# Supplementary material for: Comprehensive bioinformatics analysis of the characterization and determination underlying mechanisms of over-expression and co-expression of genes residing on 20q in colorectal cancer
Source: Oncotarget. 2017 Aug 10;8(45):78642–59. doi: 10.18632/oncotarget.20204 (PMC5667988; doi:10.18632/oncotarget.20204)
Supplement: Supplementary file 2 [file oncotarget-08-78642-s002.xlsx]

## Sheet: Sheet1
Supplementary Table 1: 218 TCGA data on CNA and mRNA of 8 genes used in article (All data coming from Comprehensive molecular characterization of human colon and rectal cancer [36])
linear CNA										RNA_Seq_mRNA_median
Hugo_Symbol	PLAGL2	POFUT1	STAU1	YTHDF1	TH1L	ZSWIM3	C20orf4	PIGU		Hugo_Symbol	YTHDF1	STAU1	POFUT1	PLAGL2	TH1L	ZSWIM3	C20orf4	PIGU
Entrez_Gene_Id	5326	23509	6780	54915	51497	140831	25980	128869		Entrez_Gene_Id	54915	6780	23509	5326	51497	140831	25980	128869
TCGA-A6-2670	1.595	1.595	1.787	1.705	1.705	1.787	1.595	1.595		TCGA-A6-2670	4.6117	7.7161	7.3299	5.694	4.889	6.873	6.078	7.1018
TCGA-A6-2671	1.307	1.307	1.236	1.205	1.205	1.236	1.307	1.307		TCGA-A6-2671	5.2047	5.0995	3.4183	2.2302	9.5986	3.7777	3.6848	2.52
TCGA-A6-2672	-0.022	-0.022	-0.022	-0.022	-0.022	-0.022	-0.022	-0.022		TCGA-A6-2672	-0.032	0.7586	0.443	-0.3449	-0.5152	-1.2065	-0.6418	0.0498
TCGA-A6-2674	0.289	0.289	0.289	0.289	0.289	0.289	0.289	0.289		TCGA-A6-2674	-0.2904	0.1856	-0.4407	-0.4072	-0.2874	-0.3645	-0.5657	0.3688
TCGA-A6-2676	0.005	0.005	0.005	0.005	0.005	0.005	0.005	0.005		TCGA-A6-2676	-0.6346	0.2586	-0.9906	-0.98	-0.0089	-0.9956	0.308	1.9494
TCGA-A6-2677	0.784	0.784	0.733	0.877	0.877	0.741	0.784	0.784		TCGA-A6-2677	3.3968	3.7252	8.1108	7.5836	2.7997	3.287	4.4059	6.1721
TCGA-A6-2678	0.077	0.077	0.077	0.055	0.077	0.077	0.077	0.077		TCGA-A6-2678	2.172	2.3146	0.7018	1.176	0.4324	1.5834	1.5195	2.4323
TCGA-A6-2679	1.557	1.557	1.557	1.522	1.522	1.557	1.557	1.557		TCGA-A6-2679	0.1608	0.2243	1.4287	-0.6813	0.9543	2.2253	1.3347	1.9852
TCGA-A6-2680	0.786	0.786	0.786	0.694	0.697	0.786	0.786	0.786		TCGA-A6-2680	2.7351	4.0661	3.7004	4.4595	4.6661	2.0702	1.4123	0.519
TCGA-A6-2681	0.682	0.682	0.682	0.682	0.682	0.682	0.682	0.682		TCGA-A6-2681	4.6995	3.3772	2.3256	2.4426	3.1733	4.1732	3.1174	2.0304
TCGA-A6-2682	0.53	0.53	0.498	0.53	0.483	0.498	0.498	0.53		TCGA-A6-2682	0.6058	0.1845	0.9582	0.5455	4.0026	1.744	1.1957	1.5288
TCGA-A6-2683	0.849	0.849	0.859	0.835	0.835	0.859	0.849	0.849		TCGA-A6-2683	0.8822	-0.6836	0.8481	3.5793	2.3026	4.7433	-0.3183	0.9486
TCGA-A6-2684	0.013	0.013	0.013	0.013	0.013	0.013	0.013	0.013		TCGA-A6-2684	-0.4807	-1.5023	0.0944	0.3164	1.5442	2.8606	-0.7252	-0.8635
TCGA-A6-2685	0.681	0.681	0.66	0.57	0.608	0.66	0.681	0.681		TCGA-A6-2685	0.9749	1.4654	1.1356	0.4256	1.4904	3.4974	2.0449	0.7706
TCGA-A6-4107	0.498	0.498	0.498	0.498	0.498	0.498	0.498	0.498		TCGA-A6-4107	-0.6563	0.5619	0.5809	0.4519	-0.2382	2.0004	0.6813	0.8961
TCGA-AA-3488	1.126	1.126	1.119	0.993	0.993	1.119	1.126	1.126		TCGA-AA-3488	2.4148	1.3619	3.2507	2.1401	6.9529	2.418	2.6162	2.2489
TCGA-AA-3492	0.023	0.023	-0.006	0.063	-0.006	-0.006	0.023	0.023		TCGA-AA-3492	-0.4559	-0.6353	1.0162	0.6817	0.8476	4.0385	3.1024	1.9094
TCGA-AA-3494	1.984	1.984	1.007	1.007	1.007	1.007	1.984	1.984		TCGA-AA-3494	3.0707	2.9529	7.8596	6.2664	5.6215	3.1022	5.4103	5.5743
TCGA-AA-3495	1.757	1.757	1.677	1.257	1.257	1.677	1.563	1.563		TCGA-AA-3495	2.6176	4.4104	8.4692	6.9106	6.2545	5.7918	5.0922	6.3307
TCGA-AA-3502	-0.064	-0.064	-0.064	-0.123	-0.064	-0.064	-0.064	-0.064		TCGA-AA-3502	-1.3535	-0.1736	0.714	0.5965	-0.6238	0.3024	0.3421	-0.7806
TCGA-AA-3506	0.689	0.689	0.689	0.669	0.669	0.689	0.689	0.689		TCGA-AA-3506	1.0687	-0.159	3.4741	4.4596	0.1667	3.5087	1.8717	0.7899
TCGA-AA-3510	-0.004	-0.004	-0.004	-0.033	-0.033	-0.004	-0.004	-0.004		TCGA-AA-3510	-0.9204	-0.558	-0.1688	-0.3562	0.06	-0.3465	-0.569	0.3279
TCGA-AA-3514	0.782	0.782	0.779	0.825	0.745	0.779	0.782	0.782		TCGA-AA-3514	-0.5124	-1.8162	4.0514	6.478	3.5626	2.4727	-0.6519	3.1861
TCGA-AA-3516	0.035	0.035	0.035	0.178	0.035	0.035	0.035	0.035		TCGA-AA-3516	-0.297	-0.7607	-0.9238	-0.9887	0.2911	-1.0195	-0.0605	-0.4525
TCGA-AA-3517	2.631	2.631	2.659	2.596	2.596	2.659	2.631	2.631		TCGA-AA-3517	6.6525	6.8634	7.806	6.1275	8.7464	3.396	6.9524	7.7456
TCGA-AA-3518	0.023	0.023	0.023	0.023	0.023	0.023	0.023	0.023		TCGA-AA-3518	-0.4955	-0.2416	-0.7845	-0.7234	-0.434	-0.8467	-0.5703	-0.4654
TCGA-AA-3519	2.17	2.17	2.072	1.989	1.989	2.072	1.909	2.17		TCGA-AA-3519	0.9203	1.695	1.4666	3.0553	3.8201	1.9152	2.32	4.3683
TCGA-AA-3520	0.029	0.029	-0.008	-0.008	-0.008	-0.008	0.029	0.029		TCGA-AA-3520	-0.4356	0.5077	-0.0266	1.1268	-0.5443	1.0939	-2.121	1.3418
TCGA-AA-3521	2.348	2.348	2.374	2.368	2.368	2.374	2.348	2.348		TCGA-AA-3521	4.8791	7.4591	8.9782	7.6843	6.2765	5.0219	8.0845	4.2535
TCGA-AA-3522	-0.001	-0.001	-0.022	0.01	0.01	-0.022	-0.001	-0.001		TCGA-AA-3522	-0.4246	2.2305	0.7026	-0.1289	0.6773	-0.141	0.4823	-0.8968
TCGA-AA-3524	1.38	1.38	1.364	1.47	1.338	1.364	1.38	1.38		TCGA-AA-3524	2.154	3.2905	7.0907	3.9833	3.6264	3.4686	3.8669	8.3032
TCGA-AA-3525	-0.007	-0.007	-0.007	-0.001	-0.001	-0.007	-0.007	-0.007		TCGA-AA-3525	-0.4628	-0.2926	-0.547	-0.9807	-0.9708	-0.2477	0.2603	-0.364
TCGA-AA-3527	0.006	0.006	-0.003	0.016	0.016	-0.003	0.006	0.006		TCGA-AA-3527	-1.7816	-2.8481	-0.1616	0.7843	1.9846	-0.5948	-2.4544	-0.4184
TCGA-AA-3529	0.569	0.569	0.528	0.535	0.535	0.528	0.569	0.569		TCGA-AA-3529	1.7615	2.0826	4.616	8.8338	2.5405	1.6908	2.4396	1.167
TCGA-AA-3530	0.672	0.672	0.672	0.719	0.719	0.672	0.672	0.672		TCGA-AA-3530	1.9509	3.4455	2.2191	4.9508	0.926	1.6905	2.1536	1.1398
TCGA-AA-3531	1.833	1.833	1.898	1.966	1.841	1.898	1.833	1.833		TCGA-AA-3531	4.4917	2.8537	6.4118	11.8863	5.0497	8.4746	5.7413	4.8925
TCGA-AA-3532	0.811	0.811	0.808	0.808	0.808	0.808	0.811	0.811		TCGA-AA-3532	2.7063	2.5438	6.3715	3.6519	3.7193	2.3485	3.9487	6.3846
TCGA-AA-3534	0.683	0.683	0.683	0.726	0.726	0.683	0.683	0.683		TCGA-AA-3534	2.2956	2.3476	6.4128	9.0249	2.3899	1.4053	0.9121	1.6424
TCGA-AA-3538	2.908	2.908	2.72	2.862	2.72	2.72	2.908	2.908		TCGA-AA-3538	8.7368	10.0266	16.9153	13.5128	9.9351	6.4422	10.2213	8.157
TCGA-AA-3543	0.016	0.016	0.014	-0.23	-0.083	0.016	0.016	0.016		TCGA-AA-3543	-0.2287	-0.0706	-0.7916	-0.7253	-0.2859	-0.137	0.8493	0.2461
TCGA-AA-3544	1.053	1.053	0.797	0.797	0.797	0.797	1.053	1.053		TCGA-AA-3544	-0.6129	-2.302	1.2472	3.31	4.2811	0.4261	-1.1798	1.9728
TCGA-AA-3549	0.98	0.98	1.038	1.055	0.903	1.038	0.98	0.98		TCGA-AA-3549	0.912	2.3919	2.0688	1.3348	3.1348	2.8696	3.7177	5.881
TCGA-AA-3552	0.616	0.616	0.616	0.616	0.616	0.616	0.616	0.616		TCGA-AA-3552	0.3824	1.5547	6.1293	3.6108	2.2847	2.0902	1.6894	2.0088
TCGA-AA-3553	2.905	2.905	2.784	2.532	2.532	2.784	2.905	2.905		TCGA-AA-3553	7.9342	9.9595	8.8512	6.8046	9.4313	5.4275	9.2272	6.5741
TCGA-AA-3554	0.002	0.002	0.002	0.002	0.002	0.002	0.002	0.002		TCGA-AA-3554	-0.1937	0.8913	-0.2905	-0.4378	-0.8751	0.4491	0.0142	-1.1197
TCGA-AA-3555	0.044	0.044	0.024	-0.008	-0.008	0.044	0.044	0.044		TCGA-AA-3555	0.4956	2.2558	0.2962	-0.2069	-0.045	-0.4531	-0.0308	-0.1433
TCGA-AA-3556	0.766	0.766	0.812	0.732	0.732	0.812	0.766	0.766		TCGA-AA-3556	4.5657	5.5456	2.179	2.4571	3.8791	0.9056	5.9568	4.5358
TCGA-AA-3558	0.98	0.98	0.99	0.837	0.837	0.99	0.98	0.98		TCGA-AA-3558	-0.6517	-1.4644	1.1221	5.8543	4.086	1.574	-0.8412	2.2564
TCGA-AA-3560	1.118	1.118	0.908	0.6	0.877	0.908	1.118	1.118		TCGA-AA-3560	0.5206	2.2401	2.8965	2.2653	5.791	7.1281	7.0918	4.6722
TCGA-AA-3561	2.545	2.545	1.352	1.352	1.352	1.352	3.041	2.545		TCGA-AA-3561	3.5068	1.223	3.796	3.9371	6.7144	4.6073	7.3987	11.0931
TCGA-AA-3562	1.263	1.263	1.209	1.064	1.209	1.263	1.263	1.263		TCGA-AA-3562	3.6746	3.5311	11.0054	5.8878	4.5878	5.5996	7.1064	6.0104
TCGA-AA-3664	0.042	0.042	0.679	0.679	0.679	0.679	0.795	0.795		TCGA-AA-3664	2.1786	2.0046	0.3202	-0.1844	0.5862	-0.7602	-0.3939	-0.4637
TCGA-AA-3666	0.678	0.678	1.261	1.261	1.261	1.261	1.318	1.318		TCGA-AA-3666	3.5501	5.6053	4.3118	2.6089	4.2366	1.6367	4.5729	3.4682
TCGA-AA-3667	2.403	2.403	2.469	2.281	2.281	2.469	2.403	2.403		TCGA-AA-3667	5.2038	2.8467	7.462	10.1006	10.8862	6.1526	2.974	7.2484
TCGA-AA-3672	0.028	0.028	0.028	0.028	0.028	0.028	0.028	0.028		TCGA-AA-3672	0.5756	-0.5663	-0.7682	0.1876	0.9078	1.4832	-0.9881	-0.958
TCGA-AA-3673	0.927	0.927	1.186	1.079	1.079	1.186	0.927	0.927		TCGA-AA-3673	3.59	4.6034	5.6956	4.8597	3.5366	4.4188	5.716	4.8083
TCGA-AA-3678	1.183	1.183	1.37	1.37	1.37	1.37	1.183	1.183		TCGA-AA-3678	7.5574	7.5963	5.0193	10.3108	4.4908	4.5229	5.0824	4.5102
TCGA-AA-3679	1.18	1.18	5.197	3.155	2.869	2.74	1.216	1.18		TCGA-AA-3679	8.71	19.263	3.9715	1.7449	6.8107	5.2234	3.2359	4.094
TCGA-AA-3680	0.026	0.026	0.026	0.026	0.026	0.026	0.026	0.026		TCGA-AA-3680	0.2574	1.2888	3.2387	2.2604	-0.1684	1.5619	0.9636	0.2143
TCGA-AA-3681	0.628	0.628	0.566	0.529	0.412	-0.549	0.628	0.628		TCGA-AA-3681	1.8406	2.9819	0.3328	0.5427	0.885	-0.951	0.8567	0.6175
TCGA-AA-3684	0.282	0.282	0.282	0.282	0.282	0.282	0.282	0.282		TCGA-AA-3684	-0.9623	-0.812	-0.2446	-0.1266	0.1966	1.5864	-0.7194	-0.4158
TCGA-AA-3688	1.641	1.641	1.672	1.563	1.563	1.672	1.641	1.641		TCGA-AA-3688	7.8233	6.8992	8.361	7.6196	7.5609	6.7923	9.0153	8.799
TCGA-AA-3692	0.765	0.765	0.824	0.745	0.745	0.824	0.765	0.765		TCGA-AA-3692	1.2283	1.3822	3.3689	3.5782	2.9336	3.5057	4.2173	5.1325
TCGA-AA-3693	1.797	1.797	1.853	1.807	1.807	1.853	1.797	1.797		TCGA-AA-3693	3.3527	8.8087	9.4735	7.3723	6.8756	5.8247	7.6098	6.7858
TCGA-AA-3696	0.798	0.798	0.764	0.736	0.764	0.764	0.798	0.798		TCGA-AA-3696	-0.3563	0.6896	3.2214	1.704	-0.4139	0.5206	0.5958	0.6861
TCGA-AA-3710	-0.02	-0.02	-0.02	-0.02	-0.02	-0.02	-0.02	-0.02		TCGA-AA-3710	0.8144	0.2458	-1.2544	-0.5266	-2.175	-0.7421	-2.2423	-1.624
TCGA-AA-3715	0.074	0.074	0.074	0.074	0.074	0.074	0.074	0.074		TCGA-AA-3715	-0.5228	-1.3365	-0.8537	-1.1234	0.03	-0.4562	-1.5868	-1.6501
TCGA-AA-3812	1.197	1.197	0.781	0.706	0.706	0.781	1.197	1.197		TCGA-AA-3812	-0.1842	0.1995	1.8221	4.5601	2.647	4.952	3.4453	0.0161
TCGA-AA-3814	1.94	1.94	1.871	1.871	1.871	1.871	1.94	1.94		TCGA-AA-3814	4.7933	5.9945	5.1794	5.7606	3.7032	6.4523	5.9779	5.3068
TCGA-AA-3818	0.757	0.757	0.729	0.729	0.729	0.729	0.757	0.757		TCGA-AA-3818	1.0485	4.0477	2.019	2.5156	2.4212	1.3027	2.8773	1.8898
TCGA-AA-3819	1.266	1.266	1.53	1.5	1.5	1.53	1.266	1.266		TCGA-AA-3819	3.9768	4.977	3.5037	6.8685	2.3057	5.3354	7.0727	2.7087
TCGA-AA-3821	-0.035	-0.035	-0.035	-0.076	-0.117	-0.035	-0.035	-0.035		TCGA-AA-3821	-0.4047	-0.0468	-0.4272	-0.8338	-1.1523	-0.9423	-0.9363	-1.652
TCGA-AA-3831	0.054	0.054	0.054	0.007	0.007	0.054	0.054	0.054		TCGA-AA-3831	-0.4787	0.4223	3.1651	3.4005	0.9158	0.6346	0.8172	0.8937
TCGA-AA-3833	0.018	0.018	0.018	-0.042	-0.042	0.018	0.018	0.018		TCGA-AA-3833	-0.6464	0.498	-0.3634	-0.364	-0.5102	-0.3903	0.2817	-0.8541
TCGA-AA-3837	0.44	0.44	0.44	0.38	0.38	0.44	0.44	0.44		TCGA-AA-3837	0.9144	2.4416	4.3758	3.4525	2.3418	1.1651	3.5388	1.5379
TCGA-AA-3842	1.236	1.236	1.108	1.285	1.028	1.108	1.236	1.236		TCGA-AA-3842	3.1984	3.4443	2.0351	1.1114	3.7152	4.385	3.1936	2.4328
TCGA-AA-3845	0.661	0.661	0.661	0.603	0.603	0.661	0.661	0.661		TCGA-AA-3845	1.0452	3.317	-0.0369	0.0414	0.6292	0.8476	0.0985	-1.266
TCGA-AA-3846	1.526	1.526	1.403	1.403	1.403	1.403	1.526	1.526		TCGA-AA-3846	2.0363	4.5405	1.913	1.6565	1.5356	0.4804	1.8388	3.361
TCGA-AA-3848	0.896	0.896	0.83	0.83	0.83	0.83	0.896	0.896		TCGA-AA-3848	1.7373	-0.579	3.0934	6.1962	3.4854	6.3825	0.3615	1.5653
TCGA-AA-3851	0.55	0.55	0.55	0.453	0.453	0.55	0.55	0.55		TCGA-AA-3851	0.8876	1.7837	2.1758	1.4635	-0.3001	2.7549	2.205	1.8345
TCGA-AA-3852	-0.016	-0.016	-0.058	-0.085	-0.085	-0.016	-0.016	-0.016		TCGA-AA-3852	-1.0831	-0.6533	0.252	-0.1303	-1.1172	-0.262	-0.1347	-0.0127
TCGA-AA-3854	0.021	0.021	0.021	0.005	0.005	0.021	0.021	0.021		TCGA-AA-3854	-0.5298	1.0152	-0.1447	0.1935	-0.2743	0.0484	0.7496	0.1292
TCGA-AA-3855	1.661	1.661	1.491	1.426	1.386	1.491	1.661	1.661		TCGA-AA-3855	3.0927	2.4311	6.6239	7.1601	2.559	1.3745	1.5634	1.7401
TCGA-AA-3856	1.609	1.609	1.411	1.378	1.378	1.411	1.458	1.609		TCGA-AA-3856	2.8853	4.0666	9.9745	7.322	7.0633	3.6704	6.2638	6.0457
TCGA-AA-3858	1.344	1.344	1.372	1.372	1.372	1.372	1.344	1.344		TCGA-AA-3858	6.1293	4.2224	8.3065	5.2929	8.1732	5.2366	9.337	6.5961
TCGA-AA-3860	1.352	1.352	1.205	1.205	1.205	1.205	1.352	1.352		TCGA-AA-3860	2.8501	7.1134	6.8077	11.5907	6.0457	6.3523	6.7965	5.8243
TCGA-AA-3864	0.074	0.074	0.097	0.032	0.032	0.097	0.074	0.074		TCGA-AA-3864	1.6856	1.0977	-0.1858	0.107	0.1902	-0.5992	0.6572	1.1055
TCGA-AA-3866	1.161	1.161	1.141	1.077	1.077	1.141	1.161	1.161		TCGA-AA-3866	4.2025	4.7113	11.2499	8.0355	5.4573	2.3533	5.1676	6.8767
TCGA-AA-3869	0.509	0.509	1.369	1.405	2.941	2.948	0.509	0.509		TCGA-AA-3869	7.1912	5.5321	3.1515	1.5836	6.4141	4.3456	1.7347	2.0291
TCGA-AA-3870	0.052	0.052	0.052	0.052	0.052	0.052	0.052	0.052		TCGA-AA-3870	-0.1284	0.3482	-1.2535	-0.7583	-1.5044	0.8013	-0.4935	-1.5896
TCGA-AA-3872	0.904	0.904	0.974	1.036	0.876	0.974	0.904	0.904		TCGA-AA-3872	2.2097	2.3522	2.4633	3.6141	3.3311	1.7055	3.5884	2.9748
TCGA-AA-3875	1.226	1.226	1.163	1.163	1.163	1.163	1.226	1.226		TCGA-AA-3875	5.2225	5.0046	7.6921	7.7232	5.3499	3.5738	5.1265	6.4394
TCGA-AA-3877	0.017	0.017	0.017	-0.07	-0.046	0.017	0.017	0.017		TCGA-AA-3877	0.5303	-0.1771	-0.4583	-0.8481	-0.8954	-0.5429	0.2973	-0.7973
TCGA-AA-3930	0.103	0.103	0.318	0.278	0.278	0.318	0.485	0.485		TCGA-AA-3930	1.6589	0.1671	-0.9192	-0.1025	0.8108	0.1796	0.0198	-0.2852
TCGA-AA-3939	0.456	0.456	0.412	0.412	0.412	0.412	0.456	0.456		TCGA-AA-3939	-0.0978	0.4231	-0.3666	0.2709	-0.5254	0.848	0.3309	0.5872
TCGA-AA-3947	0.018	0.018	0.018	-0.006	-0.067	0.018	0.018	0.018		TCGA-AA-3947	-1.7538	-0.7641	-1.2772	-0.9416	-1.2519	-0.4733	-0.8979	1.1497
TCGA-AA-3949	0.029	0.029	0.029	0.029	0.029	0.029	0.029	0.029		TCGA-AA-3949	-0.4594	-0.4272	-0.945	-1.1498	-1.0101	-1.3182	-0.7855	-0.5937
TCGA-AA-3950	0.075	0.075	0.058	-0.009	-0.005	0.058	0.075	0.075		TCGA-AA-3950	-0.1759	-0.1071	-0.9262	-0.4677	-0.0295	-0.3669	0.3582	0.9085
TCGA-AA-3952	0.17	0.17	0.04	-0.003	-0.003	0.04	0.04	0.109		TCGA-AA-3952	1.5011	-0.4412	2.4861	-0.3804	-0.0949	0.8219	0.6067	-0.0745
TCGA-AA-3955	2.065	2.065	1.35	2.913	2.707	4.194	3.831	3.831		TCGA-AA-3955	7.4185	3.0834	3.6299	2.3819	9.2328	3.464	8.455	7.7934
TCGA-AA-3956	1.284	1.284	1.198	1.231	1.092	1.198	1.284	1.284		TCGA-AA-3956	2.5745	2.9894	3.9322	2.6137	1.9931	1.6382	2.5787	3.3134
TCGA-AA-3966	0.355	0.355	0.355	0.387	0.387	0.355	0.355	0.355		TCGA-AA-3966	-0.0997	0.5385	0.618	-0.052	1.7841	0.256	2.4392	1.9381
TCGA-AA-3968	2.049	2.049	1.886	1.696	1.696	1.886	1.818	2.049		TCGA-AA-3968	5.5223	6.0685	5.9802	8.2253	3.404	1.9545	3.8963	8.2658
TCGA-AA-3971	1.728	1.728	1.655	1.502	1.655	1.655	1.655	1.655		TCGA-AA-3971	2.3371	3.9327	5.5477	4.2826	4.8303	2.7823	3.4991	5.5534
TCGA-AA-3972	2.229	2.229	2.052	2.808	2.808	2.052	2.229	2.229		TCGA-AA-3972	7.4662	7.0057	2.68	2.75	7.0932	2.2307	6.0611	6.286
TCGA-AA-3973	2.015	2.015	2.026	2.04	1.946	2.026	1.976	2.015		TCGA-AA-3973	4.6888	6.3527	5.5279	7.7957	3.62	5.1941	5.938	4.3529
TCGA-AA-3975	1.989	1.989	1.927	1.91	1.91	1.927	1.989	1.989		TCGA-AA-3975	2.5944	3.1054	4.2038	3.887	4.0292	1.7138	3.9068	5.1641
TCGA-AA-3976	1.631	1.631	1.615	1.615	1.615	1.615	1.631	1.631		TCGA-AA-3976	2.9714	6.1019	3.2209	3.4805	3.0368	3.6369	3.3486	2.9787
TCGA-AA-3977	0.098	0.098	0.114	0.114	0.114	0.114	0.098	0.098		TCGA-AA-3977	0.7477	-0.0426	1.1987	1.2831	0.3332	0.2108	-0.0702	-0.9489
TCGA-AA-3979	1.185	1.185	1.004	1.072	0.878	1.004	1.185	1.185		TCGA-AA-3979	2.254	1.9666	4.6868	2.4059	5.1272	2.1612	2.0771	4.4887
TCGA-AA-3984	0.684	0.684	0.767	0.54	0.54	0.819	0.719	1.884		TCGA-AA-3984	4.4871	3.0949	7.1709	10.1275	2.7463	1.0225	3.6178	7.2397
TCGA-AA-3986	0.617	0.617	0.617	0.614	0.617	0.617	0.617	0.617		TCGA-AA-3986	2.4169	2.1185	4.5871	7.8813	1.9111	1.7224	2.4788	2.0836
TCGA-AA-3989	0.943	0.943	0.889	0.963	0.804	0.889	0.943	0.943		TCGA-AA-3989	2.932	2.762	2.9847	5.0268	2.151	4.9553	3.3102	4.4381
TCGA-AA-3994	0.054	0.054	0.033	0.033	0.033	0.033	0.054	0.054		TCGA-AA-3994	-0.2322	0.3973	-0.0802	-0.2184	-0.1284	-0.7613	0.925	-1.0386
TCGA-AA-A004	1.881	1.881	1.601	1.601	1.601	1.601	1.881	1.881		TCGA-AA-A004	1.0647	-0.9364	4.6314	1.106	3.3419	0.6455	0.8718	3.9744
TCGA-AA-A00A	-0.019	-0.019	0.006	-0.213	-0.217	0.006	-0.019	-0.019		TCGA-AA-A00A	0.2969	-0.2528	1.0715	0.7502	0.1086	-0.2129	0.2908	0.8925
TCGA-AA-A00D	0.725	0.725	0.725	0.725	0.725	0.725	0.725	0.725		TCGA-AA-A00D	2.4481	2.6613	1.6205	0.7964	1.3585	0.2763	2.1248	1.6447
TCGA-AA-A00E	0.081	0.081	0.081	0.081	0.081	0.081	0.081	0.081		TCGA-AA-A00E	1.4894	0.3151	-0.7859	-0.2249	-0.199	-0.0075	0.3539	0.3714
TCGA-AA-A00F	1.174	1.174	1.398	1.523	1.398	1.398	1.174	1.174		TCGA-AA-A00F	4.5507	2.601	2.9698	3.2177	2.6836	0.8717	2.2599	1.9067
TCGA-AA-A00J	0.145	0.145	0.151	0.046	0.046	0.151	0.145	0.145		TCGA-AA-A00J	0.9323	1.285	-0.644	-0.1873	-0.8648	0.4832	-0.3488	-0.5487
TCGA-AA-A00K	1.115	1.115	1.048	0.972	0.861	1.048	1.115	1.115		TCGA-AA-A00K	1.1476	0.3369	0.4314	2.0274	1.8682	1.6476	0.9257	2.4428
TCGA-AA-A00L	1.199	1.199	1.13	1.13	1.13	1.234	1.199	1.199		TCGA-AA-A00L	2.4696	1.7327	6.2319	10.6679	0.5073	1.9004	2.8626	3.9474
TCGA-AA-A00N	0.064	0.064	0.064	0.064	0.064	0.064	0.064	0.064		TCGA-AA-A00N	1.5863	0.8544	0.59	-0.0439	-0.7907	0.3946	2.2276	0.2862
TCGA-AA-A00O	2.4	2.4	2.399	2.276	2.358	2.399	2.4	2.4		TCGA-AA-A00O	8.6845	11.2825	22.494	12.4672	6.9436	5.6157	8.5931	6.2396
TCGA-AA-A00Q	1.466	1.466	1.466	1.466	1.466	1.466	1.466	1.466		TCGA-AA-A00Q	4.0661	5.5732	3.788	6.2542	1.9784	3.2109	3.4619	2.7684
TCGA-AA-A00R	0.061	0.061	0.106	0.063	-0.046	0.061	0.061	0.061		TCGA-AA-A00R	0.7721	0.6213	-0.1222	-0.1635	1.6055	-0.4492	0.8325	2.2355
TCGA-AA-A00U	1.229	1.229	1.14	0.924	0.893	1.14	1.229	1.229		TCGA-AA-A00U	3.5586	4.0934	3.5482	6.243	3.6664	0.3851	3.166	3.4588
TCGA-AA-A00W	2.586	2.586	2.482	2.199	2.199	2.482	2.586	2.586		TCGA-AA-A00W	6.0388	6.3752	4.1558	7.5129	4.5246	3.548	5.6359	4.6837
TCGA-AA-A00Z	1.541	1.541	1.522	1.522	1.522	1.522	1.541	1.541		TCGA-AA-A00Z	4.6661	3.727	6.5664	13.3381	5.8234	3.7643	6.3672	5.2036
TCGA-AA-A010	-0.103	-0.103	-0.121	-0.121	-0.121	-0.121	-0.103	-0.103		TCGA-AA-A010	-0.3351	0.1171	0.5761	-0.6205	0.0151	-0.8334	-0.285	-0.2459
TCGA-AA-A017	2.261	2.261	2.286	2.146	2.146	2.286	2.261	2.261		TCGA-AA-A017	7.2257	7.3838	8.8324	6.6937	4.6988	7.4188	8.2129	8.5444
TCGA-AA-A01C	1.923	1.923	1.936	1.86	1.86	1.936	1.923	1.923		TCGA-AA-A01C	4.8787	4.3682	7.8301	5.9367	7.0892	4.8602	8.97	11.1995
TCGA-AA-A01D	0.302	0.302	2.858	2.479	3.394	1.658	0.302	0.302		TCGA-AA-A01D	14.6469	13.7273	1.7385	0.4016	13.2497	8.16	3.2971	1.4678
TCGA-AA-A01F	3.04	3.04	2.58	2.58	2.58	2.58	3.04	3.04		TCGA-AA-A01F	4.2205	6.3448	2.7544	2.067	4.0215	1.3651	3.7862	2.83
TCGA-AA-A01G	1.861	1.861	1.861	1.861	1.861	1.861	1.861	1.861		TCGA-AA-A01G	5.7137	4.5585	6.2318	10.4131	2.4287	2.7292	4.231	4.0545
TCGA-AA-A01I	0.766	0.766	0.76	0.742	0.742	0.76	0.766	0.766		TCGA-AA-A01I	0.0635	0.3948	0.9409	2.0581	-0.7158	1.755	-0.5748	0.5196
TCGA-AA-A01K	0.581	0.581	0.581	0.525	0.525	0.581	0.581	0.581		TCGA-AA-A01K	4.1848	3.7857	2.3992	2.1077	2.9413	1.7236	3.0445	1.4398
TCGA-AA-A01P	0.001	0.001	0.001	0.001	0.001	0.001	0.001	0.001		TCGA-AA-A01P	-1.1158	0.0329	-1.1295	-0.931	-0.638	-0.7112	-0.4442	-0.1601
TCGA-AA-A01Q	-0.028	-0.028	-0.028	-0.227	-0.192	-0.028	-0.028	-0.028		TCGA-AA-A01Q	-0.7954	-0.9478	-0.5182	-0.201	-0.8397	-0.9596	-0.4385	-1.0877
TCGA-AA-A01R	0.01	0.01	0.01	0.01	0.01	0.01	0.01	0.01		TCGA-AA-A01R	-0.1543	-0.9605	-0.9418	-0.0519	0.0672	-0.3406	-0.9711	0.8069
TCGA-AA-A01S	2.731	2.731	0.965	0.943	0.943	0.965	1.837	2.731		TCGA-AA-A01S	3.2938	1.9367	9.7326	6.9726	3.1083	1.9815	3.9845	9.0617
TCGA-AA-A01V	0.046	0.046	0.069	0.069	0.069	0.069	0.046	0.046		TCGA-AA-A01V	-0.5613	-1.0932	-0.042	2.2483	0.0045	0.1284	-0.1491	-0.5881
TCGA-AA-A01X	0.504	0.504	0.504	0.504	0.504	0.504	0.504	0.504		TCGA-AA-A01X	1.1644	0.5845	2.2037	2.9512	1.8262	1.5578	1.2216	1.1588
TCGA-AA-A01Z	0.843	0.843	0.843	0.843	0.843	0.843	0.843	0.843		TCGA-AA-A01Z	2.7045	1.9565	1.5704	1.3879	2.7866	1.8237	1.409	2.0847
TCGA-AA-A024	-0.025	-0.025	-0.025	-0.025	-0.025	-0.025	-0.025	-0.025		TCGA-AA-A024	-0.9585	0.1752	-0.0093	-0.4867	-0.947	0.0122	-0.0258	-0.491
TCGA-AA-A029	0.826	0.826	0.807	0.785	0.785	0.807	0.807	0.826		TCGA-AA-A029	0.7734	2.6843	-0.3472	0.1625	1.0424	-0.5563	0.6879	-0.3437
TCGA-AA-A02E	0.433	0.433	0.671	0.671	0.671	0.433	0.433	0.433		TCGA-AA-A02E	1.8966	2.1067	0.1892	1.5175	2.5423	1.6594	1.6697	2.209
TCGA-AA-A02F	1.083	1.083	1.083	0.986	0.986	1.083	1.083	1.083		TCGA-AA-A02F	4.2608	4.4858	4.0401	4.9648	3.8668	3.7241	3.2308	1.4883
TCGA-AA-A02H	2.346	2.346	2.39	2.369	2.369	2.39	2.346	2.346		TCGA-AA-A02H	4.7343	5.9369	8.1125	13.9378	5.7358	4.086	4.4221	2.8606
TCGA-AA-A02J	1.551	1.551	1.523	1.338	1.523	1.523	1.551	1.551		TCGA-AA-A02J	6.3014	5.0323	10.9061	12.5658	6.2683	5.8622	6.2641	8.4107
TCGA-AA-A02R	-0.026	-0.026	-0.031	-0.138	-0.031	-0.026	-0.026	-0.026		TCGA-AA-A02R	3.2992	0.5702	-0.6122	-0.0778	0.5954	-0.3062	1.1756	-1.0085
TCGA-AA-A02W	1.082	1.082	1.042	1.054	1.054	1.042	1.082	1.082		TCGA-AA-A02W	5.523	5.9516	7.6245	4.9626	5.4223	2.9257	5.4406	7.1022
TCGA-AF-3913	0.55	0.55	2.09	0.69	1.477	2.09	0.55	0.55		TCGA-AF-3913	1.6768	8.1059	4.6953	3.2454	4.0509	4.2794	2.6163	2.5592
TCGA-AG-3581	1.716	1.716	1.453	1.453	1.453	1.453	1.716	1.716		TCGA-AG-3581	2.2538	3.9807	5.0322	5.9538	4.4817	4.9985	3.3087	3.5358
TCGA-AG-3582	2.038	2.038	1.809	0.965	1.276	1.831	2.038	2.038		TCGA-AG-3582	3.2781	7.3029	11.7415	12.4324	5.6242	4.3739	5.6408	4.9034
TCGA-AG-3583	0.832	0.832	0.74	0.679	0.74	0.74	0.832	0.832		TCGA-AG-3583	-0.2757	0.5765	0.8781	2.1441	1.5389	2.8988	2.9575	1.7352
TCGA-AG-3584	1.639	1.639	1.488	1.39	1.262	1.488	1.742	1.639		TCGA-AG-3584	6.3845	4.0904	4.1689	6.1337	2.223	2.1428	4.5721	2.1377
TCGA-AG-3586	0.612	0.612	0.446	0.446	0.446	0.446	0.622	0.74		TCGA-AG-3586	1.8749	0.6373	2.7569	5.0109	2.7216	0.2695	1.7631	1.5821
TCGA-AG-3587	2.46	2.46	1.602	1.017	1.238	1.602	2.374	0.99		TCGA-AG-3587	2.1833	2.6971	8.8392	13.8265	4.4072	3.3436	10.476	3.0266
TCGA-AG-3593	1.732	1.732	1.106	0.941	1.917	1.106	2.385	1.732		TCGA-AG-3593	2.0824	1.8	5.4854	6.7809	6.7378	2.4713	5.665	5.7241
TCGA-AG-3594	0.012	0.012	0.062	-0.028	-0.133	0.062	0.045	0.012		TCGA-AG-3594	0.4381	-0.4835	-0.4436	0.8097	-0.8415	0.5215	-0.1686	-0.99
TCGA-AG-3598	1.124	1.124	1.124	0.9	0.9	1.124	1.124	1.124		TCGA-AG-3598	1.0695	1.6051	2.6638	2.2885	2.6514	1.2982	3.6313	1.8669
TCGA-AG-3599	1.211	1.211	1.157	0.998	1.086	1.157	1.211	1.211		TCGA-AG-3599	2.7099	2.0549	2.3878	3.38	1.1616	1.8983	2.573	1.7682
TCGA-AG-3600	0.231	0.231	0.132	0.047	0.047	0.132	0.167	0.167		TCGA-AG-3600	-0.4558	0.4174	-0.379	-0.7517	1.3854	-0.5018	1.3046	1.188
TCGA-AG-3601	4.177	4.177	3.842	3.842	3.842	3.842	4.177	4.177		TCGA-AG-3601	5.5928	6.2558	7.9247	4.8849	8.5445	4.924	8.8784	6.2959
TCGA-AG-3602	0.993	0.993	1.013	0.843	0.843	0.892	0.993	0.993		TCGA-AG-3602	-1.5091	-1.5243	-0.7821	-1.4671	-0.0239	3.0415	0.0099	-0.2791
TCGA-AG-3605	0.89	0.89	0.7	0.737	0.7	0.749	0.958	0.89		TCGA-AG-3605	0.27	0.875	-0.5129	-0.5628	2.6679	1.3415	3.6439	1.9089
TCGA-AG-3608	3.259	3.259	2.884	2.401	2.716	2.884	3.259	3.259		TCGA-AG-3608	3.6814	3.559	3.5774	3.9251	4.8905	4.2526	6.415	8.8203
TCGA-AG-3609	2.288	2.288	5.258	4.049	4.19	6	5.396	5.396		TCGA-AG-3609	6.2529	5.7936	1.6234	4.2087	-0.1685	7.3307	10.7697	6.6882
TCGA-AG-3611	0.382	0.382	0.303	0.303	0.303	0.303	0.382	0.382		TCGA-AG-3611	-1.2483	-0.8379	0.7024	-0.3377	-0.3697	1.2223	0.7444	-0.368
TCGA-AG-3612	3.169	3.169	2.8	2.186	2.213	2.484	3.169	3.169		TCGA-AG-3612	3.5651	4.4215	11.5987	6.6273	6.8786	1.6146	6.3981	9.6345
TCGA-AG-3726	0.682	0.682	1.328	1.229	1.229	1.401	1.375	1.375		TCGA-AG-3726	2.4272	-0.2863	3.5343	8.6295	6.7276	2.4791	1.3228	4.3941
TCGA-AG-3727	0.924	0.924	0.792	0.855	0.717	0.792	0.924	0.924		TCGA-AG-3727	0.4212	-0.8075	4.0753	9.2159	1.6893	2.2944	-0.1007	0.7047
TCGA-AG-3728	1.179	1.179	1.142	1.142	1.142	1.142	1.179	1.179		TCGA-AG-3728	1.6435	2.3532	3.294	1.8676	3.9886	4.7524	2.8808	5.2018
TCGA-AG-3878	0.363	0.363	0.363	0.363	0.363	0.363	0.363	0.363		TCGA-AG-3878	-0.6922	-1.1412	0.6461	2.7762	1.0685	0.9582	-0.2782	-0.96
TCGA-AG-3881	0.173	0.173	0.211	0.171	0.138	0.211	0.173	0.173		TCGA-AG-3881	-1.341	-2.2794	-1.0658	-1.303	0.6619	-0.8622	-0.9259	-0.0655
TCGA-AG-3882	2.2	2.2	1.997	1.943	1.943	1.999	2.008	2.2		TCGA-AG-3882	3.5283	2.1583	5.6996	6.8947	5.3963	5.6551	4.5495	4.8065
TCGA-AG-3883	2.147	2.147	1.128	0.996	1.034	1.355	1.263	1.263		TCGA-AG-3883	0.589	-1.4455	1.8771	4.5942	2.476	3.785	0.3776	2.3609
TCGA-AG-3885	0.524	0.524	0.524	0.428	0.428	0.524	0.524	0.524		TCGA-AG-3885	-0.4749	-1.0366	-0.3421	0.3385	1.225	0.8454	0.6965	0.5101
TCGA-AG-3887	0.685	0.685	0.7	0.646	0.588	0.696	0.685	0.685		TCGA-AG-3887	1.403	1.4536	1.2263	1.3324	4.6199	2.2697	5.2325	5.4918
TCGA-AG-3890	1.06	1.06	1.06	0.465	1.013	1.06	1.06	1.06		TCGA-AG-3890	1.5097	2.935	5.8851	10.194	3.1706	2.8795	4.8143	2.9455
TCGA-AG-3892	0.01	0.01	0.01	-0.021	-0.021	0.01	0.01	0.01		TCGA-AG-3892	-1.1194	-1.4019	0.9574	1.2217	0.7986	0.2279	1.6355	0.204
TCGA-AG-3893	1.179	1.179	1.184	1.138	1.138	1.184	1.179	1.179		TCGA-AG-3893	2.097	3.9374	5.0246	4.8265	3.4729	4.0374	5.4516	6.8559
TCGA-AG-3894	0.687	0.687	0.683	0.683	0.683	0.683	0.683	0.683		TCGA-AG-3894	1.677	1.7304	4.7908	8.5675	1.3223	2.9914	4.646	3.9855
TCGA-AG-3896	0.794	0.794	0.977	0.88	0.88	0.977	0.794	0.794		TCGA-AG-3896	1.8357	3.042	3.1186	2.7497	1.0097	3.3308	4.1684	2.7345
TCGA-AG-3898	3.234	3.234	0.533	1.43	0.533	0.533	2.342	2.342		TCGA-AG-3898	3.4898	1.3445	10.692	7.5824	2.3196	0.5901	5.8884	4.4878
TCGA-AG-3901	0.102	0.102	0.106	0.085	0.085	0.106	0.102	0.102		TCGA-AG-3901	0.113	0.5916	0.1045	0.0623	-0.6732	0.5931	0.9355	-0.443
TCGA-AG-3902	0.845	0.845	0.785	0.829	0.785	0.785	0.845	0.845		TCGA-AG-3902	2.2719	0.6269	0.8874	3.1765	1.4135	4.0907	2.5526	1.4619
TCGA-AG-3909	1.268	1.268	1.253	1.252	1.252	1.253	1.268	1.268		TCGA-AG-3909	4.1209	5.5688	5.5298	5.8666	4.4082	3.2416	5.3581	3.9138
TCGA-AG-3999	1.65	1.65	0.692	-0.495	1.993	0.692	0.559	1.65		TCGA-AG-3999	-1.079	2.5993	6.5861	7.8437	9.9809	2.0921	3.664	6.0062
TCGA-AG-4001	1.538	1.538	1.538	1.525	1.525	1.538	1.538	1.538		TCGA-AG-4001	5.6435	7.061	9.1482	9.4943	10.6033	6.6531	10.9463	5.8661
TCGA-AG-4005	0.432	0.432	0.44	0.402	0.402	0.44	0.432	0.432		TCGA-AG-4005	1.3705	1.739	0.7844	1.1941	3.7769	1.5514	2.6545	2.5207
TCGA-AG-4008	1.375	1.375	1.375	1.506	1.197	1.375	1.375	1.375		TCGA-AG-4008	4.2765	5.075	4.8765	1.7237	3.0119	1.6014	5.4204	6.005
TCGA-AG-4015	2.059	2.059	2.294	2.1	2.294	2.294	3.079	3.079		TCGA-AG-4015	7.2403	8.388	10.1455	10.0072	12.8595	6.837	17.9267	14.8409
TCGA-AG-A002	0.011	0.011	0.011	-0.13	-0.081	0.011	0.011	0.011		TCGA-AG-A002	1.1206	1.3614	0.1815	-0.1569	-1.1837	-1.046	0.4296	-0.5294
TCGA-AG-A008	0.975	0.975	0.756	0.756	0.756	0.756	0.975	0.975		TCGA-AG-A008	1.2098	1.5527	0.2489	0.7173	2.1564	1.3694	2.5874	0.5614
TCGA-AG-A00C	1.188	1.188	1.188	1.188	1.188	1.188	1.188	1.188		TCGA-AG-A00C	0.8513	1.5501	1.4804	2.5852	1.8957	2.0447	1.5545	2.8594
TCGA-AG-A00H	1.442	1.442	1.442	1.387	1.387	1.442	1.442	1.442		TCGA-AG-A00H	3.3092	4.8224	5.6311	4.5183	3.1997	3.3532	5.0075	9.1431
TCGA-AG-A01Y	0.689	0.689	1.423	0.644	0.644	0.711	0.689	0.689		TCGA-AG-A00Y	3.7976	3.204	5.2983	5.9412	2.3999	1.1423	4.1615	1.8627
TCGA-AG-A020	1.659	1.659	1.65	1.526	1.571	1.65	1.659	1.659		TCGA-AG-A020	5.1547	5.0909	3.8589	3.2922	8.2897	1.2488	6.4054	8.8163
TCGA-AG-A023	0.506	0.506	0.519	0.519	0.519	0.519	0.519	0.506		TCGA-AG-A023	0.4861	1.0054	1.8026	4.3644	-0.0614	0.8333	2.7057	2.0847
TCGA-AG-A025	0.015	0.015	0.015	0.015	0.015	0.015	0.015	0.015		TCGA-AG-A025	-0.2823	-0.7618	2.7274	3.7635	-0.4117	0.0985	0.3279	1.6947
TCGA-AG-A026	2.583	2.583	2.654	2.558	2.558	2.654	2.672	2.672		TCGA-AG-A026	7.0331	7.1091	9.9918	16.8337	8.9836	5.039	8.513	5.6384
TCGA-AG-A02G	2.809	2.809	2.46	2.186	2.46	2.46	2.809	2.809		TCGA-AG-A02G	8.7115	13.2094	11.7686	20.3423	4.8079	13.4065	1.9715	7.6385
TCGA-AG-A02N	0	0	0	-0.034	-0.034	0	0	0		TCGA-AG-A02N	1.2229	0.3321	0.2507	1.3467	1.9049	1.6719	1.2266	1.1051
TCGA-AG-A02X	0.676	0.676	0.618	0.618	0.618	0.618	0.676	0.676		TCGA-AG-A02X	2.9579	2.0492	2.5322	4.1482	1.5286	-0.7645	2.2874	4.6288
TCGA-AG-A032	2.237	2.237	2.301	2.256	2.301	2.301	2.237	2.237		TCGA-AG-A032	2.9058	5.6801	2.9812	3.6119	4.2934	3.5722	6.5578	4.3245
TCGA-AY-4070	1.016	1.016	1.097	1.014	1.014	1.097	1.016	1.016		TCGA-AY-4070	4.3225	4.9449	5.885	6.3488	4.623	0.7641	6.0765	4.2576
TCGA-AY-4071	2.149	2.149	2.117	2.117	2.117	2.117	2.149	2.149		TCGA-AY-4071	2.4116	5.9215	6.1659	7.2114	2.9956	4.3001	5.1894	7.3301
TCGA-AZ-4308	2.008	2.008	1.803	1.803	1.803	2.132	2.008	2.008		TCGA-AZ-4308	1.7578	0.3351	3.108	0.9811	5.1142	3.3353	2.5752	7.6749
TCGA-AZ-4313	-0.012	-0.012	-0.012	-0.064	-0.064	-0.012	-0.012	-0.012		TCGA-AZ-4313	-1.3601	-1.3986	-0.6469	-0.9274	1.4316	-0.9807	-1.304	1.4214
TCGA-AZ-4315	-0.022	-0.022	-0.022	-0.022	-0.022	-0.022	-0.022	-0.022		TCGA-AZ-4315	-0.1815	-1.2712	-0.3187	-0.6271	3.6554	-0.723	-0.6969	0.4871
TCGA-AZ-4614	0.001	0.001	-0.022	-0.022	-0.022	2.379	0.001	0.001		TCGA-AZ-4614	1.4289	0.6342	1.1398	-0.0559	1.6774	3.2559	-0.0618	0.7554
TCGA-AZ-4615	0.009	0.009	0.009	-0.017	-0.017	0.009	0.009	0.009		TCGA-AZ-4615	0.8476	1.1743	-0.5799	-0.6263	-0.5764	-0.9839	-0.73	-0.1699
TCGA-AZ-4684	0.199	0.199	0.378	0.367	0.378	0.378	0.199	0.199		TCGA-AZ-4684	-0.064	0.2307	1.0044	-0.1762	2.2547	0.0107	-0.3904	0.7658
TCGA-CA-5256	1.453	1.453	1.436	1.436	1.436	1.458	1.453	1.453		TCGA-CA-5256	0.715	0.9149	3.3728	2.7028	4.8571	4.0587	2.8231	5.5259
TCGA-CK-4951	-0.007	-0.007	-0.01	0.072	-0.01	-0.01	-0.01	-0.01		TCGA-CK-4951	0.5391	0.1091	0.2341	-0.2675	-0.2651	0.5182	0.2593	-1.1993
TCGA-CM-4747	0.434	0.434	0.434	0.409	0.851	0.851	0.894	0.894		TCGA-CM-4747	0.3783	0.2636	-0.1541	1.4751	1.3162	1.3595	1.6826	1.3691
