# Supplementary material for: Comprehensive bioinformatics analysis of the characterization and determination underlying mechanisms of over-expression and co-expression of genes residing on 20q in colorectal cancer
Source: Oncotarget. 2017 Aug 10;8(45):78642–59. doi: 10.18632/oncotarget.20204 (PMC5667988; doi:10.18632/oncotarget.20204)
Supplement: Supplementary file 3 [file oncotarget-08-78642-s003.xlsx]

## Sheet: Sheet1
Supplementary Table 2: Sheet1: Coexpression between POFUT1, or STAU1 and all human genes mRNA expression (RNA_Seq_V2_RSEM) in colorectal cancer. Sheet 2: The chromosome distribution of all genes listed in sheet 1 (coexpression of POFUT1 and all human genes mRNA expression (RNA_Seq_V2_RSEM) in colorectal cancer, Pearson score ≥ 0.6). Sheet 3: All genes in Chromosome 20, the data download from NCBI…
coexpression of POFUT1 and all human genes mRNA expression (RNA_Seq_V2_RSEM) in cololerectal cancer					coexpression of STAU1 and all human genes mRNA expression (RNA_Seq_V2_RSEM) in cololerectal cancer
Gene Symbol	Cytoband	Pearson Score	Spearman Score		Gene Symbol	Cytoband	Pearson Score	Spearman Score
PLAGL2	20q11.21	0.87	0.92		RTFDC1	20q13.31	0.83	0.85
TM9SF4	20q11.21	0.82	0.84		DDX27	20q13.13	0.83	0.86
DDX27	20q13.13	0.79	0.82		RALGAPB	20q11.23	0.83	0.86
AAR2	20q11.23	0.79	0.83		ARFGEF2	20q13.13	0.82	0.83
ASXL1	20q11.21	0.78	0.81		YTHDF1	20q13.33	0.82	0.83
KIF3B	20q11.21	0.76	0.8		TAF4	20q13.33	0.81	0.84
STAU1	20q13.13	0.75	0.8		ITCH	20q11.22	0.81	0.83
TTI1	20q11.23	0.74	0.79		NCOA6	20q11	0.81	0.84
PXMP4	20q11.22	0.74	0.78		YWHAB	20q13.1	0.8	0.84
GID8	20q13.33	0.74	0.77		MAPRE1	20q11.1-q11.23	0.8	0.83
NCOA6	20q11.22	0.74	0.76		RPRD1B	20q11.23	0.8	0.83
RALGAPB	20q11.23	0.74	0.79		AAR2	20pter-q12	0.8	0.83
RPRD1B	20q11.23	0.74	0.78		STK4	20q11.2-q13.2	0.79	0.84
TRPC4AP	20q11.22	0.74	0.79		MOCS3	20q13.13	0.79	0.82
NFS1	20q11.22	0.73	0.77		VAPB	20q13.33	0.78	0.81
NOL4L	20q11.21	0.73	0.77		SPATA2	20q13.13	0.78	0.79
ITCH	20q11.22	0.73	0.76		GID8	20q13.33	0.78	0.8
TAF4	20q13.33	0.72	0.78		ADNP	20q13.13	0.78	0.82
PHF20	20q11.22	0.72	0.74		LINC00657	20q11.23	0.78	0.82
CTNNBL1	20q11.23	0.72	0.76		TRPC4AP	20q11.22	0.78	0.82
MOCS3	20q13.13	0.72	0.79		PPP1R3D	20q13.3	0.77	0.81
ARFGEF2	20q13.13	0.71	0.75		PTPN1	20q13.1-q13.2	0.77	0.76
ADNP	20q13.13	0.71	0.77		TTI1	20q11.23	0.77	0.82
LINC00657	20q11.23	0.71	0.76		TM9SF4	20q11.21	0.77	0.85
DHX35	20q11.23	0.71	0.76		RNF114	20q13.13	0.77	0.79
ERGIC3	20q11.22	0.7	0.74		UBE2V1	20q13.2	0.76	0.82
YTHDF1	20q13.33	0.7	0.77		ATP9A	20q13.2	0.76	0.77
MAPRE1	20q11.21	0.7	0.76		CTNNBL1	20q11.23-q12	0.76	0.79
HNF4A	20q13.12	0.69	0.74		RAB22A	20q13.32	0.76	0.8
CPNE1	20q11.22	0.69	0.72		HNF4A	20q13.12	0.75	0.8
ZSWIM3	20q13.12	0.69	0.75		DPM1	20q13.13	0.75	0.81
NELFCD	20q13.32	0.69	0.74		OSBPL2	20q13.33	0.75	0.75
LSM14B	20q13.33	0.69	0.73		DIDO1	20q13.33	0.75	0.77
PRPF6	20q13.33	0.69	0.73		PHF20	20q11.22-q11.23	0.75	0.79
CHMP4B	20q11.22	0.69	0.72		POFUT1	20q11	0.75	0.8
PCIF1	20q13.12	0.69	0.71		NCOA3	20q12	0.74	0.75
PPP1R3D	20q13.33	0.68	0.72		TP53RK	20q13.2	0.74	0.8
ATP9A	20q13.2	0.68	0.74		PRPF6	20q13.33	0.74	0.79
DIDO1	20q13.33	0.68	0.72		ELMO2	20q13	0.74	0.76
TP53RK	20q13.2	0.68	0.76		KIF3B	20q11.21	0.73	0.79
RTFDC1	20q13.31	0.68	0.75		SERINC3	20q13.12	0.73	0.81
FITM2	20q13.12	0.68	0.77		NELFCD	20q13	0.73	0.77
ELMO2	20q13.12	0.68	0.73		DHX35	20q11.22-q12	0.73	0.77
TTPAL	20q13.12	0.67	0.72		LSM14B	20q13.33	0.72	0.76
UQCC1	20q11.22	0.67	0.71		MTG2	20q13.33	0.72	0.73
VAPB	20q13.33	0.66	0.72		CSE1L	20q13	0.71	0.73
SPATA2	20q13.13	0.66	0.68		TOP1	20q12-q13.1	0.71	0.72
PIGU	20q11.22	0.66	0.76		EIF2S2	20q11.2	0.71	0.74
GGT7	20q11.22	0.65	0.7		NOL4L	20q11.21	0.71	0.75
STK4	20q13.12	0.65	0.72		ZSWIM3	20q13.12	0.71	0.73
EIF2S2	20q11.22	0.65	0.68		ZFP64	20q13.2	0.71	0.73
RNF114	20q13.13	0.65	0.71		NDRG3	20q11.21-q11.23	0.71	0.71
MTG2	20q13.33	0.65	0.7		FAM217B	20q13.33	0.71	0.74
NCOA3	20q13.12	0.64	0.64		ASXL1	20q11	0.7	0.77
CEP250	20q11.22	0.64	0.64		PXMP4	20q11.22	0.7	0.74
RALY	20q11.22	0.64	0.71		PRELID3B	20q13.32	0.7	0.75
NCOA5	20q13.12	0.64	0.7		CHMP4B	20q11.22	0.7	0.76
TGIF2	20q11.23	0.64	0.67		CSTF1	20q13.2	0.69	0.71
FAM217B	20q13.33	0.64	0.7		PLAGL2	20q11.21	0.69	0.76
CBFA2T2	20q11.21	0.63	0.69		RPN2	20q12-q13.1	0.69	0.7
GMEB2	20q13.33	0.63	0.65		CPNE1	20q11.22	0.68	0.72
PTPN1	20q13.13	0.62	0.65		NFS1	20q11.22	0.68	0.73
DPM1	20q13.13	0.62	0.73		TTPAL	20q13.12	0.68	0.73
VAV3	1p13.3	0.62	0.71		DNAJC5	20q13.33	0.68	0.73
SLC35C2	20q13.12	0.62	0.68		PCIF1	20q13.12	0.68	0.72
SNX21	20q13.12	0.62	0.62		RAE1	20q13.31	0.67	0.71
ZSWIM1	20q13.12	0.62	0.71		PCMTD2	20q13.33	0.67	0.7
RPN2	20q11.23	0.61	0.65		SS18L1	20q13.3	0.67	0.72
TPD52L2	20q13.33	0.61	0.64		RBL1	20q11.2	0.66	0.65
ACTR5	20q11.23	0.61	0.67		UQCC1	20q11.22	0.66	0.69
CDK5RAP1	20q11.21	0.61	0.7		NCOA5	20q13.12	0.66	0.7
EPDR1	7p14.1	0.61	0.66		TOP1P1	1q24.3	0.65	0.67
SLC9A8	20q13.13	0.61	0.62		TPD52L2	20q13.2-q13.3	0.65	0.67
SHROOM4	Xp11.22	0.61	0.71		ZMYND8	20q13.12	0.65	0.69
SS18L1	20q13.33	0.61	0.66		GMEB2	20q13.33	0.65	0.7
RBL1	20q11.23	0.6	0.62		TGIF2	20q11.23	0.65	0.67
UBE2V1	20q13.13	0.6	0.68		SLC9A8	20q13.13	0.64	0.66
YWHAB	20q13.12	0.6	0.68		SYS1	20q13.12	0.64	0.7
SERINC3	20q13.12	0.6	0.66		ZNF217	20q13.2	0.63	0.63
HM13	20q11.21	0.6	0.64		STX16	20q13.32	0.63	0.71
PDRG1	20q11.21	0.6	0.66		ERGIC3	20pter-q12	0.63	0.68
CHD6	20q12	0.6	0.62		DSN1	20q11.23	0.62	0.64
ZFP64	20q13.2	0.6	0.65		SLC35C2	20q13.12	0.62	0.68
NDRG3	20qq11.23	0.6	0.6		IFT52	null	0.62	0.73
SNHG11	20q11.23	0.6	0.69		CDK5RAP1	20q11.21	0.62	0.7
TSPY26P	20q11.21	0.6	0.61		PFDN4	20q13.2	0.61	0.72
CSE1L	20q13	0.59	0.67		RALY	20q11.21-q11.23	0.61	0.71
GSS	20q11.2	0.59	0.6		PLCG1	20q12-q13.1	0.6	0.66
PLCG1	20q12-q13.1	0.59	0.65		PSMA7	20q13.33	0.6	0.68
STX16	20q13.32	0.59	0.68		TCFL5	20q13.33	0.6	0.68
OSBPL2	20q13.33	0.59	0.61		TOMM34	null	0.6	0.67
DNAJC5	20q13.33	0.59	0.63		HM13	20q11.21	0.6	0.68
GDPD5	11q13.4-q13.5	0.59	0.61		OSER1	20q13.11	0.6	0.75
EDEM2	20q11.22	0.59	0.61		MRGBP	20q13.33	0.6	0.6
LOC646762	7p14.3	0.59	0.62		SNX21	20q13.12	0.6	0.61
SYS1	20q13.12	0.59	0.63		PIGU	20q11.22	0.6	0.72
C11ORF95	11q13	0.58	0.63		RBM39	20q11.22	0.59	0.68
CSTF1	20q13.2	0.58	0.65		CABLES2	20q13.33	0.59	0.61
TSPAN6	Xq22	0.58	0.68		DNTTIP1	20q13.12	0.59	0.65
DSN1	20q11.23	0.58	0.62		CHD6	20q12	0.59	0.62
PCMTD2	20q13.33	0.58	0.68		SHROOM4	Xp11.22	0.59	0.65
SPATA25	20q13.12	0.58	0.65		ADRM1	20q13.33	0.58	0.63
RBM39	20q11.22	0.57	0.66		ACTR5	20q11.23	0.58	0.64
NEURL2	20q13.12	0.57	0.66		ZSWIM1	20q13.12	0.58	0.69
TCFL5	20q13.33	0.57	0.6		FITM2	20q13.12	0.58	0.68
AOAH	7p14.2	0.56	0.59		B4GALT5	20q13.1-q13.2	0.57	0.55
RAE1	20q13.31	0.56	0.65		CEP250	20q11.22	0.57	0.61
TOMM34	null	0.56	0.63		C20ORF24	20q11.23	0.57	0.68
RNF43	17q22	0.56	0.63		PARD6B	20q13.13	0.56	0.57
QPRT	16p11.2	0.56	0.68		BCL2L1	20q11.21	0.55	0.62
RAB22A	20q13.32	0.56	0.62		SPIN3	Xp11.21	0.55	0.58
GPR143	Xp22.3	0.55	0.64		CBFA2T2	20q11	0.55	0.62
PFDN4	20q13.2	0.55	0.65		R3HDML	20q13.12	0.55	0.67
SLC5A6	2p23	0.55	0.7		PDRG1	20q11.21	0.55	0.64
ZGPAT	20q13.3	0.55	0.61		ZDHHC9	Xq26.1	0.55	0.62
UCKL1	20q13.33	0.55	0.59		RNF43	17q22	0.55	0.59
ZMYND8	20q13.12	0.55	0.62		EDEM2	20q11.22	0.55	0.6
EIF6	20q12	0.54	0.65		SNHG11	20q11.23	0.55	0.65
R3HDML	20q13.12	0.54	0.67		GGT7	20q11.22	0.54	0.61
PAAF1	11q13.4	0.54	0.56		SDC4	20q12	0.54	0.56
PRELID3B	20q13.32	0.54	0.65		UCKL1	20q13.33	0.54	0.59
IFT52	null	0.54	0.68		DLGAP4	20q11.23	0.54	0.55
ANKRD27	19q13.11	0.54	0.65		ZHX3	20q12	0.54	0.57
CDX2	13q12.3	0.53	0.57		DBNDD2	20q13.12	0.54	0.59
NEU1	6p21.3	0.53	0.61		LOC652276	16p13.3	0.54	0.54
PSMA7	20q13.33	0.53	0.64		SPATA25	20q13.12	0.54	0.62
AKAP1	17q22	0.53	0.55		PAPD5	16q12.1	0.54	0.58
CABLES2	20q13.33	0.53	0.57		USP7	16p13.3	0.53	0.56
OSER1	20q13.11	0.53	0.68		JADE3	Xp11.23	0.53	0.6
ZNF853	7p22.1	0.53	0.57		KIAA0226L	13q14.13	0.53	0.61
TPX2	20q11.2	0.53	0.54		ZGPAT	20q13.3	0.53	0.64
LOC652276	16p13.3	0.53	0.52		GSS	20q11.2	0.52	0.58
NECAB3	20q11.22	0.53	0.59		EIF6	20q12	0.52	0.66
GNG4	1q42.3	0.52	0.62		TLDC2	20q11.23	0.52	0.54
ZNF217	20q13.2	0.52	0.52		ENOX2	Xq25	0.52	0.58
KCNK5	6p21	0.52	0.53		TPX2	20q11.2	0.52	0.57
LDLRAD3	11p13	0.52	0.57		FAM122B	Xq26.3	0.52	0.58
COMMD7	20q11.21	0.52	0.66		SRC	20q12-q13	0.51	0.58
MBTD1	17q21.33	0.52	0.52		AURKA	20q13	0.51	0.49
ZHX3	20q12	0.52	0.53		TSPAN6	Xq22	0.51	0.59
DBNDD2	20q13.12	0.52	0.56		RBM12	20q11.21	0.51	0.5
SATB2	2q33	0.52	0.58		TGOLN2	2p11.2	0.51	0.54
INPP5J	22q12.2	0.52	0.62		PROSER1	13q13.3	0.51	0.65
GPSM2	1p13.3	0.52	0.58		GDPD5	11q13.4-q13.5	0.51	0.56
ASCL2	11p15.5	0.51	0.59		COBLL1	2q24.3	0.51	0.62
CHN2	7p15.3	0.51	0.65		USP27X	Xp11.23	0.51	0.56
EPB41L1	20q11.2-q12	0.51	0.51		ELF1	13q13	0.5	0.56
SLC6A4	17q11.2	0.51	0.65		PDPK1	16p13.3	0.5	0.49
SRC	20q12-q13	0.51	0.57		NEURL2	20q13.12	0.5	0.6
KIAA0226L	13q14.13	0.51	0.63		TMTC4	13q32.3	0.5	0.57
MRGBP	20q13.33	0.51	0.53		ARFGAP1	20q13.33	0.5	0.59
ZSCAN25	7q22.1	0.51	0.59		PHF8	Xp11.22	0.5	0.52
LPIN3	20q12	0.51	0.53		LOC646762	7p14.3	0.5	0.58
ZBTB10	8q13-q21.1	0.5	0.54		NUFIP1	13q14	0.5	0.62
CTSV	9q22.2	0.5	0.59		CDH1	16q22.1	0.49	0.51
DNMT3B	20q11.2	0.5	0.53		APLF	2p13.3	0.49	0.53
CTSA	20q13.1	0.5	0.5		PM20D2	6q15	0.49	0.54
B4GALT5	20q13.1-q13.2	0.5	0.49		MPP1	Xq28	0.49	0.53
ADRM1	20q13.33	0.5	0.57		FAM210B	20q13.2	0.49	0.48
PIGT	20q13.12	0.5	0.61		EPDR1	7p14.1	0.49	0.54
APMAP	20p11.2	0.5	0.52		AVL9	7p14.3	0.49	0.54
PRR15	7p14.3	0.5	0.54		LNX2	13q12.2	0.49	0.67
LY6G6D	6p21.3	0.5	0.7		RNF6	13q12.2	0.48	0.63
ABHD12	20p11.21	0.5	0.49		TCF7	5q31.1	0.48	0.57
FANCF	11p15	0.49	0.54		AKAP11	13q14.11	0.48	0.55
APLF	2p13.3	0.49	0.53		PIGT	20q13.12	0.48	0.6
LRRC2	3p21.31	0.49	0.56		COMMD7	20q11.21	0.48	0.64
SNORA71E	20q11.23	0.49	0.53		ZSCAN25	7q22.1	0.48	0.53
AVL9	7p14.3	0.49	0.53		TAB3	Xp21.2	0.48	0.48
EPB41L5	2q14.2	0.49	0.56		LPIN3	20q12	0.48	0.52
GPR160	3q26.2-q27	0.49	0.51		PARP4	13q11	0.47	0.53
CACNA1D	3p14.3	0.48	0.58		AOAH	7p14.2	0.47	0.48
ARID3A	19p13.3	0.48	0.69		FANCF	11p15	0.47	0.48
GTF2IRD1	7q11.23	0.48	0.55		FMR1	Xq27.3	0.47	0.52
SCML2	Xp22	0.48	0.48		GLS	2q32-q34	0.47	0.54
PROSER1	13q13.3	0.48	0.61		GNG4	1q42.3	0.47	0.57
BCL2L1	20q11.21	0.47	0.53		KPNA3	13q14.3	0.47	0.54
NFE2L3P2	17q21.32	0.47	0.54		LAMP2	Xq24	0.47	0.5
MPP1	Xq28	0.47	0.54		NEU1	6p21.3	0.47	0.55
SPIN3	Xp11.21	0.47	0.55		AKAP1	17q22	0.47	0.5
SRSF6	20q12-q13.1	0.47	0.53		USPL1	13q12.3	0.47	0.63
ST6GAL1	3q27.3	0.47	0.55		NPEPL1	20q13.32	0.47	0.5
TOP1	20q12-q13.1	0.47	0.52		CBLL1	7q22.3	0.47	0.5
NCK2	2q12	0.47	0.55		LRRC37A3	17q24.1	0.47	0.59
XYLB	3p22-p21.3	0.47	0.44		DYNLRB1	20q11.21	0.47	0.69
HDAC5	17q21	0.47	0.45		PUS10	2p16.1	0.47	0.54
PUS7	7q22.3	0.47	0.48		SUPT20H	13q13.3	0.47	0.59
ARFGAP1	20q13.33	0.47	0.56		CRCP	7q11.21	0.47	0.53
ZNF830	17q12	0.47	0.52		SLCO4A1	20q13.33	0.47	0.47
CRCP	7q11.21	0.47	0.52		TSPY26P	20q11.21	0.47	0.5
NPFFR1	10q21-q22	0.47	0.54		ZNF335	20q13.12	0.47	0.52
ABAT	16p13.2	0.46	0.65		XPO4	13q11	0.47	0.55
ADCY3	2p23.3	0.46	0.48		CACNA1D	3p14.3	0.46	0.55
USP7	16p13.3	0.46	0.48		GPR143	Xp22.3	0.46	0.54
NANP	20p11.1	0.46	0.45		CTSA	20q13.1	0.46	0.51
JADE3	Xp11.23	0.46	0.56		SRSF6	20q12-q13.1	0.46	0.5
NPEPL1	20q13.32	0.46	0.5		SLC6A4	17q11.2	0.46	0.61
ZNF696	8q24.3	0.46	0.49		NCK2	2q12	0.46	0.53
ACSF2	17q21.33	0.46	0.45		NR1I2	3q12-q13.3	0.46	0.51
PPP1R14C	6q24.3-q25.3	0.46	0.49		FARP1	13q32.2	0.46	0.56
LOC148709	1q32.1	0.46	0.55		ABCC4	13q32	0.46	0.48
DGAT2	11q13.5	0.46	0.5		STAG2	Xq25	0.46	0.49
FRG1BP	20q11.21	0.46	0.43		LRRC2	3p21.31	0.46	0.54
C8ORF33	8q24.3	0.46	0.53		AMOTL2	3q21-q22	0.46	0.47
CEBPA	19q13.1	0.45	0.56		FRG1BP	20q11.21	0.46	0.46
IHH	2q33-q35	0.45	0.49		ZC3H13	13q14.13	0.46	0.49
PM20D2	6q15	0.45	0.5		QPRT	16p11.2	0.46	0.56
MRE11A	11q21	0.45	0.5		SLC2A9	4p16.1	0.46	0.52
TMEM192	4q32.3	0.45	0.48		IYD	6q25.1	0.46	0.5
SDC4	20q12	0.45	0.47		ZBTB10	8q13-q21.1	0.45	0.5
SEMA5A	5p15.2	0.45	0.57		CDK8	13q12	0.45	0.57
TBC1D5	3p24.3	0.45	0.46		CSNK2A2	16q21	0.45	0.49
FARP1	13q32.2	0.45	0.56		DKC1	Xq28	0.45	0.5
ZDHHC9	Xq26.1	0.45	0.55		NEDD4	15q	0.45	0.46
PUS10	2p16.1	0.45	0.56		SLC5A6	2p23	0.45	0.6
FAM53A	4p16.3	0.45	0.47		GTF2IRD1	7q11.23	0.45	0.52
SHANK2	11q13.2	0.45	0.49		SAMD10	20q13.33	0.45	0.51
C20ORF24	20q11.23	0.45	0.58		VAV3	1p13.3	0.45	0.55
AMACR	5p13	0.45	0.6		GCC1	7q32.1	0.45	0.45
RPS6KA6	Xq21	0.45	0.53		ANKRD27	19q13.11	0.45	0.59
SHROOM2	Xp22.3	0.44	0.52		ZAK	2q24.2	0.45	0.5
DKC1	Xq28	0.44	0.49		SATB2	2q33	0.45	0.52
OVOL1	11q13	0.44	0.45		USP27X-AS1	Xp11.23	0.45	0.47
C7ORF31	7p15.3	0.44	0.51		CDX2	13q12.3	0.44	0.48
HNF1A	12q24.2	0.44	0.49		CUX1	7q22.1	0.44	0.47
TOP1P1	1q24.3	0.44	0.51		NFE2L3P2	17q21.32	0.44	0.49
CASK	Xp11.4	0.44	0.49		MKLN1	7q32	0.44	0.46
ABCC4	13q32	0.44	0.47		ZNF92	7q11.21	0.44	0.49
TGOLN2	2p11.2	0.44	0.49		NFATC2	20q13.2	0.44	0.48
LY6G6E	6p21.3	0.44	0.64		ST6GAL1	3q27.3	0.44	0.51
LRRC37A3	17q24.1	0.44	0.59		EEA1	12q22	0.44	0.48
DNTTIP1	20q13.12	0.44	0.55		CUL4A	13q34	0.44	0.55
FAM210B	20q13.2	0.44	0.4		CASK	Xp11.4	0.44	0.45
DYNLRB1	20q11.21	0.44	0.62		KCNK5	6p21	0.44	0.48
USP42	7p22.1	0.44	0.46		CDYL	6p25.1	0.44	0.44
PRDM11	11p11	0.44	0.44		SLC25A15	13q14	0.44	0.52
PRDX5	11q13	0.44	0.5		HSPH1	13q12.3	0.44	0.64
USP27X	Xp11.23	0.44	0.51		UBE2C	20q13.12	0.44	0.48
ZNF335	20q13.12	0.44	0.48		LDLRAD3	11p13	0.44	0.49
PAPD5	16q12.1	0.44	0.52		TEX261	2p13.3	0.44	0.48
CLCN7	16p13	0.43	0.43		LOC148709	1q32.1	0.44	0.52
MYC	8q24.21	0.43	0.43		ARMCX3	Xq22.1	0.44	0.44
ZNF572	8q24.13	0.43	0.49		HELZ2	20q13.33	0.44	0.46
TCF7	5q31.1	0.43	0.55		GNL3L	Xp11.22	0.44	0.45
TLE2	19p13.3	0.43	0.51		GPALPP1	13q14.12	0.44	0.58
EEA1	12q22	0.43	0.45		DIS3	13q22.1	0.44	0.51
CDK13	7p13	0.43	0.48		ZNFX1	20q13.13	0.44	0.46
SOGA1	20q11.23	0.43	0.47		EPB41L5	2q14.2	0.44	0.53
RB1CC1	8q11	0.43	0.48		PAN3	13q12.2	0.44	0.58
RBM12	20q11.21	0.43	0.44		DPH3P1	20q13.33	0.44	0.51
STK38	6p21	0.43	0.51		ADCY3	2p23.3	0.43	0.47
AMOTL2	3q21-q22	0.43	0.44		C11ORF95	11q13	0.43	0.48
COBLL1	2q24.3	0.43	0.53		CHN2	7p15.3	0.43	0.59
RPIA	2p11.2	0.43	0.49		EPB41L1	20q11.2-q12	0.43	0.47
ZC4H2	Xq11.2	0.43	0.44		FOXO3	6q21	0.43	0.49
GSE1	16q24.1	0.43	0.46		GNAS	20q13.3	0.43	0.48
NAALADL2	3q26.31	0.43	0.53		SOWAHA	5q31.1	0.43	0.51
MCTS2P	20q11.2	0.43	0.47		LY75	2q24	0.43	0.47
MAP7D2	Xp22.12	0.43	0.54		MRE11A	11q21	0.43	0.44
IYD	6q25.1	0.43	0.51		SLC6A6	3p25.1	0.43	0.53
LY6G6F	6p21.33	0.43	0.61		ZNF12	7p22.1	0.43	0.51
TFCP2L1	2q14	0.43	0.48		ZNF41	Xp11.23	0.43	0.44
ACTR3C	7q36.1	0.43	0.43		TMEM170B	6p24.2	0.43	0.48
IFNLR1	1p36.11	0.43	0.41		CUL4B	Xq23	0.43	0.47
ACVR1B	12q13	0.42	0.5		ZMYM5	13q12	0.43	0.53
AHCY	20q11.22	0.42	0.56		NFE2L3	7p15.2	0.43	0.47
PHOSPHO2	2q31.1	0.42	0.47		SOGA1	20q11.23	0.43	0.49
NR6A1	9q33.3	0.42	0.44		NANP	20p11.1	0.43	0.41
SNTA1	20q11.2	0.42	0.37		NR1D2	3p24.2	0.43	0.46
ZNF12	7p22.1	0.42	0.49		ATP6AP2	Xp11.4	0.43	0.43
AMER1	Xq11.2	0.42	0.5		TUBGCP3	13q34	0.43	0.5
TRIM24	7q32-q34	0.42	0.5		BLCAP	20q11.23	0.43	0.54
NFE2L3	7p15.2	0.42	0.48		NAA16	13q14.11	0.43	0.54
SMYD5	2p13.2	0.42	0.47		WTH3DI	2q21.1	0.43	0.48
ENOX2	Xq25	0.42	0.52		CHAMP1	13q34	0.43	0.47
ANO9	11p15.5	0.42	0.51		SNORA71E	20q11.23	0.43	0.49
SLC19A3	2q37	0.42	0.62		SAYSD1	6p21.2	0.43	0.48
KLHL29	2p24.1	0.42	0.37		LEMD3	12q14	0.43	0.45
TOP1MT	8q24.3	0.42	0.45		WDR35	2p24.1	0.43	0.5
ESPN	1p36.31	0.42	0.49		MCTS2P	20q11.2	0.43	0.46
SPIRE2	16q24	0.42	0.48		TMEM189	20q13.2	0.43	0.49
MAP1LC3A	20q11.22	0.42	0.47		CXORF56	Xq23	0.43	0.49
SAYSD1	6p21.2	0.42	0.44		NOD2	16q21	0.43	0.42
SLC2A9	4p16.1	0.42	0.53		ABAT	16p13.2	0.42	0.62
ZNF252P-AS1	8q24.3	0.42	0.45		AHCY	20q11.22	0.42	0.54
ZFP41	8q24.3	0.42	0.41		CEBPB	20q13.1	0.42	0.49
KIAA1147	7q34	0.42	0.43		TMEM192	4q32.3	0.42	0.45
WDR35	2p24.1	0.42	0.51		NUP58	13q12.13	0.42	0.48
ACE2	Xp22	0.42	0.51		MRPS31	13q14.11	0.42	0.52
TMEM150A	2p11.2	0.42	0.44		SCML2	Xp22	0.42	0.46
NOD2	16q21	0.42	0.44		OGFR	20q13.3	0.42	0.41
ENTPD6	20p11.21	0.41	0.43		DDX19B	16q22.1	0.42	0.38
CDH1	16q22.1	0.41	0.46		LY6G6E	6p21.3	0.42	0.61
FMR1	Xq27.3	0.41	0.46		BRCC3	Xq28	0.42	0.47
GNAS	20q13.3	0.41	0.46		DUSP16	12p13	0.42	0.47
JARID2	6p24-p23	0.41	0.45		USP42	7p22.1	0.42	0.47
LAMP2	Xq24	0.41	0.46		MOGAT3	7q22.1	0.42	0.52
LIG3	17q11.2-q12	0.41	0.4		TMEM185A	Xq28	0.42	0.47
MEST	7q32	0.41	0.5		PUS7	7q22.3	0.42	0.42
MLLT6	17q21	0.41	0.43		ZNF853	7p22.1	0.42	0.48
NFATC2	20q13.2	0.41	0.46		USP12	13q12.13	0.42	0.5
STAT5B	17q11.2	0.41	0.45		ATP11A	13q34	0.42	0.5
AURKA	20q13	0.41	0.42		PUM2	2p24.1	0.42	0.41
ABCC6P2	16p13.11	0.41	0.53		MOSPD1	Xq26.3	0.42	0.49
SAMD10	20q13.33	0.41	0.43		LY6G6F	6p21.33	0.42	0.59
DHX34	19q13.3	0.41	0.47		NECAB3	20q11.22	0.42	0.51
KHDRBS3	8q24.2	0.41	0.47		GLOD5	Xp11.23	0.42	0.46
TEX261	2p13.3	0.41	0.45		XIAP	Xq25	0.41	0.42
DUSP18	22q12.2	0.41	0.46		SHROOM2	Xp22.3	0.41	0.44
TMTC4	13q32.3	0.41	0.5		CTSV	9q22.2	0.41	0.56
CYP2W1	7p22.3	0.41	0.56		GTF2F2	13q14	0.41	0.52
NCBP2	3q29	0.41	0.52		JARID2	6p24-p23	0.41	0.45
SCAP	3p21.31	0.41	0.51		LBR	1q42.1	0.41	0.46
SNRNP200	2q11.2	0.41	0.4		POLA1	Xp22.1-p21.3	0.41	0.42
STOX1	10q22.1	0.41	0.44		STK24	13q31.2-q32.3	0.41	0.47
USP36	17q25.3	0.41	0.44		CDK13	7p13	0.41	0.49
NUFIP1	13q14	0.41	0.55		ABCC6P2	16p13.11	0.41	0.49
TBC1D16	17q25.3	0.41	0.43		DYNLL2	17q22	0.41	0.43
REPIN1	7q36.1	0.41	0.45		TBC1D5	3p24.3	0.41	0.42
DAGLA	11q12.2	0.4	0.44		ZBTB33	Xq23	0.41	0.46
DRD2	11q23	0.4	0.62		RAD50	5q31	0.41	0.42
FOXO3	6q21	0.4	0.48		NEBL	10p12	0.41	0.44
ABCC1	16p13.1	0.4	0.37		UTP14A	Xq26.1	0.41	0.49
PDPK1	16p13.3	0.4	0.4		RNF219	13q31.1	0.41	0.54
SLC6A6	3p25.1	0.4	0.55		UFM1	13q13.3	0.41	0.49
ACTL10	20q11.22	0.4	0.53		MPHOSPH8	13q12.11	0.41	0.49
SUSD3	9q22.31	0.4	0.51		MBTD1	17q21.33	0.41	0.44
ZNF74	22q11.21	0.4	0.47		NCBP2	3q29	0.41	0.48
SYT7	11q12.2	0.4	0.47		SULF2	20q13.12	0.41	0.39
ZNF280B	22q11.22	0.4	0.42		PMEPA1	20q13.31-q13.33	0.41	0.55
AP5Z1	7p22.2	0.4	0.42		SPRYD7	13q14	0.41	0.49
ZNF517	8q24.3	0.4	0.4		STARD13	13q13.1	0.41	0.47
GCC1	7q32.1	0.4	0.42		NAALADL2	3q26.31	0.41	0.51
CEBPA-AS1	19q13.11	0.4	0.52		MAP7D2	Xp22.12	0.41	0.53
PABPC1L	null	0.4	0.52		NPFFR1	10q21-q22	0.41	0.5
BHLHB9	Xq23	0.4	0.42		RMND5A	2p11.2	0.41	0.44
LRRC37B	17q11.2	0.4	0.43		ARMCX5	Xq22.1-q22.3	0.41	0.42
ARL11	13q14.2	0.4	0.45		CLCN2	3q27.1	0.4	0.51
TSSK6	19p13.11	0.4	0.43		EREG	4q13.3	0.4	0.53
ACSL5	10q25.2	0.4	0.43		NEK3	13q14.13	0.4	0.56
ZAK	2q24.2	0.4	0.47		C7ORF31	7p15.3	0.4	0.45
PARD6B	20q13.13	0.4	0.42		TPP2	13q32-q33	0.4	0.47
LRP11	6q25.1	0.4	0.39		DDX18	2q14.1	0.4	0.43
WDSUB1	2q24.2	0.4	0.44		SLC7A6	16q22.1	0.4	0.49
USP40	2q37.1	0.4	0.37		MTMR6	13q12	0.4	0.48
MTMR8	Xq11.2	0.4	0.46		TM9SF2	13q32.3	0.4	0.46
SLC2A12	6q23.2	0.4	0.51		RAPGEF2	4q32.1	0.4	0.4
MAGEE1	Xq13.3	0.4	0.41		ZNF275	Xq28	0.4	0.42
POLR1A	2p11.2	0.4	0.41		NUDT21	16q12.2	0.4	0.39
STAU2	8q21.11	0.4	0.39		ATP13A3	3q29	0.4	0.45
DPH3P1	20q13.33	0.4	0.43		TRMT2B	Xq22.1	0.4	0.46
CEP41	7q32	0.4	0.46		FAM192A	16q13	0.4	0.48
MANBAL	20q11.23	0.4	0.45		BHLHB9	Xq23	0.4	0.43
HS1BP3	2p24.1	0.4	0.41		TSSK6	19p13.11	0.4	0.41
TNS3	7p12.3	0.4	0.43		CTTNBP2	7q31	0.4	0.5
ENGASE	17q25.3	0.4	0.54		MBTPS2	Xp22.12-p22.11	0.4	0.42
ARMCX5	Xq22.1-q22.3	0.4	0.45		ZNF107	7q11.2	0.4	0.42
REEP1	2p11.2	0.4	0.58		RIPPLY3	21q22.2	0.4	0.5
ATP6V1C1	8q22.3	0.39	0.39		FAM105A	5p15.2	0.4	0.43
CUX1	7q22.1	0.39	0.43		SNRNP200	2q11.2	0.4	0.41
POU5F1B	8q24.21	0.39	0.53		PDS5B	13q12.3	0.4	0.5
MAP4K2	11q13	0.39	0.45		VWA8	13q14.11	0.4	0.51
ST13	22q13.2	0.39	0.4		ZC4H2	Xq11.2	0.4	0.42
NR1I2	3q12-q13.3	0.39	0.47		ZCCHC14	16q24.2	0.4	0.41
SHISA9	16p13.12	0.39	0.5		THOC2	Xq25-q26.3	0.4	0.43
ADGRG1	16q21	0.39	0.48		SPATA13	13q12.12	0.4	0.46
ZNF623	8q24.3	0.39	0.41		USP36	17q25.3	0.4	0.44
USPL1	13q12.3	0.39	0.56		BEND7	10p13	0.4	0.45
DDX52	17q21.1	0.39	0.48		ZC3H18	16q24.2	0.4	0.42
LOC145783	15q21.3	0.39	0.41		GPR160	3q26.2-q27	0.4	0.43
TAS1R3	1p36.33	0.39	0.39		INPP5J	22q12.2	0.4	0.5
UTP23	8q24.11	0.39	0.43		CEP41	7q32	0.4	0.44
GHDC	17q21.2	0.39	0.43		RBM26	13q31.1	0.4	0.46
ACSS1	20p11.21	0.39	0.41		LMBR1	7q36	0.4	0.41
TMEM185A	Xq28	0.39	0.44		ELF4	Xq26	0.39	0.43
RIPPLY3	21q22.2	0.39	0.47		FOXO3B	17p11.2	0.39	0.44
ZDHHC4	7p22.1	0.39	0.43		PHOSPHO2	2q31.1	0.39	0.45
PLA2R1	2q23-q24	0.39	0.4		IPO5	13q32.2	0.39	0.5
LINC00910	17q21.31	0.39	0.43		LAMP1	13q34	0.39	0.49
ZBTB38	3q23	0.39	0.46		NF1	17q11.2	0.39	0.39
YAE1D1	7p14.1	0.39	0.51		SIAH1	16q12.1	0.39	0.47
MYRIP	3p22.1	0.39	0.44		XPNPEP2	Xq25	0.39	0.57
ZNF337	20p11.1	0.39	0.39		ZMYM2	13q11-q12	0.39	0.47
SRPX2	Xq22.1	0.39	0.46		AMER1	Xq11.2	0.39	0.45
DUSP15	20q11.21	0.39	0.52		BRSK2	11p15.5	0.39	0.49
SLC13A3	20q13.12	0.39	0.6		MED14	Xp11.4	0.39	0.39
CCT6A	7p11.2	0.38	0.43		ACOT8	20q13.12	0.39	0.7
CLCN2	3q27.1	0.38	0.51		KHDRBS3	8q24.2	0.39	0.47
EREG	4q13.3	0.38	0.56		WBP4	13q14.11	0.39	0.45
FOXD2	1p34-p32	0.38	0.5		ZNF674	Xp11.3	0.39	0.4
GLS	2q32-q34	0.38	0.45		TPT1-AS1	13q14.13	0.39	0.51
SOWAHA	5q31.1	0.38	0.44		LOC100190940	12q24.33	0.39	0.5
LY75	2q24	0.38	0.44		GJC3	7q22.1	0.39	0.5
MKLN1	7q32	0.38	0.41		BIVM	13q33.1	0.39	0.51
NEDD4	15q	0.38	0.43		XRN2	20p11.2-p11.1	0.39	0.33
SORL1	11q23.2-q24.2	0.38	0.34		MON1B	16q23.1	0.39	0.41
SPAG1	8q22.2	0.38	0.42		PRPF40A	2q23.3	0.39	0.41
TCF20	22q13.3|22q13.3	0.38	0.39		RPIA	2p11.2	0.39	0.46
TFDP2	3q23	0.38	0.45		SHANK2	11q13.2	0.39	0.43
VMAC	19p13.3	0.38	0.38		CNOT1	16q21	0.39	0.39
TMEM170B	6p24.2	0.38	0.46		CENPJ	13q12.12	0.39	0.48
CASC15	6p22.3	0.38	0.45		DLEU7	13q14.3	0.39	0.39
BECN1	17q21	0.38	0.38		RBAK	7p22.1	0.39	0.44
DDX18	2q14.1	0.38	0.4		PRR15	7p14.3	0.39	0.45
BRSK2	11p15.5	0.38	0.47		ZNF830	17q12	0.39	0.43
SLC7A6	16q22.1	0.38	0.49		FBXL3	13q22	0.39	0.44
DNAJA3	16p13.3	0.38	0.41		CCDC122	13q14.11	0.39	0.46
TLDC2	20q11.23	0.38	0.44		DUSP15	20q11.21	0.39	0.56
DYNLL2	17q22	0.38	0.41		ACVR1B	12q13	0.38	0.44
TATDN2	3p25.3	0.38	0.4		ATP5E	20q13.32	0.38	0.63
NOD1	7p14.3	0.38	0.41		DARS	2q21.3	0.38	0.45
RHPN1-AS1	8q24	0.38	0.42		DRD2	11q23	0.38	0.55
CHCHD7	8q12.1	0.38	0.38		ZNF800	7q31.33	0.38	0.42
CCDC121	2p23.3	0.38	0.42		PRLR	5p13.2	0.38	0.42
SMTNL2	17p13.2	0.38	0.52		PTCH1	9q22.3	0.38	0.42
ZNF34	8q24.3	0.38	0.35		PTK6	20q13.3	0.38	0.39
AMMECR1L	2q21	0.38	0.43		SCML1	Xp22	0.38	0.45
IMMP2L	7q31	0.38	0.43		SPAST	2p24-p21	0.38	0.42
CTTNBP2	7q31	0.38	0.52		UCHL3	13q22.2	0.38	0.48
UBR5	8q22	0.38	0.38		ZNF3	7q22.1	0.38	0.42
SFT2D3	2q14.3	0.38	0.41		ZNF91	19p12	0.38	0.39
KLHL23	2q31.1	0.38	0.41		SPAG9	17q21.33	0.38	0.39
PANK1	10q23.31	0.38	0.42		USP10	16q24.1	0.38	0.38
SLC39A5	12q13.3	0.38	0.53		UTP14C	13q14.2	0.38	0.44
RNF216	7p22.1	0.38	0.38		RB1CC1	8q11	0.38	0.46
USP12	13q12.13	0.38	0.46		HUWE1	Xp11.22	0.38	0.36
CHD7	8q12.2	0.38	0.38		ZNF263	16p13.3	0.38	0.43
TNPO3	7q32.1	0.38	0.38		STK38	6p21	0.38	0.44
LINC01622	6p25.3	0.38	0.5		LAS1L	Xq12	0.38	0.43
SLC2A4RG	20q13.33	0.38	0.47		ARL11	13q14.2	0.38	0.4
L3MBTL1	20q13.12	0.38	0.44		ZNF81	Xp11.23	0.38	0.39
NAT9	17q25.1	0.38	0.41		KLHL23	2q31.1	0.38	0.42
SPACA3	17q11.2	0.38	0.64		HCG18	6p21.3	0.38	0.44
DNAJC2	7q22	0.38	0.44		ANKS1A	6p21.31	0.38	0.4
VPS41	7p14-p13	0.38	0.41		ZNF629	16p11.2	0.38	0.4
TAB3	Xp21.2	0.38	0.42		APMAP	20p11.2	0.38	0.41
IRF2BP2	1q42.3	0.38	0.44		KDM1B	6p22.3	0.38	0.38
ATIC	2q35	0.37	0.41		LY6G6D	6p21.3	0.38	0.59
CSNK2A2	16q21	0.37	0.44		IL22RA1	1p36.11	0.38	0.45
CXADR	21q21.1	0.37	0.34		DNAJC2	7q22	0.38	0.45
EDA	Xq12-q13.1	0.37	0.4		TFCP2L1	2q14	0.38	0.45
ELF1	13q13	0.37	0.48		GPSM2	1p13.3	0.38	0.43
FOXO3B	17p11.2	0.37	0.43		MANBAL	20q11.23	0.38	0.4
PLAGL1	6q24-q25	0.37	0.42		ASCL2	11p15.5	0.37	0.49
VIL1	2q35	0.37	0.46		ENTPD6	20p11.21	0.37	0.4
XPNPEP2	Xq25	0.37	0.54		DNMT3B	20q11.2	0.37	0.42
UCKL1-AS1	20q13.33	0.37	0.44		NBR1	17q21.31	0.37	0.33
ZNF202	11q24	0.37	0.39		UBL3	13q12-q13	0.37	0.47
AXIN2	17q24.1	0.37	0.48		RFC3	13q13.2	0.37	0.43
GYG2	Xp22.3	0.37	0.5		STAT5B	17q11.2	0.37	0.41
IQCB1	3q13.33|3q21.1	0.37	0.45		ZNF182	Xp11.23	0.37	0.39
KIAA0196	8q24.13	0.37	0.36		UCKL1-AS1	20q13.33	0.37	0.46
ACOT8	20q13.12	0.37	0.66		GYG2	Xp22.3	0.37	0.49
SLC25A15	13q14	0.37	0.47		PHACTR2	6q24.2	0.37	0.4
YAP1	11q13	0.37	0.4		MED12	Xq13	0.37	0.4
HTATIP2	11p15.1	0.37	0.39		ZC3H12B	Xq12	0.37	0.44
ARFGEF1	8q13	0.37	0.38		TAF9B	Xq13.1-q21.1	0.37	0.37
STAG2	Xq25	0.37	0.42		WWOX	16q23	0.37	0.42
MMP24	20q11.2	0.37	0.41		ANKHD1	5q31.3	0.37	0.4
OGFR	20q13.3	0.37	0.34		MTMR8	Xq11.2	0.37	0.41
HIBADH	7p15.2	0.37	0.4		VPS35	16q12	0.37	0.4
BRCC3	Xq28	0.37	0.42		UGGT2	13q32.1	0.37	0.5
GRHL2	8q22.3	0.37	0.35		SLC2A12	6q23.2	0.37	0.51
LAS1L	Xq12	0.37	0.41		TNPO3	7q32.1	0.37	0.37
ZNRF3	22q12.1	0.37	0.52		ZBTB38	3q23	0.37	0.44
ZNF107	7q11.2	0.37	0.42		WDFY1	2q36.1	0.37	0.36
LINC00654	20p12.3	0.37	0.38		MYRIP	3p22.1	0.37	0.46
MOGAT3	7q22.1	0.37	0.47		KBTBD2	7p14.3	0.37	0.44
WWOX	16q23	0.37	0.42		ABHD12	20p11.21	0.37	0.4
GNL3L	Xp11.22	0.37	0.38		TES	7q31.2	0.37	0.41
GPATCH1	19q13.11	0.37	0.44		SPACA3	17q11.2	0.37	0.62
DLGAP4	20q11.23	0.37	0.4		RPS6KA6	Xq21	0.37	0.44
AMBRA1	11p11.2	0.37	0.36		ZXDB	Xp11.21	0.37	0.41
PHF8	Xp11.22	0.37	0.41		FAM122C	Xq26.3	0.37	0.42
KAZN	1p36.21	0.37	0.37		BRD7	16q12	0.37	0.44
ZNF629	16p11.2	0.37	0.43		FAM226B	Xq13.2	0.37	0.46
PUM2	2p24.1	0.37	0.37		ACTR3C	7q36.1	0.37	0.37
MOSPD1	Xq26.3	0.37	0.44		IRF2BP2	1q42.3	0.37	0.44
ZNF775	7q36.1	0.37	0.41		ATR	3q23	0.36	0.41
ZNF252P	8q24.3	0.37	0.35		BRCA2	13q12.3	0.36	0.37
ZNF251	8q24.3	0.37	0.43		CLCN7	16p13	0.36	0.42
CREBZF	11q14	0.37	0.41		DDX10	11q22-q23	0.36	0.39
ZNF250	8q24.3	0.37	0.35		DIAPH2	Xq21.33	0.36	0.36
LRRC29	16q22.1	0.37	0.35		TIGD4	4q31.3	0.36	0.39
LOC100134368	16p13.3	0.37	0.4		MAPK13	6p21.31	0.36	0.38
MCMDC2	8q13.1	0.37	0.42		PVR	19q13.2	0.36	0.4
CAPN13	2p22-p21	0.37	0.43		TLE2	19p13.3	0.36	0.42
CENPBD1	16q24.3	0.37	0.39		LOC728024	8p11.23	0.36	0.39
GOLIM4	3q26.2	0.37	0.43		CUL1	7q36.1	0.36	0.36
FAM122C	Xq26.3	0.37	0.41		IQCB1	3q13.33|3q21.1	0.36	0.43
SLC2A8	9q33.3	0.37	0.5		DHX34	19q13.3	0.36	0.42
FAM226B	Xq13.2	0.37	0.49		TBC1D4	13q22.2	0.36	0.48
CXORF56	Xq23	0.37	0.43		PGRMC1	Xq22-q24	0.36	0.45
ANAPC1	2q12.1	0.37	0.38		MMP24	20q11.2	0.36	0.44
RMND5A	2p11.2	0.37	0.38		VPS36	13q14.3	0.36	0.46
ACOX1	17q25.1	0.36	0.45		ZNF503	10q22.2	0.36	0.47
AK4	1p31.3	0.36	0.42		ZNF518B	4p16.1	0.36	0.33
CFTR	7q31.2	0.36	0.45		WDSUB1	2q24.2	0.36	0.4
DARS	2q21.3	0.36	0.43		RPL13P5	12p13.31	0.36	0.41
DIAPH2	Xq21.33	0.36	0.36		TMLHE	Xq28	0.36	0.42
DNASE1	16p13.3	0.36	0.47		AMBRA1	11p11.2	0.36	0.35
ELF4	Xq26	0.36	0.42		LMBRD1	6q13	0.36	0.32
FCGRT	19q13.3	0.36	0.5		STOX1	10q22.1	0.36	0.39
NBR1	17q21.31	0.36	0.31		DNMBP	10q24.2	0.36	0.36
PEX12	17q12	0.36	0.35		AMACR	5p13	0.36	0.5
MAPK13	6p21.31	0.36	0.42		CTPS2	Xp22	0.36	0.43
PTPRK	6q22.2-q22.3	0.36	0.37		LINC01003	7q36.1	0.36	0.43
PVR	19q13.2	0.36	0.39		CHPT1	12q	0.36	0.4
SMARCC1	3p21.31	0.36	0.37		KBTBD6	13q14.11	0.36	0.46
TDGF1	3p21.31	0.36	0.54		TSR2	Xp11.22	0.36	0.39
LOC728024	8p11.23	0.36	0.42		PDP2	16q22.1	0.36	0.36
TTPA	8q12.3	0.36	0.45		MPV17L	16p13.11	0.36	0.37
KNOP1	16p12.3	0.36	0.38		CREBZF	11q14	0.36	0.4
ZSCAN21	7q22.1	0.36	0.43		LINC01558	6q27	0.36	0.47
ZNF41	Xp11.23	0.36	0.41		ACE2	Xp22	0.36	0.46
AXIN1	16p13.3	0.36	0.41		INTS6	13q14.3	0.36	0.45
KCNAB2	1p36.3	0.36	0.36		STAU2	8q21.11	0.36	0.36
GTF3C3	2q33.1	0.36	0.4		CXORF23	Xp22.12	0.36	0.37
HS6ST1	2q21	0.36	0.38		TOX3	16q12.1	0.36	0.44
KIAA0355	19q13.11	0.36	0.42		ZNF441	19p13.2	0.36	0.4
SCRN1	7p14.3	0.36	0.36		CCDC22	Xp11.23	0.36	0.35
NEBL	10p12	0.36	0.4		TMEM150A	2p11.2	0.36	0.41
DUS4L	7q22-q31	0.36	0.45		ANAPC1	2q12.1	0.36	0.38
UBE2C	20q13.12	0.36	0.42		C8ORF33	8q24.3	0.36	0.46
CBLL1	7q22.3	0.36	0.43		ATRX	Xq21.1	0.35	0.35
TRMT2B	Xq22.1	0.36	0.45		KRIT1	7q21.2	0.35	0.4
DUSP16	12p13	0.36	0.45		DNASE1	16p13.3	0.35	0.49
IL34	16q22.1	0.36	0.55		GAS2	11p14.3	0.35	0.48
NT5C3B	17q21.2	0.36	0.37		CYP4F3	19p13.2	0.35	0.47
ZNF558	19p13.2	0.36	0.4		RAB6A	11q13.3	0.35	0.35
ZNF570	19q13.12	0.36	0.43		SMIM10L2A	Xq26.3	0.35	0.34
TRMT61A	14q32	0.36	0.37		SMARCC1	3p21.31	0.35	0.35
WTH3DI	2q21.1	0.36	0.42		SUSD3	9q22.31	0.35	0.4
HARBI1	11p11.2	0.36	0.36		TDGF1	3p21.31	0.35	0.5
DNAAF5	7p22.3	0.36	0.39		VAV2	9q34.1	0.35	0.39
C17ORF80	17q25.1	0.36	0.42		ZKSCAN1	7q22	0.35	0.36
PLEKHG6	12p13.31	0.36	0.42		ARHGEF7	13q34	0.35	0.42
POLR3E	16p12.2	0.36	0.43		CDC16	13q34	0.35	0.46
ZCCHC14	16q24.2	0.36	0.38		CLDN1	3q28-q29	0.35	0.43
ANKH	5p15.1	0.36	0.44		ADGRG1	16q21	0.35	0.43
DPY19L4	8q22.1	0.36	0.44		POM121	7q11.23	0.35	0.41
TSR2	Xp11.22	0.36	0.39		N4BP2L2	13q13.1	0.35	0.46
ISY1	3q21.3	0.36	0.39		COG5	7q31	0.35	0.37
ZNF608	5q23.2	0.36	0.41		STAMBP	2p13.1	0.35	0.4
PROSER2	10p14	0.36	0.46		DUS4L	7q22-q31	0.35	0.4
BEND7	10p13	0.36	0.41		KAT7	17q21.32	0.35	0.39
LNX2	13q12.2	0.36	0.55		ZNF680	7q11.21	0.35	0.4
MEX3A	1q22	0.36	0.49		LUZP6	7q33	0.35	0.36
FAM122B	Xq26.3	0.36	0.44		TMC7	16p12.3	0.35	0.4
SFXN5	2p13	0.36	0.47		PAAF1	11q13.4	0.35	0.36
HUNK	21q22.1	0.36	0.5		SLC19A3	2q37	0.35	0.51
BIN1	2q14	0.35	0.39		SSUH2	3p26.1	0.35	0.56
KRIT1	7q21.2	0.35	0.42		CDCA7	2q31	0.35	0.39
METTL6	3p25.1	0.35	0.41		ZFR	5p13.3	0.35	0.36
CEBPB	20q13.1	0.35	0.41		MAP1LC3A	20q11.22	0.35	0.39
GRINA	8q24.3	0.35	0.39		PLEKHA8	7p14.3	0.35	0.46
LRP3	19q13.11	0.35	0.37		ARHGEF35	7q35	0.35	0.35
MOCS1	6p21.3	0.35	0.38		NUDT7	16q23.1	0.35	0.4
ZNF92	7q11.21	0.35	0.41		FAM53A	4p16.3	0.35	0.44
NOTCH1	9q34.3	0.35	0.37		KLHL24	3q27.1	0.35	0.36
PRKDC	8q11	0.35	0.34		TMEM150B	19q13.42	0.35	0.44
PSPH	7p11.2	0.35	0.43		OTUD5	Xp11.23	0.35	0.34
RNF6	13q12.2	0.35	0.49		R3HDM2	12q13.3	0.35	0.37
SMIM10L2A	Xq26.3	0.35	0.35		PLA2R1	2q23-q24	0.35	0.41
SLC3A2	11q13	0.35	0.39		SEPHS2	16p11.2	0.35	0.42
TCP10	6q27	0.35	0.49		ZNF737	19p12	0.35	0.4
TDGF1P3	Xq22.3	0.35	0.54		EXOC2	6p25.3	0.35	0.34
ZNF3	7q22.1	0.35	0.44		ACSS2	20q11.22	0.35	0.36
ZNF182	Xp11.23	0.35	0.42		RPGRIP1L	16q12.2	0.35	0.35
COIL	17q22	0.35	0.45		YAE1D1	7p14.1	0.35	0.49
ROCK2	2p24	0.35	0.38		KIAA1147	7q34	0.35	0.38
ATP6AP2	Xp11.4	0.35	0.39		AK9	6q21	0.35	0.34
PRMT3	11p15.1	0.35	0.46		UBN2	7q34	0.35	0.38
BLCAP	20q11.23	0.35	0.44		MAGEE1	Xq13.3	0.35	0.34
TDRKH	1q21	0.35	0.45		PROSER2	10p14	0.35	0.43
KAT7	17q21.32	0.35	0.38		TWISTNB	7p21.1	0.35	0.43
POLG2	17q	0.35	0.39		POLR1A	2p11.2	0.35	0.38
C11ORF84	11q13.1	0.35	0.39		ZNF337	20p11.1	0.35	0.35
TMEM243	7q21.12	0.35	0.43		TINAG	6p12.1	0.35	0.43
ATP13A3	3q29	0.35	0.41		NHLRC3	13q13.3	0.35	0.46
ST13P4	13q14.3	0.35	0.36		C6ORF222	6p21.31	0.35	0.41
GPR157	1p36.23	0.35	0.33		BLOC1S5	6p25.1-p24.3	0.35	0.4
FAM228B	2p23.3	0.35	0.38		ZFP1	16q23.1	0.35	0.38
ZMIZ2	7p13	0.35	0.43		GZF1	20p11.21	0.35	0.46
PLEKHA8	7p14.3	0.35	0.42		IFNLR1	1p36.11	0.35	0.35
CFAP74	1p36.33	0.35	0.48		CBFB	16q22.1	0.34	0.33
ZNF518B	4p16.1	0.35	0.35		2017-09-07	7p14.2	0.34	0.43
CMTM8	3p22.3	0.35	0.37		CXADR	21q21.1	0.34	0.33
DZANK1	20p11.23	0.35	0.38		KIF5B	10p11.22	0.34	0.38
LAPTM4B	8q22.1	0.35	0.41		LRP3	19q13.11	0.34	0.36
XRN2	20p11.2-p11.1	0.35	0.35		NFIX	19p13.3	0.34	0.35
CNOT1	16q21	0.35	0.35		NFYA	6p21.3	0.34	0.41
CEP68	2p14	0.35	0.41		NONO	Xq13.1	0.34	0.41
U2SURP	3q23	0.35	0.41		PDK2	17q21.33	0.34	0.31
ZNF707	8q24.3	0.35	0.35		PPP1R2	3q29	0.34	0.42
PMEPA1	20q13.31-q13.33	0.35	0.55		PTPRK	6q22.2-q22.3	0.34	0.36
ACTR3B	7q36.1	0.35	0.38		RCN1	11p13	0.34	0.35
LRRC43	12q24.31	0.35	0.56		RHEB	7q36	0.34	0.43
PPM1H	12q14.1	0.35	0.45		SLC7A1	13q12.3	0.34	0.4
ZBTB2	6q25.1	0.35	0.41		TDGF1P3	Xq22.3	0.34	0.49
TMEM189	20q13.2	0.35	0.41		ZNF141	4p16.3	0.34	0.38
SESN1	6q21	0.35	0.53		RNF113A	Xq24	0.34	0.4
SNHG17	20q11.23	0.35	0.5		CUL3	2q36.2	0.34	0.36
CCDC113	16q21	0.35	0.39		SYT7	11q12.2	0.34	0.43
MGC72080	7q21.3	0.35	0.44		SHISA9	16p13.12	0.34	0.45
SLC17A9	20q13.33	0.35	0.33		DNAJA3	16p13.3	0.34	0.36
LGI4	19q13.12|19q13.11	0.35	0.38		ZNF254	19p12	0.34	0.38
ZFP69B	1p34.2	0.35	0.37		GOSR2	17q21	0.34	0.38
ATP5E	20q13.32	0.34	0.58		ZNF646	16p11.2	0.34	0.37
CELP	9q34.3	0.34	0.64		NUP153	6p22.3	0.34	0.35
E2F1	20q11.2	0.34	0.39		HDAC5	17q21	0.34	0.36
GAB1	4q31.21	0.34	0.37		HTATIP2	11p15.1	0.34	0.35
LAMP1	13q34	0.34	0.4		NUDT4	12q21	0.34	0.42
LBR	1q42.1	0.34	0.39		SEC63	6q21	0.34	0.34
NEK3	13q14.13	0.34	0.51		MGAT4B	5q35	0.34	0.36
NF1	17q11.2	0.34	0.35		QTRTD1	3q13.31	0.34	0.39
PKLR	1q21	0.34	0.64		HDAC11	3p25.1	0.34	0.37
PLTP	20q13.12	0.34	0.34		PABPC1L	null	0.34	0.46
PRKAR2A	3p21.3-p21.2	0.34	0.34		CYB5B	16q22.1	0.34	0.43
SIAH1	16q12.1	0.34	0.46		KLHL29	2p24.1	0.34	0.36
SNX30	9q32	0.34	0.37		ZNF480	19q13.41	0.34	0.37
CUL1	7q36.1	0.34	0.36		POLR1D	13q12.2	0.34	0.48
GGH	8q12.3	0.34	0.53		SETDB2	13q14	0.34	0.46
EBAG9	8q23	0.34	0.32		IRAK4	12q12	0.34	0.35
NRXN2	11q13	0.34	0.44		FAM188B	7p14.3	0.34	0.41
CDYL	6p25.1	0.34	0.39		MACC1	7p21.1	0.34	0.42
PGS1	17q25.3	0.34	0.38		SPIRE2	16q24	0.34	0.42
MED12	Xq13	0.34	0.38		GLYR1	16p13.3	0.34	0.36
ARFRP1	20q13.3	0.34	0.51		RFFL	17q12	0.34	0.33
CBX1	17q21.32	0.34	0.38		LRP11	6q25.1	0.34	0.36
CAPN10	2q37.3	0.34	0.33		CMTM8	3p22.3	0.34	0.37
HDAC11	3p25.1	0.34	0.37		GPATCH1	19q13.11	0.34	0.41
ZNF563	19p13.2	0.34	0.45		RBM41	Xq22.3	0.34	0.38
PHACTR3	20q13.32-q13.33	0.34	0.59		PPP1R2P3	5q33.3	0.34	0.4
TTLL2	6q27	0.34	0.41		CAMK2N1	1p36.12	0.34	0.38
ARMCX3	Xq22.1	0.34	0.34		SCAP	3p21.31	0.34	0.45
GET4	7p22.3	0.34	0.45		POLR3E	16p12.2	0.34	0.44
PARD3B	2q33.3	0.34	0.32		TXLNG	Xp22.2	0.34	0.37
RAMP2-AS1	17q21.31	0.34	0.52		KAZN	1p36.21	0.34	0.36
LOC100190940	12q24.33	0.34	0.5		SF3B3	16q22.1	0.34	0.33
BCL11A	2p16.1	0.34	0.43		LINC01622	6p25.3	0.34	0.52
TMLHE	Xq28	0.34	0.42		PNPLA1	6p21.31	0.34	0.53
SUPT20H	13q13.3	0.34	0.5		KCTD7	7q11.21	0.34	0.42
DNMBP	10q24.2	0.34	0.32		ZNF490	19p13.2	0.34	0.31
SMG5	1q21.2	0.34	0.37		COG6	13q14.11	0.34	0.4
DAPK2	15q22.31	0.34	0.46		ZBTB2	6q25.1	0.34	0.39
LINC01003	7q36.1	0.34	0.43		FBXO3	11p13	0.34	0.33
KBTBD6	13q14.11	0.34	0.42		EXOC4	7q31	0.34	0.39
TMEM63C	14q24.3	0.34	0.44		SNHG17	20q11.23	0.34	0.48
AK9	6q21	0.34	0.34		SNX12	Xq13.1	0.34	0.39
MED30	8q24.11	0.34	0.42		CCT6A	7p11.2	0.33	0.41
STARD13	13q13.1	0.34	0.39		CFTR	7q31.2	0.33	0.41
TWISTNB	7p21.1	0.34	0.4		DHX8	17q21.31	0.33	0.32
TMED4	7p13	0.34	0.38		NR6A1	9q33.3	0.33	0.39
ZDHHC23	3q13.31	0.34	0.4		NFE2L2	2q31	0.33	0.31
FAAP24	19q13.11	0.34	0.39		ORC2	2q33	0.33	0.36
KIAA1429	8q22.1	0.34	0.32		OVOL1	11q13	0.33	0.35
LINC01558	6q27	0.34	0.44		PARN	16p13	0.33	0.3
CCDC22	Xp11.23	0.34	0.34		PLTP	20q13.12	0.33	0.3
BRD7	16q12	0.34	0.43		POU5F1B	8q24.21	0.33	0.48
GALNT11	7q36.1|7q36.1	0.34	0.33		PSMD7	16q22.3	0.33	0.32
XPO4	13q11	0.34	0.43		RBL2	16q12.2	0.33	0.35
FAM168B	2q21.1	0.34	0.36		RFXAP	13q14	0.33	0.38
SYNE4	19q13.12	0.34	0.41		RPS6KA3	Xp22.2-p22.1	0.33	0.34
CDK8	13q12	0.33	0.47		SSB	2q31.1	0.33	0.36
DDX10	11q22-q23	0.33	0.36		SLC25A43	Xq24	0.33	0.4
ESRRA	11q13	0.33	0.35		GOLGA6L6	15q11.2	0.33	0.46
GALNS	16q24.3	0.33	0.33		ZNF75D	Xq26.3	0.33	0.37
GRPR	Xp22.2	0.33	0.5		LOC728613	5p15.33	0.33	0.37
HNMT	2q22.1	0.33	0.33		PIN4P1	15q15.3	0.33	0.34
ZNF800	7q31.33	0.33	0.4		IFT88	13q12.1	0.33	0.44
PDK2	17q21.33	0.33	0.29		AXIN1	16p13.3	0.33	0.39
TIGD4	4q31.3	0.33	0.39		TRIM24	7q32-q34	0.33	0.42
POLA1	Xp22.1-p21.3	0.33	0.37		ROCK2	2p24	0.33	0.37
PRLR	5p13.2	0.33	0.4		ZNF280B	22q11.22	0.33	0.34
PTK2	8q24.3	0.33	0.34		UBAC2	13q32.3	0.33	0.42
RYK	3q22	0.33	0.41		YAP1	11q13	0.33	0.42
SCML1	Xp22	0.33	0.42		RAI2	Xp22	0.33	0.35
SLC22A5	5q23.3	0.33	0.35		ANO9	11p15.5	0.33	0.4
TRIO	5p15.2	0.33	0.33		DDX52	17q21.1	0.33	0.43
UBTF	17q21.31	0.33	0.32		PPDPF	20q13.33	0.33	0.46
VAV2	9q34.1	0.33	0.35		TMEM243	7q21.12	0.33	0.41
ZNF141	4p16.3	0.33	0.4		NKAP	Xq24	0.33	0.36
ZNF212	7q36.1	0.33	0.34		FBXO31	16q24.2	0.33	0.33
ZPR1	11q23.3	0.33	0.33		KDM7A	7q34	0.33	0.33
CIAO1	2q11.2	0.33	0.38		ASAP1	8q24.1-q24.2	0.33	0.44
ABHD16B	20q13.33	0.33	0.39		AMMECR1L	2q21	0.33	0.38
PHF14	7p21.3	0.33	0.36		IMMP2L	7q31	0.33	0.39
NR1D2	3p24.2	0.33	0.36		CRNKL1	20p11.2	0.33	0.23
SLC25A13	7q21.3	0.33	0.38		POMP	13q12.3	0.33	0.4
COPS6	7q22.1	0.33	0.35		ACSS1	20p11.21	0.33	0.38
SLC35D3	6q23.3	0.33	0.41		DUSP18	22q12.2	0.33	0.36
TSPAN33	7q32.1	0.33	0.36		ZNF514	2q11.1	0.33	0.4
CWF19L2	11q22.3	0.33	0.33		TMEM209	7q32.2	0.33	0.34
ZC3H12B	Xq12	0.33	0.42		C2ORF15	2q11.2	0.33	0.34
C7ORF25	7p14.1	0.33	0.38		MAP1LC3B2	12q24.22	0.33	0.32
NCR3LG1	11p15.1	0.33	0.36		TRIM44	11p13	0.33	0.35
LINC01555	1p22.3	0.33	0.42		DNAAF5	7p22.3	0.33	0.38
DHRS12	13q14.3	0.33	0.47		NOL8	9q22.31	0.33	0.36
FAM192A	16q13	0.33	0.41		RFWD3	16q23.1	0.33	0.3
ZBED6CL	7q36.1	0.33	0.35		TMEM55A	8q21.3	0.33	0.44
ASAP1	8q24.1-q24.2	0.33	0.41		DOPEY1	6q15	0.33	0.37
SETDB2	13q14	0.33	0.48		SMG1	16p12.3	0.33	0.35
CRNKL1	20p11.2	0.33	0.25		WWC3	Xp22.32	0.33	0.33
MACC1	7p21.1	0.33	0.38		TEX2	17q23.3	0.33	0.36
CCDC115	2q21.1	0.33	0.35		ZC3H15	2q32.1	0.33	0.41
PLA2G12B	10q22.1	0.33	0.58		CDK19	6q21	0.33	0.33
ZNF514	2q11.1	0.33	0.39		NKRF	Xq24	0.33	0.4
TMEM209	7q32.2	0.33	0.35		U2SURP	3q23	0.33	0.4
C2ORF15	2q11.2	0.33	0.37		GRIP1	12q14.3	0.33	0.36
NKD2	5p15.3	0.33	0.46		CAPN7	3p24	0.33	0.32
HELZ2	20q13.33	0.33	0.33		ORC3	6q14.3-q16.1	0.33	0.38
GJC3	7q22.1	0.33	0.44		IGF2BP2-AS1	3q27.2	0.33	0.35
NUDT7	16q23.1	0.33	0.42		RALGAPA2	20p11.22	0.33	0.27
ZSCAN2	15q25.2	0.33	0.4		LRRC43	12q24.31	0.33	0.51
TYW1	7q11.21	0.33	0.42		ZNF608	5q23.2	0.33	0.36
GPALPP1	13q14.12	0.33	0.5		LSM14A	19q13.11	0.33	0.42
NINL	20p11.22-p11.1	0.33	0.38		TRAF3IP1	2q37.3	0.33	0.35
TEX2	17q23.3	0.33	0.37		TIMM10B	11p15.4	0.33	0.36
SLC22A11	11q13.1	0.33	0.62		VPS41	7p14-p13	0.33	0.39
RRS1	8q13.1	0.33	0.31		CENPBD1	16q24.3	0.33	0.32
NUDCD3	7p13-p12	0.33	0.4		MOSPD2	Xp22.2	0.33	0.31
KCTD7	7q11.21	0.33	0.38		LINC01134	1p36.32	0.33	0.37
TPI1P2	7q32.1	0.33	0.33		C7ORF13	7q36.3	0.33	0.48
SPATA13	13q12.12	0.33	0.39		HS1BP3	2p24.1	0.33	0.38
UBN2	7q34	0.33	0.37		DAGLA	11q12.2	0.32	0.37
XPO5	6p21.1	0.33	0.42		CDKN1B	12p13.1-p12	0.32	0.32
KBTBD2	7p14.3	0.33	0.39		ADGRF3	2p23.3	0.32	0.35
TMEM98	17q11.2	0.33	0.33		MAPK14	6p21.3-p21.2	0.32	0.4
TES	7q31.2	0.33	0.41		ARID3A	19p13.3	0.32	0.56
NHLRC3	13q13.3	0.33	0.45		E2F1	20q11.2	0.32	0.36
USP27X-AS1	Xp11.23	0.33	0.39		GPC4	Xq26.1	0.32	0.33
SLCO3A1	15q26	0.33	0.38		GCLC	6p12	0.32	0.38
MYLIP	6p22.3	0.33	0.37		GTF2E1	3q21-q24	0.32	0.38
HILPDA	7q32.1	0.33	0.43		IHH	2q33-q35	0.32	0.38
NABP1	2q32.3	0.33	0.32		LIG3	17q11.2-q12	0.32	0.33
GRID2IP	7p22.1	0.33	0.36		MEP1A	6p12-p11	0.32	0.41
DDC	7p12.2	0.32	0.4		MYC	8q24.21	0.32	0.33
DHX8	17q21.31	0.32	0.31		TBC1D25	Xp11.23	0.32	0.34
DMD	Xp21.2	0.32	0.48		OPHN1	Xq12	0.32	0.32
DNMT3A	2p23	0.32	0.4		PRKAR2A	3p21.3-p21.2	0.32	0.32
GAS2	11p14.3	0.32	0.47		SNTA1	20q11.2	0.32	0.29
KAT2A	17q21	0.32	0.33		SP3	2q31	0.32	0.34
GTF2F2	13q14	0.32	0.44		ST13	22q13.2	0.32	0.31
MYO1D	17q11.2	0.32	0.28		TCP10	6q27	0.32	0.48
NRAS	1p13.2	0.32	0.35		TUFT1	1q21	0.32	0.39
NUMA1	11q13	0.32	0.29		USP4	3p21.3	0.32	0.31
ZNF786	7q36.1	0.32	0.36		ZNF43	19p13.1-p12	0.32	0.38
PDHA1	Xp22.1	0.32	0.38		ZXDA	Xp11.1	0.32	0.35
MPLKIP	7p14.1	0.32	0.39		ARHGEF5	7q35	0.32	0.33
RHEB	7q36	0.32	0.42		USP9X	Xp11.4	0.32	0.31
SMO	7q32.3	0.32	0.35		HS6ST1	2q21	0.32	0.35
SP3	2q31	0.32	0.33		ZFP28	null	0.32	0.38
SSB	2q31.1	0.32	0.37		KIAA0355	19q13.11	0.32	0.37
UBP1	3p22.3	0.32	0.33		SMG7	1q25	0.32	0.41
LOC728613	5p15.33	0.32	0.39		AP5Z1	7p22.2	0.32	0.4
HERC2	15q13	0.32	0.27		ARFRP1	20q13.3	0.32	0.55
SPAG9	17q21.33	0.32	0.33		CEBPZ	2p22.2	0.32	0.35
REPS2	Xp22.2	0.32	0.34		CFDP1	16q22.2-q22.3	0.32	0.31
TGFBRAP1	2q12.1	0.32	0.33		TDRKH	1q21	0.32	0.43
ZFP28	null	0.32	0.4		LOC340017	4q32.1	0.32	0.37
SLC23A1	5q31.2	0.32	0.52		LACC1	13q14.11	0.32	0.37
SGK2	20q13.2	0.32	0.4		ZNF322	6p22.1	0.32	0.34
UTP14A	Xq26.1	0.32	0.42		ASB13	10p15.1	0.32	0.39
NEU3	11q13.5	0.32	0.31		BORA	13q22.1	0.32	0.44
HSF2BP	21q22.3	0.32	0.46		TTC26	7q34	0.32	0.31
PRSS23	11q14.1	0.32	0.43		CEP63	3q22.2	0.32	0.39
PTP4A3	8q24.3	0.32	0.49		LRRC37B	17q11.2	0.32	0.35
AKAP11	13q14.11	0.32	0.42		ZNF563	19p13.2	0.32	0.4
DDX19B	16q22.1	0.32	0.32		ZNF558	19p13.2	0.32	0.34
CBX3	7p15.2	0.32	0.4		TTC25	17q21.2	0.32	0.4
ZNF680	7q11.21	0.32	0.37		COG3	13q14.13	0.32	0.41
C7ORF26	7p22.1	0.32	0.35		HDGFRP3	15q25.2	0.32	0.34
NAA16	13q14.11	0.32	0.44		HSDL1	16q23.3	0.32	0.4
ASB13	10p15.1	0.32	0.38		SBDS	7q11.21	0.32	0.38
NUBPL	14q12	0.32	0.37		KBTBD7	13q14.11	0.32	0.34
RNF170	8p11.21	0.32	0.37		UTP23	8q24.11	0.32	0.39
SBF2	11p15.4	0.32	0.3		ABLIM2	4p16.1	0.32	0.35
ATP6V1C2	null	0.32	0.4		TMEM87B	2q13	0.32	0.33
TLCD1	17q11.2	0.32	0.27		GOLGA6L1	15q11.2	0.32	0.43
TRAPPC9	8q24.3	0.32	0.34		RNF216	7p22.1	0.32	0.35
RNFT1	17q23.1	0.32	0.41		AFTPH	2p14	0.32	0.33
ABLIM2	4p16.1	0.32	0.36		TYW1	7q11.21	0.32	0.39
USP30	12q24.11	0.32	0.38		RHOT1	17q11.2	0.32	0.38
FAM220A	7p22.1	0.32	0.35		TTC17	11p11.2	0.32	0.36
KLHL24	3q27.1	0.32	0.34		CMTR1	6p21.2	0.32	0.37
MAMSTR	19q13.33	0.32	0.4		ACSL6	5q31.1	0.32	0.46
ETNK2	1q32.1	0.32	0.54		ANKH	5p15.1	0.32	0.39
CMTR1	6p21.2	0.32	0.36		KIAA1143	3p21.31	0.32	0.33
ACSS2	20q11.22	0.32	0.31		ISY1	3q21.3	0.32	0.35
KMT2E	7q22.1	0.32	0.32		SRPX2	Xq22.1	0.32	0.38
VKORC1L1	7q11.21	0.32	0.36		C16ORF87	16q11.2	0.32	0.32
FCHSD1	5q31.3	0.32	0.36		CCDC113	16q21	0.32	0.35
RBM33	7q36.3	0.32	0.35		MED4	13q14.2	0.32	0.48
ZNFX1	20q13.13	0.32	0.36		TNS3	7p12.3	0.32	0.37
GATAD1	7q21-q22	0.32	0.39		SLC13A3	20q13.12	0.32	0.53
ZC3H18	16q24.2	0.32	0.39		UPF3A	13q34	0.32	0.43
RASL10B	17q12	0.32	0.5		ATIC	2q35	0.31	0.35
ZNRF2	7p14.3	0.32	0.4		CDR2	16p12.3	0.31	0.32
PAN3	13q12.2	0.32	0.47		CEACAM5	19q13.1-q13.2	0.31	0.37
ZNF285	null	0.32	0.35		CHM	Xq21.2	0.31	0.36
TOX3	16q12.1	0.32	0.34		CLCN5	Xp11.23-p11.22	0.31	0.37
FAM3A	Xq28	0.32	0.32		ETV4	17q21.31	0.31	0.35
EXOC4	7q31	0.32	0.38		FCGRT	19q13.3	0.31	0.41
RGS9BP	19q13.11	0.32	0.34		HCG11	6p22.2	0.31	0.34
ACTR8	null	0.32	0.32		GSK3B	3q13.3	0.31	0.37
RBM15B	3p21.2	0.32	0.31		HMGB1	13q12	0.31	0.4
KCTD18	2q33.1	0.32	0.32		HNMT	2q22.1	0.31	0.32
VPS51	11q13	0.31	0.31		HNRNPH2	Xq22	0.31	0.3
CISH	3p21.3	0.31	0.35		HUS1	7p12.3	0.31	0.4
MAPK14	6p21.3-p21.2	0.31	0.4		LIG4	13q33-q34	0.31	0.38
FAM173B	5p15.2	0.31	0.35		MAFG	17q25.3	0.31	0.36
IFRD1	7q31.1	0.31	0.39		MEST	7q32	0.31	0.39
MLLT4	6q27	0.31	0.34		MOCS1	6p21.3	0.31	0.35
MYB	6q22-q23	0.31	0.29		CCDC71L	7q22.3	0.31	0.38
ENPP1	6q22-q23	0.31	0.3		CEACAM6	19q13.2	0.31	0.38
PEX1	7q21.2	0.31	0.34		CNOT4	7q33	0.31	0.32
PLAG1	8q12	0.31	0.39		PKLR	1q21	0.31	0.59
PMS2	7p22.2	0.31	0.33		PROX1	1q41	0.31	0.41
PRKAR1B	7p22	0.31	0.32		PRPS2	Xp22.2	0.31	0.27
PSKH1	16q22.1	0.31	0.34		ROBO1	3p12	0.31	0.35
RPS21	20q13.3	0.31	0.51		RYK	3q22	0.31	0.38
SPAST	2p24-p21	0.31	0.36		SRPK2	7q22-q31.1	0.31	0.31
THRB	3p24.2	0.31	0.35		TAF1	Xq13.1	0.31	0.31
TOP2B	3p24	0.31	0.32		MAP3K7	6q15	0.31	0.34
ZKSCAN1	7q22	0.31	0.31		HNF1A	12q24.2	0.31	0.36
ZNF43	19p13.1-p12	0.31	0.4		VIL1	2q35	0.31	0.4
ZNF91	19p12	0.31	0.34		RAB7A	3q21.3	0.31	0.38
BAP1	3p21.1	0.31	0.3		CASC15	6p22.3	0.31	0.4
CUL4A	13q34	0.31	0.44		TRRAP	7q21.2-q22.1	0.31	0.32
MAPKAPK5	12q24.13	0.31	0.38		NAE1	16q22	0.31	0.33
JRKL	11q21	0.31	0.34		NMT2	10p13	0.31	0.39
SNX4	3q21.2	0.31	0.34		ZSCAN12	6p21	0.31	0.33
ZMYM5	13q12	0.31	0.4		DNAJC6	1p31.3	0.31	0.45
MED14	Xp11.4	0.31	0.34		ZBTB24	6q21	0.31	0.32
NMT2	10p13	0.31	0.37		XYLB	3p22-p21.3	0.31	0.34
RAPGEF2	4q32.1	0.31	0.34		MED13	17q22-q23	0.31	0.37
RAB11FIP3	16p13.3	0.31	0.31		GNPDA1	5q21	0.31	0.38
RAD50	5q31	0.31	0.37		PSME3	17q21	0.31	0.34
MRPS31	13q14.11	0.31	0.45		PIBF1	13q22.1	0.31	0.42
MERTK	2q14.1	0.31	0.34		ZNF273	7q11.21	0.31	0.37
STAMBP	2p13.1	0.31	0.35		PRDM4	12q23-q24.1	0.31	0.33
ZNF273	7q11.21	0.31	0.41		HIBADH	7p15.2	0.31	0.36
HSPH1	13q12.3	0.31	0.49		ALG10B	12q12	0.31	0.33
PGRMC1	Xq22-q24	0.31	0.42		C7ORF25	7p14.1	0.31	0.39
TLK2	17q23	0.31	0.34		NCR3LG1	11p15.1	0.31	0.38
NUDT4	12q21	0.31	0.42		BBS10	12q21.2	0.31	0.38
MGAT4B	5q35	0.31	0.33		DHRS12	13q14.3	0.31	0.43
LOC340017	4q32.1	0.31	0.38		CARF	2q33.2	0.31	0.33
METTL22	16p13.2	0.31	0.36		ZNF696	8q24.3	0.31	0.39
NARS2	11q14.1	0.31	0.38		NOL10	2p25.1	0.31	0.37
CARF	2q33.2	0.31	0.38		MAP1LC3B	16q24.2	0.31	0.29
CAMKMT	2p21	0.31	0.37		ZNF681	19p12	0.31	0.36
C2ORF54	2q37.3	0.31	0.52		ZNF570	19q13.12	0.31	0.37
SRCIN1	17q12	0.31	0.35		RLIM	Xq13-q21	0.31	0.36
TSEN2	3p25.2	0.31	0.42		PIPOX	17q11.2	0.31	0.53
ZNF681	19p12	0.31	0.37		RAB6C	2q21.1	0.31	0.35
HSDL1	16q23.3	0.31	0.37		CHMP3	2p11.2	0.31	0.33
CDCA7	2q31	0.31	0.36		DCTN5	16p12.2	0.31	0.41
MBTPS2	Xp22.12-p22.11	0.31	0.37		PLA2G12B	10q22.1	0.31	0.53
ZNF674	Xp11.3	0.31	0.37		ZNF347	19q13.42	0.31	0.34
AIFM3	22q11.21	0.31	0.4		BEX2	Xq22	0.31	0.39
ZNF503	10q22.2	0.31	0.48		NDFIP2	13q31.1	0.31	0.42
CCDC142	2p13.1	0.31	0.27		MANSC1	12p13.2	0.31	0.34
TTC30B	2q31.2	0.31	0.37		RRN3	16p12	0.31	0.4
ZNF81	Xp11.23	0.31	0.37		FBXL12	19p13.2	0.31	0.36
RPL13P5	12p13.31	0.31	0.35		TMEM248	7q11.21	0.31	0.37
KANSL1	17q21.31	0.31	0.33		HSFX2	Xq28	0.31	0.39
RRN3	16p12	0.31	0.39		PAXIP1	7q36	0.31	0.3
TRIM44	11p13	0.31	0.34		GSE1	16q24.1	0.31	0.37
ANKRD49	11q21	0.31	0.44		SMG5	1q21.2	0.31	0.38
RBM28	7q32.1	0.31	0.3		PHF3	6q12	0.31	0.32
RHOT1	17q11.2	0.31	0.39		VKORC1L1	7q11.21	0.31	0.36
LARP6	15q23	0.31	0.42		SLC2A4RG	20q13.33	0.31	0.44
SEPHS2	16p11.2	0.31	0.42		RBM33	7q36.3	0.31	0.34
PAXIP1	7q36	0.31	0.29		SALL4	20q13.2	0.31	0.43
ZC3H13	13q14.13	0.31	0.39		TMED4	7p13	0.31	0.35
ANGEL1	14q24.3	0.31	0.31		ZDHHC23	3q13.31	0.31	0.38
CAPN7	3p24	0.31	0.31		TIGD7	16p13.3	0.31	0.38
SPIDR	8q11.21	0.31	0.25		L3MBTL1	20q13.12	0.31	0.37
LEMD3	12q14	0.31	0.41		ZNF451	6p12.1	0.31	0.39
ORC3	6q14.3-q16.1	0.31	0.37		FAM127B	Xq26.3	0.31	0.32
CTPS2	Xp22	0.31	0.43		LRRC29	16q22.1	0.31	0.31
SLC12A9	7q22	0.31	0.37		CXORF40A	Xq28	0.31	0.34
HPS4	22cen-q12.3	0.31	0.36		GPR153	1p36.31	0.31	0.42
THOC2	Xq25-q26.3	0.31	0.35		SERP2	13q14.11	0.31	0.28
TBC1D32	6q22.31	0.31	0.34		PLCXD2	3q13.2	0.31	0.33
DCAF13	8q22.3	0.31	0.38		BCORL1	Xq25-q26.1	0.31	0.37
IL22RA1	1p36.11	0.31	0.4		FNIP1	5q23.3	0.31	0.32
ALKBH8	11q22.3	0.31	0.28		PERP	6q24	0.31	0.27
GPR153	1p36.31	0.31	0.4		UBR3	2q31.1	0.31	0.33
EIF2AK1	7p22	0.31	0.33		ACOX1	17q25.1	0.3	0.38
ASTE1	3q22.1	0.31	0.42		AK4	1p31.3	0.3	0.39
ZNF704	8q21.13	0.31	0.29		ATP6V1C1	8q22.3	0.3	0.36
CYP2S1	19q13.1	0.31	0.34		DLG1	3q29	0.3	0.34
SNX12	Xq13.1	0.31	0.38		F2RL2	5q13	0.3	0.35
FBXO48	2p13.3	0.31	0.31		GAB1	4q31.21	0.3	0.33
SLC39A2	14q11.2	0.31	0.39		GALNS	16q24.3	0.3	0.3
RBM26	13q31.1	0.31	0.37		GJB1	Xq13.1	0.3	0.37
C7ORF13	7q36.3	0.31	0.46		IGF2R	6q26	0.3	0.33
CERK	22q13.31	0.31	0.38		MLLT4	6q27	0.3	0.34
GLOD5	Xp11.23	0.31	0.38		FOXO4	Xq13.1	0.3	0.27
PARP4	13q11	0.3	0.38		SEPHS1P1	7q11.21	0.3	0.33
SMG1P3	16p12.2	0.3	0.29		OCRL	Xq25	0.3	0.35
2017-09-07	7p14.2	0.3	0.37		PYGB	20p11.21	0.3	0.31
CPT1A	11q13.2	0.3	0.26		RAP2A	13q34	0.3	0.39
SLC26A2	5q31-q34	0.3	0.51		ACTL10	20q11.22	0.3	0.44
ELAVL2	9p21	0.3	0.49		SORL1	11q23.2-q24.2	0.3	0.25
SLC29A1	6p21.1	0.3	0.3		DHX36	3q25.2	0.3	0.34
EPHB2	1p36.1-p35	0.3	0.32		TFDP1	13q34	0.3	0.33
GCLC	6p12	0.3	0.37		YWHAG	7q11.23	0.3	0.35
HSF1	8q24.3	0.3	0.31		ZNF19	16q22	0.3	0.34
HUS1	7p12.3	0.3	0.35		VEZF1	17q22	0.3	0.3
IGF2R	6q26	0.3	0.33		USP11	Xp11.23	0.3	0.29
IL12A	3q25.33	0.3	0.39		KCNAB2	1p36.3	0.3	0.36
MYO7A	11q13.5	0.3	0.29		KLF7	2q32	0.3	0.35
ORC2	2q33	0.3	0.36		SNX4	3q21.2	0.3	0.35
PABPC3	13q12-q13	0.3	0.31		SYNJ2	6q25.3	0.3	0.29
PLCB4	20p12	0.3	0.5		GTF3C3	2q33.1	0.3	0.34
PSMD7	16q22.3	0.3	0.33		CIAO1	2q11.2	0.3	0.35
PTPRD	9p23-p24.3	0.3	0.42		CIR1	2q31.1	0.3	0.32
PURB	7p13	0.3	0.34		PHF14	7p21.3	0.3	0.34
RCN1	11p13	0.3	0.34		RAB11FIP3	16p13.3	0.3	0.3
TSNARE1	8q24.3	0.3	0.37		TATDN2	3p25.3	0.3	0.33
LINC00999	10p11.1	0.3	0.35		ZNF623	8q24.3	0.3	0.35
DHX36	3q25.2	0.3	0.34		ABCF2	7q36	0.3	0.31
SRPK1	6p21.31	0.3	0.34		ABI2	2q33	0.3	0.35
ST14	11q24-q25	0.3	0.31		PRMT3	11p15.1	0.3	0.35
TARBP1	1q42.3	0.3	0.38		NCKAP1	2q32	0.3	0.3
GOLGA6L6	15q11.2	0.3	0.48		CBX3	7p15.2	0.3	0.41
EIF4EBP3	5q31.3	0.3	0.3		C11ORF84	11q13.1	0.3	0.35
CLDN1	3q28-q29	0.3	0.31		FTO	16q12.2	0.3	0.34
GOSR2	17q21	0.3	0.37		SAP30L	5q33.2	0.3	0.26
TBC1D4	13q22.2	0.3	0.42		QSER1	11p13	0.3	0.31
POM121	7q11.23	0.3	0.35		GPR157	1p36.23	0.3	0.31
ABCF2	7q36	0.3	0.32		ATXN1L	16q22.2	0.3	0.32
SEMA3C	7q21-q31	0.3	0.42		IL34	16q22.1	0.3	0.48
WBP4	13q14.11	0.3	0.38		SLC38A1	12q13.11	0.3	0.31
C10ORF82	10q25.3	0.3	0.51		PHACTR3	20q13.32-q13.33	0.3	0.51
PPDPF	20q13.33	0.3	0.38		NSRP1	17q11.2	0.3	0.31
QTRTD1	3q13.31	0.3	0.35		PHF6	Xq26.3	0.3	0.34
GTDC1	2q22.3	0.3	0.32		SFT2D3	2q14.3	0.3	0.33
TTC26	7q34	0.3	0.29		BCL11A	2p16.1	0.3	0.36
CEP63	3q22.2	0.3	0.35		ZDHHC4	7p22.1	0.3	0.34
FER1L4	20q11.22	0.3	0.36		SMG8	17q22	0.3	0.35
SLC25A26	3p14.1	0.3	0.45		DZANK1	20p11.23	0.3	0.3
TTC25	17q21.2	0.3	0.42		SCAF8	6q25.1-q25.3	0.3	0.31
FAM188B	7p14.3	0.3	0.35		KRBOX4	Xp11.3	0.3	0.37
ATP6V1H	8q11.2	0.3	0.3		KLHDC10	7q32.2	0.3	0.32
RAB11FIP4	17q11.2	0.3	0.32		PCID2	13q34	0.3	0.42
LSM8	7q31.31	0.3	0.37		KMT2E	7q22.1	0.3	0.33
RFFL	17q12	0.3	0.28		UBXN4	2q21.3	0.3	0.27
TMEM87B	2q13	0.3	0.31		DOCK9	13q32.3	0.3	0.34
LTV1	6q24.2	0.3	0.38		MAU2	19p13.11	0.3	0.27
FAM222A-AS1	12q24.11	0.3	0.34		TPI1P2	7q32.1	0.3	0.28
TPT1-AS1	13q14.13	0.3	0.45		WDR93	15q26.1	0.3	0.36
LINC00265	7p14.1	0.3	0.39		XPO5	6p21.1	0.3	0.42
GOLGA6L1	15q11.2	0.3	0.43		KIAA1549	7q34	0.3	0.33
PNPT1	2p15	0.3	0.35		ZNF439	19p13.2	0.3	0.35
CES4A	16q22.1	0.3	0.28		EPC2	2q23.1	0.3	0.31
NEURL1B	5q35.1	0.3	0.36		MCMDC2	8q13.1	0.3	0.4
EPB41L4B	9q31-q32	0.3	0.36		TBC1D16	17q25.3	0.3	0.34
TSEN54	17q25.1	0.3	0.3		ZNF285	null	0.3	0.33
MPHOSPH8	13q12.11	0.3	0.39		POM121C	7q11.2	0.3	0.34
CWC25	17q12	0.3	0.32		SND1	7q31.3	0.3	0.3
IFT57	3q13.13	0.3	0.34		EIF2AK1	7p22	0.3	0.36
SMG8	17q22	0.3	0.37		GPKOW	Xp11.23	0.3	0.28
NAT10	11p13	0.3	0.34		ZNF782	9q22.33	0.3	0.35
HSFX2	Xq28	0.3	0.37		SERINC5	5q14.1	0.3	0.29
KRBOX4	Xp11.3	0.3	0.42		ZNF470	19q13.43	0.3	0.37
VPS11	11q23	0.3	0.28		FOXQ1	6p25	0.3	0.41
ZC3H15	2q32.1	0.3	0.37		UBQLN2	Xp11.21	0.3	0.3
KLHL7	7p15.3	0.3	0.29		PJA1	Xq13.1	0.3	0.31
DLEU7	13q14.3	0.3	0.35		ENGASE	17q25.3	0.3	0.42
GSPT2	Xp11.22	0.3	0.39		AREG	4q13.3	0.29	0.4
IFT46	11q23.3	0.3	0.34		OSGIN2	8q21	0.29	0.39
SALL4	20q13.2	0.3	0.47		ATF6B	6p21.3	0.29	0.34
AKNAD1	1p13.3	0.3	0.45		E2F3	6p22	0.29	0.34
RBAK	7p22.1	0.3	0.34		E2F4	16q22.1	0.29	0.32
TIGD7	16p13.3	0.3	0.4		IFRD1	7q31.1	0.29	0.37
MPV17L	16p13.11	0.3	0.35		ING1	13q34	0.29	0.32
ANKK1	11q23.2	0.3	0.36		ABCC1	16p13.1	0.29	0.29
ZNF717	3p12.3	0.3	0.34		MYO1D	17q11.2	0.29	0.25
EPC2	2q23.1	0.3	0.32		NFATC3	16q22.2	0.29	0.27
TRAF3IP1	2q37.3	0.3	0.31		NPAS2	2q11.2	0.29	0.35
CDHR1	10q23.1	0.3	0.44		NRAS	1p13.2	0.29	0.31
JHDM1D-AS1	7q34	0.3	0.38		PIK3C2A	11p15.5-p14	0.29	0.29
AGBL5	2p23.3	0.3	0.33		POLR2C	16q13-q21	0.29	0.35
GIT1	17p11.2	0.3	0.29		PRKDC	8q11	0.29	0.32
TMEM236	10p12.33	0.3	0.44		PSPH	7p11.2	0.29	0.36
GZF1	20p11.21	0.3	0.45		PURB	7p13	0.29	0.34
ACVR2B	3p22	0.29	0.33		RBBP6	16p12.2	0.29	0.31
AMT	3p21.31	0.29	0.38		RSU1	10p13	0.29	0.36
ABCC6	16p13.1	0.29	0.48		SLC22A3	6q25.3	0.29	0.45
ATR	3q23	0.29	0.37		SLC22A5	5q23.3	0.29	0.28
ATRX	Xq21.1	0.29	0.32		SRPK1	6p21.31	0.29	0.33
OSGIN2	8q21	0.29	0.35		VAMP7	Xq28 and Yq12	0.29	0.34
CDKN1B	12p13.1-p12	0.29	0.37		TFDP2	3q23	0.29	0.38
CEACAM5	19q13.1-q13.2	0.29	0.35		TRAPPC10	21q22.3	0.29	0.28
CEL	9q34.3	0.29	0.66		UBP1	3p22.3	0.29	0.31
EXT2	11p12-p11	0.29	0.3		SLC35A2	Xp11.23-p11.22	0.29	0.3
F2RL2	5q13	0.29	0.36		ZNF148	3q21	0.29	0.31
GRM8	7q31.3-q32.1	0.29	0.52		SNX30	9q32	0.29	0.31
ZBTB49	4p16.3	0.29	0.33		BECN1	17q21	0.29	0.31
GTF2E1	3q21-q24	0.29	0.36		TGFBRAP1	2q12.1	0.29	0.29
ID1	20q11	0.29	0.34		PGS1	17q25.3	0.29	0.34
SLC39A11	17q24.3-q25.1	0.29	0.31		ABHD16B	20q13.33	0.29	0.39
NFRKB	11q24-q25	0.29	0.29		KIAA0196	8q24.13	0.29	0.33
NFYA	6p21.3	0.29	0.35		HELZ	17q24.2	0.29	0.33
TBC1D25	Xp11.23	0.29	0.3		ACTR2	2p14	0.29	0.31
PHYH	10p13	0.29	0.4		BCAP31	Xq28	0.29	0.35
PROX1	1q41	0.29	0.37		SLC25A13	7q21.3	0.29	0.35
TFAP4	16p13	0.29	0.29		SAP18	13q12.11	0.29	0.45
USP4	3p21.3	0.29	0.31		CDIPT	16p11.2	0.29	0.31
ZNF7	8q24	0.29	0.29		CLDN16	3q28	0.29	0.34
PIN4P1	15q15.3	0.29	0.34		NFAT5	16q22.1	0.29	0.38
NSMAF	8q12.1	0.29	0.25		MAGED2	Xp11.2	0.29	0.32
CUL4B	Xq23	0.29	0.36		MYLK4	6p25.2	0.29	0.39
DGKZ	11p11.2	0.29	0.3		TANGO6	16q22.1	0.29	0.3
EMC2	8q23.1	0.29	0.24		RNASEH2B	13q14.3	0.29	0.44
HUWE1	Xp11.22	0.29	0.29		ST13P4	13q14.3	0.29	0.27
CEBPZ	2p22.2	0.29	0.32		CCDC121	2p23.3	0.29	0.34
CLP1	11q12	0.29	0.27		PALB2	16p12.2	0.29	0.31
RNF219	13q31.1	0.29	0.44		FAM228B	2p23.3	0.29	0.33
BBS10	12q21.2	0.29	0.41		ZNF785	16p11.2	0.29	0.32
FBXO31	16q24.2	0.29	0.32		PPP1R14C	6q24.3-q25.3	0.29	0.34
NOL10	2p25.1	0.29	0.35		BTBD9	6p21	0.29	0.29
ARHGAP39	8q24.3	0.29	0.29		CXORF40B	Xq28	0.29	0.33
ZNRF2P1	7p14.3	0.29	0.3		TTLL2	6q27	0.29	0.38
KDM7A	7q34	0.29	0.32		OTUD6B	8q21.3	0.29	0.37
SLC25A32	8q22.3	0.29	0.31		LSM8	7q31.31	0.29	0.34
FAM117A	17q21.33	0.29	0.28		DGAT2	11q13.5	0.29	0.35
LMAN2L	2q11.2	0.29	0.29		TMEM255B	13q34	0.29	0.43
TMEM123	11q22.1	0.29	0.28		PNPT1	2p15	0.29	0.34
SMARCAL1	2q35	0.29	0.26		NEURL1B	5q35.1	0.29	0.37
TIPARP-AS1	3q25.31	0.29	0.36		ZSCAN2	15q25.2	0.29	0.31
NSRP1	17q11.2	0.29	0.3		PLEKHG6	12p13.31	0.29	0.35
SLC7A6OS	16q22.1	0.29	0.33		RNF44	5q35.2	0.29	0.34
ARAP1	11q13.4	0.29	0.31		KIN	10p14	0.29	0.33
CXXC5	5q31.2	0.29	0.34		GPATCH8	17q21.31	0.29	0.28
OTUD6B	8q21.3	0.29	0.36		RNF217	6q22.31	0.29	0.34
CES1P1	16q12.2	0.29	0.44		NXT2	Xq23	0.29	0.32
ZNF347	19q13.42	0.29	0.34		ICE1	5p15.32	0.29	0.32
BEX2	Xq22	0.29	0.41		NUDCD3	7p13-p12	0.29	0.39
FHDC1	4q31.3	0.29	0.32		LINC00552	13q34	0.29	0.45
MYO1H	12q24.11	0.29	0.19		GSPT2	Xp11.22	0.29	0.34
C11ORF74	11p12	0.29	0.27		ATG9B	7q36.1	0.29	0.39
DLG5-AS1	10q22.3	0.29	0.41		ATP11C	Xq27.1	0.29	0.3
FAM105A	5p15.2	0.29	0.38		MICU2	13q12.11	0.29	0.42
WDR5B	3q21.1	0.29	0.4		NUFIP2	17q11.2	0.29	0.31
OXR1	8q23	0.29	0.34		RANBP10	16q22.1	0.29	0.36
SLC25A36	3q23	0.29	0.4		ZNF251	8q24.3	0.29	0.38
QRSL1	6q21	0.29	0.33		TP53INP2	20q11.22	0.29	0.33
CHDH	3p21.1	0.29	0.26		PCTP	17q21-q24	0.29	0.33
TMEM55A	8q21.3	0.29	0.39		KCTD20	6p21.31	0.29	0.32
ZFP30	19q13.12	0.29	0.35		CKAP2	13q14	0.29	0.35
RAB11FIP2	10q26.11	0.29	0.45		MEX3A	1q22	0.29	0.42
R3HDM2	12q13.3	0.29	0.32		JHDM1D-AS1	7q34	0.29	0.35
CEP164	11q23.3	0.29	0.28		FAM3A	Xq28	0.29	0.31
SLC4A1AP	2p23.3	0.29	0.3		AASDHPPT	11q22	0.29	0.3
VPS35	16q12	0.29	0.35		KLHL34	Xp22.12	0.29	0.33
TTC17	11p11.2	0.29	0.33		ZNF57	19p13.3	0.29	0.29
TXLNG	Xp22.2	0.29	0.35		ASTE1	3q22.1	0.29	0.39
PDS5B	13q12.3	0.29	0.39		DNAJC15	13q14.1	0.29	0.34
VWA8	13q14.11	0.29	0.4		FAM150A	8q11.23	0.29	0.37
ANKS1A	6p21.31	0.29	0.32		REPIN1	7q36.1	0.29	0.32
DDAH2	6p21.3	0.29	0.37		ABCC6P1	16p12.3	0.29	0.39
CXADRP2	15q11.2	0.29	0.24		HUNK	21q22.1	0.29	0.37
PNPLA1	6p21.31	0.29	0.49		GPR89A	1q21.1	0.29	0.4
PNO1	2p14	0.29	0.4		MTHFSD	16q24.1	0.29	0.31
CHPT1	12q	0.29	0.36		REEP1	2p11.2	0.29	0.49
UMODL1	21q22.3	0.29	0.57		AMELX	Xp22.31-p22.1	0.28	0.39
ZNF620	3p22.1	0.29	0.32		CDH17	8q22.1	0.28	0.29
CSRP2BP	20p11.23	0.29	0.27		CEBPA	19q13.1	0.28	0.39
YTHDF3	8q12.3	0.29	0.26		CLN5	13q21.1-q32	0.28	0.39
ZNF439	19p13.2	0.29	0.36		CTNNB1	3p21	0.28	0.33
FAM200A	7q22.1	0.29	0.38		EMD	Xq28	0.28	0.33
GPC2	7q22.1	0.29	0.35		GRINA	8q24.3	0.28	0.38
PCTP	17q21-q24	0.29	0.38		MC3R	20q13.2-q13.3	0.28	0.41
ISX	22q12.3	0.29	0.41		MLLT6	17q21	0.28	0.32
GLCE	15q23	0.29	0.36		PKD1L1	7p12.3	0.28	0.34
DCAF4	14q24.3	0.29	0.3		PEX1	7q21.2	0.28	0.29
WIPI2	7p22.1	0.29	0.33		PEX12	17q12	0.28	0.27
METTL23	17q25.1	0.29	0.31		PHKA2	Xp22.2-p22.1	0.28	0.27
PTF1A	10p12.2	0.29	0.44		PLCB4	20p12	0.28	0.43
FAM155B	Xq13.1	0.29	0.36		MPLKIP	7p14.1	0.28	0.37
CXORF23	Xp22.12	0.29	0.36		PTPRO	12p13.3-p13.2|12p13-p12	0.28	0.48
LRRC75A	17p11.2	0.29	0.3		RB1	13q14.2	0.28	0.31
CCDC122	13q14.11	0.29	0.39		RPS21	20q13.3	0.28	0.52
BLOC1S5	6p25.1-p24.3	0.29	0.35		COMMD6	13q22	0.28	0.41
FIGNL1	7p12.1	0.29	0.32		TFE3	Xp11.22	0.28	0.32
LMBR1	7q36	0.29	0.33		TAF1L	9p21.1	0.28	0.26
BBS5	2q31.1	0.29	0.38		XRCC5	2q35	0.28	0.32
AREG	4q13.3	0.28	0.42		ZNF23	16q22.2	0.28	0.33
ATF6B	6p21.3	0.28	0.31		ZSCAN21	7q22.1	0.28	0.33
DPEP1	16q24.3	0.28	0.44		DEK	6p22.3	0.28	0.25
EDN1	6p24.1	0.28	0.29		ZPR1	11q23.3	0.28	0.3
GPC4	Xq26.1	0.28	0.29		SEMA5A	5p15.2	0.28	0.41
LHFPL3-AS2	null	0.28	0.32		ZW10	11q23.2	0.28	0.27
GTF2H1	11p15.1-p14	0.28	0.34		PREPL	2p21	0.28	0.31
JUP	17q21	0.28	0.28		SCRN1	7p14.3	0.28	0.33
KPNA3	13q14.3	0.28	0.39		PTBP3	9q32	0.28	0.27
EPCAM	2p21	0.28	0.33		SMYD5	2p13.2	0.28	0.35
MLH1	3p21.3	0.28	0.26		SYNCRIP	6q14-q15	0.28	0.26
CCDC71L	7q22.3	0.28	0.34		CD3EAP	19q13.3	0.28	0.3
PARK2	6q25.2-q27	0.28	0.32		TLK2	17q23	0.28	0.32
POLR2C	16q13-q21	0.28	0.36		SATL1	Xq21.1	0.28	0.28
PPP1R2	3q29	0.28	0.39		THSD1P1	13q14.3	0.28	0.48
PYGB	20p11.21	0.28	0.24		C2ORF54	2q37.3	0.28	0.47
RLN2	9p24.1	0.28	0.45		ZNF773	19q13.43	0.28	0.31
RPS6KA3	Xp22.2-p22.1	0.28	0.33		ZNRF2P1	7p14.3	0.28	0.3
SLC7A1	13q12.3	0.28	0.33		FOXP4	6p21.1	0.28	0.36
UCHL3	13q22.2	0.28	0.39		AMZ2	17q24.2	0.28	0.36
LINC01548	21q22.11	0.28	0.32		UBR5	8q22	0.28	0.31
RNF113A	Xq24	0.28	0.37		SMG1P1	16p12.2	0.28	0.29
KLHL31	6p12.1	0.28	0.45		LARS	5q32	0.28	0.28
SYN3	22q12.3	0.28	0.62		HECA	6q23-q24	0.28	0.33
USP11	Xp11.23	0.28	0.31		ACSL5	10q25.2	0.28	0.33
CUL3	2q36.2	0.28	0.3		UTP4	16q22.1	0.28	0.31
KLF7	2q32	0.28	0.34		LTV1	6q24.2	0.28	0.33
EIF3B	7p22.3	0.28	0.36		PANK1	10q23.31	0.28	0.32
ZW10	11q23.2	0.28	0.26		HARBI1	11p11.2	0.28	0.28
ZNF254	19p12	0.28	0.33		IGSF22	11p15.1	0.28	0.36
ZNF646	16p11.2	0.28	0.33		SLC39A5	12q13.3	0.28	0.38
PTDSS1	8q22	0.28	0.29		DLG5-AS1	10q22.3	0.28	0.4
DNAJC6	1p31.3	0.28	0.46		ANKRD49	11q21	0.28	0.37
PTBP3	9q32	0.28	0.29		HEATR3	16q12.1	0.28	0.3
UBA2	19q12	0.28	0.42		MSL2	3q22.3	0.28	0.3
ZNF263	16p13.3	0.28	0.33		SLC25A36	3q23	0.28	0.37
COG5	7q31	0.28	0.35		DCUN1D2	13q34	0.28	0.41
CCDC82	11q21	0.28	0.28		NAT10	11p13	0.28	0.32
DCAF17	2q31.1	0.28	0.32		USP40	2q37.1	0.28	0.26
FHOD3	18q12	0.28	0.34		MTIF3	13q12.2	0.28	0.44
ZNF480	19q13.41	0.28	0.35		ZNF334	20q13.12	0.28	0.08
LINC00662	19q11	0.28	0.34		ZCCHC24	10q22.3	0.28	0.4
VPS54	2p13-p14	0.28	0.31		CLASP1	2q14.2-q14.3	0.28	0.33
ESF1	20p12.1	0.28	0.25		METTL21EP	13q33.1	0.28	0.32
TTC14	3q26.33	0.28	0.38		ZNF252P-AS1	8q24.3	0.28	0.33
ACVR2B-AS1	3p22.2	0.28	0.29		ZFP41	8q24.3	0.28	0.33
HCG18	6p21.3	0.28	0.37		PRDM11	11p11	0.28	0.31
PDP1	8q22.1	0.28	0.29		TULP4	6q25-q26	0.28	0.33
FBXL12	19p13.2	0.28	0.38		FCHSD1	5q31.3	0.28	0.32
MKS1	17q22	0.28	0.26		ZDHHC20	13q12.11	0.28	0.32
TMEM38B	9q31.2	0.28	0.39		BIRC6	2p22.3	0.28	0.29
FAM86C1	11q13.4	0.28	0.28		ZNF529	19q13.13	0.28	0.35
PPP1R2P3	5q33.3	0.28	0.37		FAM200A	7q22.1	0.28	0.32
OTUD5	Xp11.23	0.28	0.28		KMT2C	7q36.1	0.28	0.27
FERMT1	20p12.3	0.28	0.34		UNC5CL	6p21.1	0.28	0.3
PRPF40A	2q23.3	0.28	0.31		ZNF717	3p12.3	0.28	0.3
ZNF737	19p12	0.28	0.37		LOC100134368	16p13.3	0.28	0.36
LRIF1	1p13.3	0.28	0.36		ELOVL5	6p12.1	0.28	0.33
CENPJ	13q12.12	0.28	0.38		SMAP1	6q13	0.28	0.26
WWC3	Xp22.32	0.28	0.27		BLOC1S3	19q13.32	0.28	0.32
SNX13	7p21.1	0.28	0.31		C1GALT1C1	Xq24	0.28	0.34
MAU2	19p13.11	0.28	0.27		CDIP1	16p13.3	0.28	0.34
LARS2	3p21.3	0.28	0.29		PIK3R4	3q22.1	0.28	0.29
GDPD4	11q13.5	0.28	0.23		HERPUD2	7p14.2	0.28	0.34
SCRIB	8q24.3	0.28	0.26		FBRS	16p11.2	0.28	0.38
METTL21EP	13q33.1	0.28	0.31		FAM168B	2q21.1	0.28	0.32
RALGAPA2	20p11.22	0.28	0.23		ZFP69B	1p34.2	0.28	0.31
SPRYD7	13q14	0.28	0.38		ABCC6	16p13.1	0.27	0.41
KIAA1143	3p21.31	0.28	0.28		TTLL9	20q11.21	0.27	0.44
BRWD3	Xq21.1	0.28	0.27		SMG1P3	16p12.2	0.27	0.29
NYNRIN	14q12	0.28	0.28		DACH1	13q22	0.27	0.38
MICAL3	22q11.21	0.28	0.3		FGD1	Xp11.21	0.27	0.36
ADGRF4	6p12.3	0.28	0.3		FMO4	1q24.3	0.27	0.37
WDFY1	2q36.1	0.28	0.3		HDAC2	6q21	0.27	0.28
C6ORF1	6p21.31	0.28	0.34		FAM173B	5p15.2	0.27	0.3
COX19	7p22.3	0.28	0.35		DNAJC21	5p13.2	0.27	0.28
CEP95	17q23.3	0.28	0.34		HOXA1	7p15.3	0.27	0.39
DKFZP586I1420	7p14.3	0.28	0.34		AGFG1	2q36.3	0.27	0.29
AUTS2	7q11.22	0.28	0.34		FOXN2	2p22-p16	0.27	0.3
GIGYF2	2q37.1	0.28	0.28		IGBP1	Xq13.1-q13.3	0.27	0.29
LSM14A	19q13.11	0.28	0.36		JUP	17q21	0.27	0.28
FBXO3	11p13	0.28	0.3		OPA1	3q29	0.27	0.29
C6ORF120	6q27	0.28	0.36		PARK2	6q25.2-q27	0.27	0.32
STK36	2q35	0.28	0.34		PDHA1	Xp22.1	0.27	0.33
TINAG	6p12.1	0.28	0.41		PTPN11	12q24	0.27	0.28
SERINC5	5q14.1	0.28	0.29		RLN2	9p24.1	0.27	0.41
AASDHPPT	11q22	0.28	0.32		RP2	Xp11.3	0.27	0.28
FAM150A	8q11.23	0.28	0.38		ZNF572	8q24.13	0.27	0.35
RBM12B	8q22.1	0.28	0.27		LINC00999	10p11.1	0.27	0.35
FTSJ2	7p22	0.28	0.29		ZNF449	Xq26.3	0.27	0.28
ZNF280A	22q11.22	0.28	0.34		VMA21	Xq28	0.27	0.34
BCL11B	14q32.2	0.28	0.29		TFCP2	12q13	0.27	0.27
SCARB1	12q24.31	0.27	0.4		TOP2B	3p24	0.27	0.29
CKMT2	5q13.3	0.27	0.43		KNOP1	16p12.3	0.27	0.29
CLCN5	Xp11.23-p11.22	0.27	0.37		ZNF708	19p12	0.27	0.31
CLNS1A	11q13.5-q14	0.27	0.33		TCP10L2	6q27	0.27	0.42
CTNNB1	3p21	0.27	0.35		APOOL	Xq21.1	0.27	0.26
LOC100270804	20p11.23	0.27	0.37		SUCLA2	13q14.2	0.27	0.38
EFNA4	1q21-q22	0.27	0.37		CES2	16q22.1	0.27	0.31
ETS2	21q22.2	0.27	0.3		PRPF4B	6p25.2	0.27	0.3
FGFR3	4p16.3	0.27	0.28		FUBP3	9q34.11	0.27	0.27
GP5	3q29	0.27	0.33		NRXN2	11q13	0.27	0.37
H1F0	22q13.1	0.27	0.2		DNAJB6	7q36.3	0.27	0.3
KCNQ1	11p15.5	0.27	0.25		UBA2	19q12	0.27	0.39
TET3	2p13.1	0.27	0.24		ZBTB18	1q44	0.27	0.32
IPO5	13q32.2	0.27	0.41		ARFGEF1	8q13	0.27	0.33
FADS3	11q12-q13.1	0.27	0.24		COPS8	2q37.3	0.27	0.33
MAFG	17q25.3	0.27	0.32		HSF2BP	21q22.3	0.27	0.4
FOXO4	Xq13.1	0.27	0.23		BTN2A1	6p22.1	0.27	0.27
PKD1L1	7p12.3	0.27	0.35		ZNF664	12q24.31	0.27	0.31
PITX2	4q25	0.27	0.3		CAMKMT	2p21	0.27	0.34
RAB6A	11q13.3	0.27	0.28		DCAF17	2q31.1	0.27	0.29
RFC3	13q13.2	0.27	0.36		RNF170	8p11.21	0.27	0.35
VEGFB	11q13	0.27	0.32		SMARCAL1	2q35	0.27	0.27
ZNF19	16q22	0.27	0.32		LRRC58	3q13.33	0.27	0.3
ZMYM2	13q11-q12	0.27	0.38		ESPN	1p36.31	0.27	0.36
EIF3CL	16p11.2	0.27	0.31		FSD1L	9q31	0.27	0.29
ZNF282	7q36.1	0.27	0.26		C10ORF11	10q22.3	0.27	0.38
PPFIBP2	11p15.4	0.27	0.27		LUC7L2	7q34	0.27	0.25
COG1	17q25.1	0.27	0.24		MSANTD4	11q22	0.27	0.28
RECQL5	17q25	0.27	0.28		CDK12	17q12	0.27	0.5
TMEM63A	1q42.12	0.27	0.32		TTC30B	2q31.2	0.27	0.33
PHACTR2	6q24.2	0.27	0.32		RAMP2-AS1	17q21.31	0.27	0.47
ZSCAN12	6p21	0.27	0.34		SLC38A9	5q11.2	0.27	0.37
MED13	17q22-q23	0.27	0.33		PXK	3p14.3	0.27	0.28
ABCC5	3q27	0.27	0.37		PIGX	3q29	0.27	0.35
CTDSP2	12q14.1	0.27	0.28		DDX19A	16q22.1	0.27	0.27
MPHOSPH10	2p13.3	0.27	0.3		LARP6	15q23	0.27	0.36
CDIPT	16p11.2	0.27	0.26		CHDH	3p21.1	0.27	0.27
TUBGCP3	13q34	0.27	0.38		ZFP30	19q13.12	0.27	0.33
RPP40	6p25.1	0.27	0.33		RAB11FIP2	10q26.11	0.27	0.41
WASF3	13q12	0.27	0.41		ANKRD26	10p12.1	0.27	0.33
CD3EAP	19q13.3	0.27	0.29		LMTK2	7q21.3	0.27	0.3
SLC26A1	4p16.3	0.27	0.35		FNDC3A	13q14.2	0.27	0.31
MAGED2	Xp11.2	0.27	0.32		SLC4A1AP	2p23.3	0.27	0.3
NUDT21	16q12.2	0.27	0.28		ZNF701	19q13.41	0.27	0.28
ALG10B	12q12	0.27	0.33		ZNF621	3p22.1	0.27	0.29
WDR77	1p13.2	0.27	0.33		CEP68	2p14	0.27	0.33
TMUB2	17q21.31	0.27	0.27		TBCEL	11q23.3	0.27	0.32
NKAP	Xq24	0.27	0.32		UBFD1	16p12	0.27	0.31
AGMAT	1p36.21	0.27	0.33		ADAT1	16q23.1	0.27	0.27
CSPP1	8q13.2	0.27	0.26		DDAH2	6p21.3	0.27	0.34
HSD11B1L	19p13.3	0.27	0.35		TRIM4	7q22-q31.1	0.27	0.28
CCDC15	11q24.2	0.27	0.26		ZNF746	7q36.1	0.27	0.26
VCPIP1	8q13	0.27	0.21		PNO1	2p14	0.27	0.37
LHFPL3	7q22.2	0.27	0.33		ACTR3B	7q36.1	0.27	0.3
PMS2CL	7p22.1	0.27	0.25		KIDINS220	2p24	0.27	0.29
HENMT1	1p13.3	0.27	0.3		ZNF317	19p13	0.27	0.26
NUAK2	1q32.1	0.27	0.33		PRDX5	11q13	0.27	0.36
RNF157	17q25.1	0.27	0.28		RASL10B	17q12	0.27	0.42
IRAK4	12q12	0.27	0.35		TTC30A	2q31.2	0.27	0.31
SPNS1	16p11.2	0.27	0.25		CAPN13	2p22-p21	0.27	0.32
RBM48	7q21.2	0.27	0.34		C6ORF120	6q27	0.27	0.32
RAB6C	2q21.1	0.27	0.31		PTF1A	10p12.2	0.27	0.44
AMZ2	17q24.2	0.27	0.37		NOX1	Xq22	0.27	0.29
SMG1P1	16p12.2	0.27	0.28		BRPF3	6p21	0.27	0.31
NLK	17q11.2	0.27	0.33		SESN1	6q21	0.27	0.44
ZNF577	19q13.41	0.27	0.39		ZFAND3	6p21.2	0.27	0.27
SLC26A11	17q25.3	0.27	0.22		MCTS1	Xq24	0.27	0.36
BIVM	13q33.1	0.27	0.4		C16ORF72	16p13.2	0.27	0.28
PID1	2q36.3	0.27	0.31		MGC72080	7q21.3	0.27	0.37
PPP6R3	11q13	0.27	0.21		DGKH	13q14.11	0.27	0.32
STRBP	9q33.3	0.27	0.27		CYP2S1	19q13.1	0.27	0.29
LOC285074	2p11.2	0.27	0.35		FBXO48	2p13.3	0.27	0.3
KLHDC10	7q32.2	0.27	0.3		A1CF	10q11.23	0.27	0.33
METTL2B	7q32.1	0.27	0.33		WFDC13	20q13.12	0.26	0.36
SMG1	16p12.3	0.27	0.3		METTL6	3p25.1	0.26	0.32
SARM1	17q11	0.27	0.27		CREBBP	16p13.3	0.26	0.25
ZNF621	3p22.1	0.27	0.29		DUSP3	17q21	0.26	0.31
UBXN4	2q21.3	0.27	0.24		DUSP8	11p15.5	0.26	0.28
NUP160	11p11.2	0.27	0.28		EDA	Xq12-q13.1	0.26	0.27
RELL2	5q31.3	0.27	0.38		ERBB3	12q13	0.26	0.25
BDH2	4q24	0.27	0.32		F10	13q34	0.26	0.48
NIT2	3q12.2	0.27	0.33		LHFPL3-AS2	null	0.26	0.28
CAMK1D	10p13	0.27	0.31		ZBTB49	4p16.3	0.26	0.26
ALKBH3	11p11.2	0.27	0.32		IRAK1	Xq28	0.26	0.34
METAP1D	2q31.1	0.27	0.35		EPCAM	2p21	0.26	0.31
RANBP10	16q22.1	0.27	0.32		MET	7q31	0.26	0.36
PLEKHA4	19q13.33	0.27	0.3		MIPEP	13q12	0.26	0.33
UNC50	2q11.2	0.27	0.36		MLLT1	19p13.3	0.26	0.26
DNM3	1q24.3	0.27	0.37		ENPP1	6q22-q23	0.26	0.28
HACL1	3p25.1	0.27	0.32		PLAG1	8q12	0.26	0.36
ANKRD46	8q22.2	0.27	0.39		DNAJC3	13q32.1	0.26	0.24
ANKRD13B	17q11.2	0.27	0.33		OIT3	10q22.1	0.26	0.45
EFCAB13	17q21.32	0.27	0.33		SNTB1	8q23-q24	0.26	0.37
ZNF585B	19q13.12	0.27	0.27		STRN	2p22.2	0.26	0.26
GPKOW	Xp11.23	0.27	0.24		TOP1P2	22q11.23	0.26	0.38
ZNF782	9q22.33	0.27	0.34		VBP1	Xq28	0.26	0.31
RNF214	11q23.3	0.27	0.23		FAM199X	Xq22.2	0.26	0.31
SLCO4A1	20q13.33	0.27	0.27		COIL	17q22	0.26	0.34
LRRC14B	5p15.33	0.27	0.37		ANXA9	1q21	0.26	0.34
MYOM3	1p36.11	0.27	0.4		MAP4K3	2p22.1	0.26	0.32
CDIP1	16p13.3	0.27	0.33		IRS2	13q34	0.26	0.2
BCORL1	Xq25-q26.1	0.27	0.33		TSC22D1	13q14	0.26	0.33
ABCC6P1	16p12.3	0.27	0.44		ASB9	Xp22.2	0.26	0.28
FNIP1	5q23.3	0.27	0.29		USP6NL	10p13	0.26	0.33
HERPUD2	7p14.2	0.27	0.33		NAALADL1	11q12	0.26	0.38
LOC654342	2p11.1	0.27	0.38		CTDSP2	12q14.1	0.26	0.27
MTHFSD	16q24.1	0.27	0.29		DNAJA2	16q12.1	0.26	0.31
ARSE	Xp22.3	0.26	0.31		B3GNT3	19p13.1	0.26	0.31
ATP6AP1	Xq28	0.26	0.27		PROCR	20q11.2	0.26	0.24
ZNF48	16p11.2	0.26	0.3		COPS6	7q22.1	0.26	0.32
CHM	Xq21.2	0.26	0.32		WDR45	Xp11.23	0.26	0.3
CTSZ	20q13.32	0.26	0.29		XPOT	12q14.2	0.26	0.3
TIMM8A	Xq22.1	0.26	0.33		TSPAN33	7q32.1	0.26	0.28
ERCC3	2q21	0.26	0.28		CWF19L2	11q22.3	0.26	0.26
FGFR4	5q35.2	0.26	0.38		LINC01555	1p22.3	0.26	0.33
HCG11	6p22.2	0.26	0.34		SAP130	2q14.3	0.26	0.28
GABRE	Xq28	0.26	0.38		C11ORF63	11q24.1	0.26	0.22
GPR39	2q21-q22	0.26	0.31		PHC3	3q26.2	0.26	0.27
HOXA1	7p15.3	0.26	0.33		CEBPA-AS1	19q13.11	0.26	0.39
IRAK2	3p25.3	0.26	0.27		LOC145783	15q21.3	0.26	0.3
KCNA2	1p13	0.26	0.33		SLC25A26	3p14.1	0.26	0.39
MEN1	11q13	0.26	0.23		MYEF2	15q21.1	0.26	0.34
DHFRL1	3q11.1	0.26	0.23		TRAPPC9	8q24.3	0.26	0.32
NONO	Xq13.1	0.26	0.34		RNFT1	17q23.1	0.26	0.35
PDGFA	7p22	0.26	0.18		SLC7A6OS	16q22.1	0.26	0.27
PHKA2	Xp22.2-p22.1	0.26	0.27		POLR1B	2q13	0.26	0.28
PRPS2	Xp22.2	0.26	0.23		ZNF541	19q13.33	0.26	0.51
SLC7A4	22q11.21	0.26	0.35		RHBDD1	2q36.3	0.26	0.23
STX3	11q12.1	0.26	0.32		CXXC5	5q31.2	0.26	0.28
TRAPPC10	21q22.3	0.26	0.27		VPS54	2p13-p14	0.26	0.29
TPP2	13q32-q33	0.26	0.35		NLK	17q11.2	0.26	0.32
TUFT1	1q21	0.26	0.34		GHDC	17q21.2	0.26	0.3
WNT11	11q13.5	0.26	0.49		RTEL1	20q13.3	0.26	0.34
ZNF2	2q11.2	0.26	0.27		PARD3B	2q33.3	0.26	0.27
VEZF1	17q22	0.26	0.28		PDDC1	11p15.5	0.26	0.26
ZNF174	16p13.3	0.26	0.27		TTC14	3q26.33	0.26	0.33
LOC728743	7q36.1	0.26	0.38		LINC00265	7p14.1	0.26	0.37
TCP10L2	6q27	0.26	0.43		WDR5B	3q21.1	0.26	0.34
TRRAP	7q21.2-q22.1	0.26	0.28		KANSL1	17q21.31	0.26	0.26
CDC16	13q34	0.26	0.39		LRRC49	15q23	0.26	0.32
AP4M1	7q22.1	0.26	0.31		DCAF16	4p15.31	0.26	0.27
BRE	2p23.2	0.26	0.31		CWC25	17q12	0.26	0.3
LRRC14	8q24.3	0.26	0.29		ZSCAN32	16p13.3	0.26	0.28
RNF40	16p11.2-p11.1	0.26	0.22		ZNF844	19p13.2	0.26	0.28
RBBP8NL	20q13.33	0.26	0.36		TMEM38B	9q31.2	0.26	0.36
LRRC37A	17q21.31	0.26	0.31		RIF1	2q23.3	0.26	0.26
GNPDA1	5q21	0.26	0.34		RCBTB1	13q14	0.26	0.33
ZBTB33	Xq23	0.26	0.36		ETNK2	1q32.1	0.26	0.45
BCAP31	Xq28	0.26	0.31		CPPED1	16p13.12	0.26	0.26
ABI2	2q33	0.26	0.32		CEP162	6q14.3	0.26	0.31
CLDN16	3q28	0.26	0.25		LOC285074	2p11.2	0.26	0.33
ZNF275	Xq28	0.26	0.28		CARKD	13q34	0.26	0.35
PRDM4	12q23-q24.1	0.26	0.32		NINL	20p11.22-p11.1	0.26	0.29
FKBP9	7p11.1	0.26	0.29		LRIF1	1p13.3	0.26	0.36
CATSPER2P1	15q15.3	0.26	0.25		METTL2B	7q32.1	0.26	0.31
GGNBP2	17q12	0.26	0.28		WDR43	2p23.2	0.26	0.28
CDIPT-AS1	16p11.2	0.26	0.34		LINC00910	17q21.31	0.26	0.32
PHC3	3q26.2	0.26	0.27		ATP6V0A2	12q24.31	0.26	0.25
ZNF773	19q13.43	0.26	0.33		CCDC120	Xp11.23	0.26	0.27
MYO15B	17q25.1	0.26	0.3		CSRP2BP	20p11.23	0.26	0.2
ATXN1L	16q22.2	0.26	0.28		BRWD3	Xq21.1	0.26	0.27
SPDYE3	7q22.1	0.26	0.29		WDR48	3p21.33	0.26	0.26
TMEM199	17q11.2	0.26	0.27		AKNAD1	1p13.3	0.26	0.39
CXORF40B	Xq28	0.26	0.3		GATAD1	7q21-q22	0.26	0.35
PMFBP1	16q22.2	0.26	0.47		LRIG1	3p14	0.26	0.27
HDGFRP3	15q25.2	0.26	0.33		DNM3	1q24.3	0.26	0.35
VPS36	13q14.3	0.26	0.38		SENP6	6q14.1	0.26	0.27
PIPOX	17q11.2	0.26	0.55		LOC100130872	4p16.3	0.26	0.35
WDR17	4q34	0.26	0.26		KRTAP5-4	11p15.5	0.26	0.3
TAF9B	Xq13.1-q21.1	0.26	0.3		FAM155B	Xq13.1	0.26	0.32
UBE2D4	7p13	0.26	0.29		ZNF813	19q13.42	0.26	0.34
CHMP3	2p11.2	0.26	0.3		MYLIP	6p22.3	0.26	0.3
MSANTD4	11q22	0.26	0.32		ALG5	13q13.3	0.26	0.38
MPP6	7p15	0.26	0.24		CHP2	16p12.2	0.26	0.36
TIGD5	8q24.3	0.26	0.22		AKTIP	16q12.2	0.26	0.28
FAM84A	2p24.3	0.26	0.25		ZNF550	19q13.43	0.26	0.33
CHAMP1	13q34	0.26	0.33		BCL11B	14q32.2	0.26	0.31
ANKIB1	7q21.2	0.26	0.31		MPZL3	11q23.3	0.26	0.28
MIOS	7p21.3	0.26	0.34		AMFR	16q21	0.25	0.24
GYLTL1B	11p11.2	0.26	0.37		ATP7B	13q14.3	0.25	0.28
PIGW	17q12	0.26	0.29		TIMM8A	Xq22.1	0.25	0.33
TMEM260	14q22.3	0.26	0.34		DMD	Xp21.2	0.25	0.39
NOL8	9q22.31	0.26	0.33		DYNC1I2	2q31.1	0.25	0.25
TMEM150B	19q13.42	0.26	0.39		ESD	13q14.1-q14.2	0.25	0.33
FGGY	1p32.1	0.26	0.44		FGFR4	5q35.2	0.25	0.37
ZNF507	19q13.11	0.26	0.35		GABRE	Xq28	0.25	0.4
ANKRD26	10p12.1	0.26	0.33		KARS	16q23.1	0.25	0.24
SMPD4	2q21.1	0.26	0.24		KCNH2	7q36.1	0.25	0.31
MON1B	16q23.1	0.26	0.29		KRT15	17q21.2	0.25	0.36
KIN	10p14	0.26	0.33		LMO7	13q22.2	0.25	0.28
ZNF334	20q13.12	0.26	0.14		MGAT5	2q21.3	0.25	0.26
LMBRD1	6q13	0.26	0.25		MYBL2	20q13.1	0.25	0.43
PCID2	13q34	0.26	0.39		PAK2	3q29	0.25	0.28
UTP6	17q11.2	0.26	0.29		PMS2	7p22.2	0.25	0.28
RNF217	6q22.31	0.26	0.3		PSKH1	16q22.1	0.25	0.27
GPD1L	3p22.3	0.26	0.28		RALA	7p15-p13	0.25	0.33
EXOC7	17q25.1	0.26	0.28		TCEANC	Xp22.2	0.25	0.29
ACSL6	5q31.1	0.26	0.47		ATP5EP2	13q12	0.25	0.5
GRIP1	12q14.3	0.26	0.31		SPAG1	8q22.2	0.25	0.31
PLA2G15	16q22.1	0.26	0.29		TEAD1	11p15.2	0.25	0.25
IGF2BP2-AS1	3q27.2	0.26	0.32		TFAP4	16p13	0.25	0.28
CLDN15	7q11.22	0.26	0.46		TRIO	5p15.2	0.25	0.27
ADCK3	1q42.13	0.26	0.26		TSN	2q21.1	0.25	0.3
CYP20A1	2q33.2	0.26	0.31		TTPA	8q12.3	0.25	0.31
KIDINS220	2p24	0.26	0.26		LINC01548	21q22.11	0.25	0.28
PDP2	16q22.1	0.26	0.31		ZNF212	7q36.1	0.25	0.27
LEMD2	6p21.31	0.26	0.3		KLHL31	6p12.1	0.25	0.4
ZBED5	11p15.3	0.26	0.37		JRKL	11q21	0.25	0.31
CCDC183-AS1	9q34.3	0.26	0.28		PLOD3	7q22	0.25	0.34
POT1	7q31.33	0.26	0.34		PRPF3	1q21.1	0.25	0.33
LRIG1	3p14	0.26	0.24		TCEAL1	Xq22.1	0.25	0.31
LOC100130872	4p16.3	0.26	0.35		TTC37	5q15	0.25	0.27
TIMM10B	11p15.4	0.26	0.34		RAPGEF5	7p15.3	0.25	0.27
TTC30A	2q31.2	0.26	0.34		DHX38	16q22	0.25	0.25
AATF	17q12	0.26	0.28		DDX46	5q31.1	0.25	0.24
POM121C	7q11.2	0.26	0.3		MBNL2	13q32.1	0.25	0.27
CNPPD1	2q35	0.26	0.27		IPO7	11p15.4	0.25	0.23
ZNF813	19q13.42	0.26	0.34		SUGT1	13q14.3	0.25	0.31
ELOVL5	6p12.1	0.26	0.35		RAPGEF4	2q31-q32	0.25	0.32
FOXQ1	6p25	0.26	0.33		CAPN10	2q37.3	0.25	0.27
C6ORF222	6p21.31	0.26	0.32		WIF1	12q14.3	0.25	0.51
LRRIQ3	1p31.1	0.26	0.25		RHPN1-AS1	8q24	0.25	0.33
C11ORF54	11q21	0.26	0.24		METTL22	16p13.2	0.25	0.31
LINC00339	1p36.12	0.26	0.21		CHCHD7	8q12.1	0.25	0.32
SNX15	11q12	0.26	0.22		CARS2	13q34	0.25	0.32
CLSTN2	3q23	0.26	0.38		HOGA1	10q24.2	0.25	0.44
LINC00638	14q32.33	0.25	0.2		CCDC15	11q24.2	0.25	0.23
TTLL9	20q11.21	0.25	0.4		MIR17HG	13q31.3	0.25	0.36
CDH17	8q22.1	0.25	0.29		KLHL15	Xp22.1-p21	0.25	0.3
CYP2B6	19q13.2	0.25	0.5		LHFPL3	7q22.2	0.25	0.26
DACH1	13q22	0.25	0.39		SRCIN1	17q12	0.25	0.35
E2F5	8q21.2	0.25	0.3		ZBED6CL	7q36.1	0.25	0.3
EPB41	1p33-p32	0.25	0.21		SPIN2B	Xp11.1	0.25	0.32
EVPL	17q25.1	0.25	0.27		TOP1MT	8q24.3	0.25	0.32
F10	13q34	0.25	0.51		ZNRF3	22q12.1	0.25	0.37
FGD1	Xp11.21	0.25	0.35		HPS3	3q24	0.25	0.28
FMO4	1q24.3	0.25	0.38		ATP6V1H	8q11.2	0.25	0.3
HNRNPH3	10q22	0.25	0.3		SYVN1	11q13	0.25	0.24
MC3R	20q13.2-q13.3	0.25	0.39		CES1P1	16q12.2	0.25	0.38
MLLT1	19p13.3	0.25	0.25		STK26	Xq26.2	0.25	0.27
MYBL2	20q13.1	0.25	0.44		RNF38	9p13	0.25	0.31
SEPHS1P1	7q11.21	0.25	0.32		ZNF713	7p11.2	0.25	0.28
NFE2L2	2q31	0.25	0.25		ATAD2B	2p24.1-p23.3	0.25	0.3
CNOT4	7q33	0.25	0.27		MIOS	7p21.3	0.25	0.33
SLC11A2	12q13	0.25	0.32		C17ORF80	17q25.1	0.25	0.29
OCRL	Xq25	0.25	0.33		PHF10	6q27	0.25	0.27
OPHN1	Xq12	0.25	0.27		LAPTM4B	8q22.1	0.25	0.35
PDE3A	12p12	0.25	0.38		ATP10B	5q34	0.25	0.3
PIK3C2A	11p15.5-p14	0.25	0.29		SNX13	7p21.1	0.25	0.31
PMS2P1	7q22.1	0.25	0.31		MED13L	12q24.21	0.25	0.27
SLC1A7	1p32.3	0.25	0.46		ABCB10	1q42.13	0.25	0.3
TMEM68	8q12.1	0.25	0.25		ZNF253	19p13.11	0.25	0.28
SQLE	8q24.1	0.25	0.28		GLTSCR1L	6p21.1	0.25	0.31
TAF1	Xq13.1	0.25	0.27		DAPK2	15q22.31	0.25	0.36
ZNF708	19p12	0.25	0.32		ZKSCAN5	7q22	0.25	0.29
MAP4K3	2p22.1	0.25	0.31		WRNIP1	6p25.2	0.25	0.3
DGKD	2q37.1	0.25	0.26		CLDN15	7q11.22	0.25	0.46
EIF3H	8q24.11	0.25	0.28		TMEM63C	14q24.3	0.25	0.37
ARHGEF7	13q34	0.25	0.34		N6AMT2	13q12.11	0.25	0.42
USP10	16q24.1	0.25	0.27		SKA3	13q12.11	0.25	0.32
MTMR6	13q12	0.25	0.36		USP31	16p12.2	0.25	0.27
TM9SF2	13q32.3	0.25	0.34		OTULIN	5p15.2	0.25	0.31
HELZ	17q24.2	0.25	0.27		MCFD2	2p21	0.25	0.26
PSME3	17q21	0.25	0.3		ZNF503-AS2	10q22.2	0.25	0.33
TIMM17B	Xp11.23	0.25	0.28		POT1	7q31.33	0.25	0.3
SORBS1	10q23.33	0.25	0.44		KIAA1429	8q22.1	0.25	0.29
NFAT5	16q22.1	0.25	0.35		GIGYF2	2q37.1	0.25	0.26
NUPL2	7p15	0.25	0.35		WIPI2	7p22.1	0.25	0.32
MYLK4	6p25.2	0.25	0.34		TMEM170A	16q23.1	0.25	0.26
SATL1	Xq21.1	0.25	0.27		ARL5A	2q23.3	0.25	0.28
ALG8	11q14.1	0.25	0.3		EFCAB13	17q21.32	0.25	0.32
SAP130	2q14.3	0.25	0.26		COPG2	7q32	0.25	0.26
CERS4	19p13.2	0.25	0.31		UXT-AS1	Xp11.23	0.25	0.28
TANGO6	16q22.1	0.25	0.29		CD24	6q21	0.25	0.3
QSER1	11p13	0.25	0.26		AGBL5	2p23.3	0.25	0.3
SETD6	16q21	0.25	0.29		MMGT1	Xq26.3	0.25	0.26
FAM71E1	19q13.33	0.25	0.27		SFXN5	2p13	0.25	0.35
IFT74	9p21.2	0.25	0.31		UBN1	16p13.3	0.25	0.25
ORAI2	7q22.1	0.25	0.38		GALNT11	7q36.1|7q36.1	0.25	0.27
TSGA10	2q11.2	0.25	0.32		ZNF791	19p13.2	0.25	0.26
ZNF785	16p11.2	0.25	0.31		LGI4	19q13.12|19q13.11	0.25	0.29
WDR92	2p14	0.25	0.31		SYNE4	19q13.12	0.25	0.34
MYEF2	15q21.1	0.25	0.38		SOWAHC	2q13	0.25	0.3
TATDN1	8q24.13	0.25	0.31		CELP	9q34.3	0.24	0.52
TMEM216	11q13.1	0.25	0.31		CLDN4	7q11.23	0.24	0.29
POLR1B	2q13	0.25	0.25		CTSZ	20q13.32	0.24	0.31
NICN1	3p21.31	0.25	0.29		DDC	7p12.2	0.24	0.32
ZFR	5p13.3	0.25	0.31		EDN1	6p24.1	0.24	0.23
RTEL1	20q13.3	0.25	0.3		EIF4EBP2	10q21-q22	0.24	0.29
ST6GAL2	2q12.3	0.25	0.35		ELK1	Xp11.2	0.24	0.27
GLYR1	16p13.3	0.25	0.28		ERCC5	13q33	0.24	0.31
ABHD1	2p23.3	0.25	0.27		GTF2H1	11p15.1-p14	0.24	0.29
ARHGEF35	7q35	0.25	0.27		GUCY2C	12p12	0.24	0.27
NUDCD1	8q23	0.25	0.33		HSF2	6q22.31	0.24	0.28
LINC01106	2q13	0.25	0.36		HSPD1	2q33.1	0.24	0.27
PDDC1	11p15.5	0.25	0.28		CMC4	Xq28	0.24	0.3
SH3D19	4q31.3	0.25	0.23		IRAK2	3p25.3	0.24	0.27
MIEF1	22q13	0.25	0.28		KCNQ1	11p15.5	0.24	0.25
GIPC2	1p31.1	0.25	0.27		MECP2	Xq28	0.24	0.3
SLC38A9	5q11.2	0.25	0.39		MLH1	3p21.3	0.24	0.18
HEATR3	16q12.1	0.25	0.3		MTM1	Xq28	0.24	0.25
RASSF10	11p15.2	0.25	0.31		NPHP1	2q13	0.24	0.33
PIWIL2	8p21.3	0.25	0.36		NPTX2	7q21.3-q22.1	0.24	0.27
ATAD3C	1p36.33	0.25	0.18		NUP98	11p15.5	0.24	0.25
TTC27	2p22.3	0.25	0.29		ZNF786	7q36.1	0.24	0.28
SLC39A4	8q24.3	0.25	0.32		PNLIPRP2	10q25.3	0.24	0.36
DIS3	13q22.1	0.25	0.34		PSMD10	Xq22.3	0.24	0.26
CLCC1	1p13.3	0.25	0.21		PTK2	8q24.3	0.24	0.3
WDR43	2p23.2	0.25	0.28		RPGR	Xp21.1	0.24	0.24
SULF2	20q13.12	0.25	0.27		SLC1A7	1p32.3	0.24	0.42
ICE1	5p15.32	0.25	0.29		SOX4	6p22.3	0.24	0.32
PHF3	6q12	0.25	0.25		TARBP1	1q42.3	0.24	0.34
C8ORF44	8q13.1	0.25	0.31		TCP1	6q25.3-q26	0.24	0.22
MTCH2	11p11.2	0.25	0.27		AXIN2	17q24.1	0.24	0.34
LCN12	9q34.3	0.25	0.44		DENR	12q24.31	0.24	0.26
TULP4	6q25-q26	0.25	0.31		GOLGA8CP	15q11.2	0.24	0.4
DPH6	15q14	0.25	0.29		HERC2	15q13	0.24	0.2
AS3MT	10q24.32	0.25	0.4		WASL	7q31.3	0.24	0.18
COG6	13q14.11	0.25	0.34		BAZ1B	7q11.23	0.24	0.26
CASKIN2	17q25.1	0.25	0.26		AIFM1	Xq26.1	0.24	0.27
NUFIP2	17q11.2	0.25	0.27		PEX16	11p11.2	0.24	0.26
ZNF471	19q13.43	0.25	0.3		GCNT7	20q13.2	0.24	0.26
WDR48	3p21.33	0.25	0.26		HS2ST1	1p22.3	0.24	0.25
KDM1B	6p22.3	0.25	0.25		MACROD2	20p12.1	0.24	0.3
ZNF503-AS2	10q22.2	0.25	0.37		VPRBP	3p21.2	0.24	0.23
ZNF345	19q13.12	0.25	0.36		TSC22D2	3q25.1	0.24	0.32
KCTD20	6p21.31	0.25	0.31		LRRC37A	17q21.31	0.24	0.28
FAM127B	Xq26.3	0.25	0.26		SLC23A1	5q31.2	0.24	0.42
TMEM65	8q24.13	0.25	0.23		PLPP6	9p24.1	0.24	0.26
FAM84B	8q24.21	0.25	0.27		MPHOSPH10	2p13.3	0.24	0.29
ZKSCAN4	6p21	0.25	0.3		TIMM17B	Xp11.23	0.24	0.28
COPG2	7q32	0.25	0.28		KLHL41	2q31.1	0.24	0.31
SND1	7q31.3	0.25	0.26		ST7-OT4	7q31.2	0.24	0.29
CD24	6q21	0.25	0.31		RPP40	6p25.1	0.24	0.28
MGME1	20p11.23	0.25	0.2		SLC26A1	4p16.3	0.24	0.29
BRPF3	6p21	0.25	0.3		C11ORF58	11p15.1	0.24	0.29
SERP2	13q14.11	0.25	0.3		CBX1	17q21.32	0.24	0.31
MOSPD2	Xp22.2	0.25	0.29		STRAP	12p12.3	0.24	0.27
ZNF441	19p13.2	0.25	0.34		RNF13	3q25.1	0.24	0.25
BLOC1S3	19q13.32	0.25	0.27		LOC143188	10q25.2	0.24	0.3
ZNF470	19q13.43	0.25	0.36		SLC35D3	6q23.3	0.24	0.33
DNAH14	1q42.12	0.25	0.35		PRR14	16p11.2	0.24	0.3
A1CF	10q11.23	0.25	0.33		WDR77	1p13.2	0.24	0.27
GPR89A	1q21.1	0.25	0.35		OR2A4	6q23	0.24	0.21
ZFP1	16q23.1	0.25	0.32		SETD6	16q21	0.24	0.28
ZNF550	19q13.43	0.25	0.34		HSD11B1L	19p13.3	0.24	0.34
UPF3A	13q34	0.25	0.38		ACSF2	17q21.33	0.24	0.26
ASIC2	17q12	0.24	0.28		TSGA10	2q11.2	0.24	0.28
XIAP	Xq25	0.24	0.3		CDADC1	13q14.2	0.24	0.32
FUNDC2	Xq28	0.24	0.39		SBF2	11p15.4	0.24	0.23
CAD	2p22-p21	0.24	0.26		MED25	19q13.3	0.24	0.3
ADGRF3	2p23.3	0.24	0.35		ZNF93	19p12	0.24	0.28
GSK3B	3q13.3	0.24	0.3		LINC00662	19q11	0.24	0.27
AGFG1	2q36.3	0.24	0.26		ZMIZ2	7p13	0.24	0.35
INPPL1	11q13	0.24	0.24		SHISA4	1q32.1	0.24	0.29
MUC20	3q29	0.24	0.31		NHLRC1	6p22.3	0.24	0.26
MPV17	2p23.3	0.24	0.26		NIP7	16q22.1	0.24	0.29
CEACAM6	19q13.2	0.24	0.34		ESF1	20p12.1	0.24	0.2
NRF1	7q32	0.24	0.31		RAB11FIP4	17q11.2	0.24	0.28
PARN	16p13	0.24	0.21		MPP6	7p15	0.24	0.28
PDE7A	8q13	0.24	0.32		REPS1	6q24.1	0.24	0.25
PNLIPRP2	10q25.3	0.24	0.4		TBX10	11q13.2	0.24	0.36
RAD51D	17q11	0.24	0.26		SH3D19	4q31.3	0.24	0.26
RBL2	16q12.2	0.24	0.26		ING3	7q31	0.24	0.2
ROBO1	3p12	0.24	0.29		CROT	7q21.1	0.24	0.27
ERICH5	8q22.2	0.24	0.28		MAMSTR	19q13.33	0.24	0.36
OIT3	10q22.1	0.24	0.52		LOC284441	19p12	0.24	0.24
SLC20A2	8p11.21	0.24	0.28		ZNF493	19p12	0.24	0.26
SMARCE1	17q21.2	0.24	0.36		SRFBP1	5q23.1	0.24	0.29
SSBP4	19p13.1	0.24	0.24		QRSL1	6q21	0.24	0.27
TAF6	7q22.1	0.24	0.25		LSG1	3q29	0.24	0.3
MROH1	8q24.3	0.24	0.25		TMEM176A	7q36.1	0.24	0.33
ZNF148	3q21	0.24	0.26		PPP4R1L	20q13.32	0.24	0.16
SLC30A2	1p35.3	0.24	0.59		ATAD3C	1p36.33	0.24	0.19
RAB7A	3q21.3	0.24	0.3		FERMT1	20p12.3	0.24	0.32
SERF1A	5q13	0.24	0.33		SV2C	5q13.3	0.24	0.32
OFD1	Xp22	0.24	0.33		ZNF292	6q14.3	0.24	0.29
HSPB3	5q11.2	0.24	0.42		VPS11	11q23	0.24	0.23
ISPD	7p21.2	0.24	0.33		HDAC8	Xq13	0.24	0.26
SART1	11q13.1	0.24	0.19		KLHL7	7p15.3	0.24	0.25
ZNF235	19q13.2	0.24	0.29		XPO6	16p11.2	0.24	0.25
PEX16	11p11.2	0.24	0.25		ARHGEF9	Xq11.1	0.24	0.25
CIR1	2q31.1	0.24	0.28		SEL1L3	4p15.2	0.24	0.22
MTL5	11q13.2-q13.3	0.24	0.26		MEPCE	7q22.1	0.24	0.28
HS2ST1	1p22.3	0.24	0.28		ARL2BP	16q13	0.24	0.24
RAPGEF5	7p15.3	0.24	0.21		DPY19L4	8q22.1	0.24	0.35
NUP58	13q12.13	0.24	0.3		SLC12A9	7q22	0.24	0.34
GINS1	20p11.21	0.24	0.26		PPP4R3B	2p16.1	0.24	0.29
ZBTB24	6q21	0.24	0.25		AS3MT	10q24.32	0.24	0.38
HDAC6	Xp11.23	0.24	0.26		ZBTB26	9q33.2	0.24	0.28
UBAC2	13q32.3	0.24	0.36		RAP2C	Xq25	0.24	0.27
KLHL41	2q31.1	0.24	0.35		FOPNL	16p13.11	0.24	0.33
B3GNT3	19p13.1	0.24	0.27		PLEKHB1	11q13.5-q14.1	0.24	0.34
N4BP2L2	13q13.1	0.24	0.4		MYADML2	17q25.3	0.24	0.36
CHERP	19p13.1	0.24	0.24		FAAP24	19q13.11	0.24	0.28
TOPBP1	3q22.1	0.24	0.25		KRT23	17q21.2	0.24	0.51
SEC63	6q21	0.24	0.27		LTN1	21q22.11	0.24	0.24
SPAG16	2q34	0.24	0.28		HACL1	3p25.1	0.24	0.24
RNASEH2B	13q14.3	0.24	0.39		ZNRF2	7p14.3	0.24	0.34
PALB2	16p12.2	0.24	0.3		PLEKHA2	8p11.22	0.24	0.22
ZNF606	19q13.4	0.24	0.35		ZNF350	19q13.41	0.24	0.32
ZNF703	8p11.23	0.24	0.26		ZNF585B	19q13.12	0.24	0.26
CYB5B	16q22.1	0.24	0.34		GOLIM4	3q26.2	0.24	0.3
CLPB	11q13.4	0.24	0.23		TRMT11	6q11.1-q22.33	0.24	0.27
CYB5RL	1p32.3	0.24	0.22		ACTR8	null	0.24	0.25
ARMC10	7q22.1	0.24	0.3		SYAP1	Xp22.2	0.24	0.25
NAA20	20p11.23	0.24	0.24		TEX43	5q23.2	0.24	0.34
STARD3NL	7p14-p13	0.24	0.37		SETD2	3p21.31	0.24	0.24
ZNF391	6p22.1	0.24	0.25		METTL5	2q31.1	0.24	0.28
ARMC2	6q21	0.24	0.47		TMOD2	15q21.2	0.24	0.29
HOOK1	1p32.1	0.24	0.27		THADA	2p21	0.24	0.27
SLC37A3	7q34	0.24	0.27		NAPB	20p12.3-p11.21	0.24	0.29
LARS	5q32	0.24	0.28		SLC17A9	20q13.33	0.24	0.24
UFM1	13q13.3	0.24	0.34		FIGNL1	7p12.1	0.24	0.28
ASB1	2q37	0.24	0.27		FTX	Xq13.2	0.24	0.35
MAML2	11q21	0.24	0.25		BBS5	2q31.1	0.24	0.33
TNRC18	7p22.1	0.24	0.28		KCTD18	2q33.1	0.24	0.24
UTP4	16q22.1	0.24	0.28		NDRG4	16q21	0.24	0.29
ZNF566	19q13.12	0.24	0.28		AMT	3p21.31	0.23	0.3
SATB2-AS1	2q33.1	0.24	0.44		ATP6AP1	Xq28	0.23	0.26
NKD1	16q12.1	0.24	0.5		KLF5	13q22.1	0.23	0.23
C21ORF62-AS1	21q22.11	0.24	0.32		ZNF48	16p11.2	0.23	0.24
NDFIP2	13q31.1	0.24	0.35		CLNS1A	11q13.5-q14	0.23	0.27
CROT	7q21.1	0.24	0.29		CPT1A	11q13.2	0.23	0.19
RAB39A	11q22.3	0.24	0.2		E2F6	2p25.1	0.23	0.29
AFTPH	2p14	0.24	0.26		EPB41	1p33-p32	0.23	0.2
BCAS3	17q23	0.24	0.24		EPS8	12p12.3	0.23	0.21
PGPEP1	19p13.11	0.24	0.27		ARHGAP35	19q13.3	0.23	0.22
ANKHD1	5q31.3	0.24	0.28		GTF3A	13q12.3-q13.1	0.23	0.42
TRMT12	8q24.13	0.24	0.29		HSD17B10	Xp11.2	0.23	0.28
RIF1	2q23.3	0.24	0.24		MNX1	7q36	0.23	0.26
TMEM176A	7q36.1	0.24	0.35		HNRNPH3	10q22	0.23	0.27
CASC3	17q21.1	0.24	0.42		ID1	20q11	0.23	0.29
RNF44	5q35.2	0.24	0.32		CDC14C	7p12.3	0.23	0.18
VPS50	7q21.3	0.24	0.31		PABPC3	13q12-q13	0.23	0.27
KIF16B	20p11.23	0.24	0.19		SERPINE2	2q36.1	0.23	0.32
DENND4C	9p22.1	0.24	0.26		PIN4	Xq13	0.23	0.29
UGGT2	13q32.1	0.24	0.39		PSMC2	7q22.1-q22.3	0.23	0.23
DOPEY1	6q15	0.24	0.32		SLC20A2	8p11.21	0.23	0.28
GGA3	17q25.1	0.24	0.29		XRCC2	7q36.1	0.23	0.24
KANK1	9p24.3	0.24	0.32		ZNF675	19p12	0.23	0.27
ATP11A	13q34	0.24	0.32		ZNF74	22q11.21	0.23	0.3
TBCEL	11q23.3	0.24	0.27		OR2A7	7q35	0.23	0.21
MED13L	12q24.21	0.24	0.26		UBL4A	Xq28	0.23	0.26
TRIM4	7q22-q31.1	0.24	0.28		PICALM	11q14	0.23	0.25
MKRN1	7q34	0.24	0.23		PARG	10q11.23	0.23	0.28
SGK3	8q12	0.24	0.21		MAPKAPK5	12q24.13	0.23	0.23
ZNF490	19p13.2	0.24	0.23		CDC14B	9q22.3	0.23	0.19
LRFN2	6p21.2-p21.1	0.24	0.37		PLA2G4C	19q13.3	0.23	0.28
KCNT1	9q34.3	0.24	0.38		EIF3C	16p11.2	0.23	0.27
ZNF529	19q13.13	0.24	0.33		RAB29	1q32	0.23	0.3
FOPNL	16p13.11	0.24	0.31		C16ORF52	16p12.2	0.23	0.31
MTURN	7p14.3	0.24	0.27		UBE4A	11q23.3	0.23	0.23
ZNF445	3p21.32	0.24	0.27		MTRF1	13q14.1-q14.3	0.23	0.36
TMEM67	8q22.1	0.24	0.26		TMEM63A	1q42.12	0.23	0.31
NGEF	2q37	0.24	0.28		IST1	16q22.2	0.23	0.2
MYADML2	17q25.3	0.24	0.34		GINS1	20p11.21	0.23	0.24
ERAL1	17q11.2	0.24	0.2		HDAC6	Xp11.23	0.23	0.24
CXORF40A	Xq28	0.24	0.3		ABCC5	3q27	0.23	0.33
CCDC43	17q21.31	0.24	0.24		SGK2	20q13.2	0.23	0.32
ZNF350	19q13.41	0.24	0.31		ZNF443	19p13.2	0.23	0.3
MTDH	8q22.1	0.24	0.19		HMGB1P1	20q13.32	0.23	0.28
PABPC1	8q22.2-q23	0.24	0.26		SEMA3C	7q21-q31	0.23	0.33
LOC100133985	2p13.3	0.24	0.26		ZNF274	19qter	0.23	0.26
HCAR1	12q24.31	0.24	0.36		WASF3	13q12	0.23	0.35
TBC1D31	8q24.13	0.24	0.29		TOPBP1	3q22.1	0.23	0.27
SETD2	3p21.31	0.24	0.24		ZNF260	19q13.12	0.23	0.27
METTL5	2q31.1	0.24	0.31		C10ORF82	10q25.3	0.23	0.4
VSTM2L	20q11.23	0.24	0.37		SYS1-DBNDD2	20q13.12	0.23	0.25
CHP2	16p12.2	0.24	0.37		RNF128	Xq22.3	0.23	0.26
AKTIP	16q12.2	0.24	0.25		ZNF606	19q13.4	0.23	0.31
MOSPD3	7q22	0.24	0.26		VCPIP1	8q13	0.23	0.22
C11ORF1	11q23.1	0.24	0.28		HKDC1	10q22.1	0.23	0.23
FNDC3B	3q26.31	0.24	0.25		CXXC4	4q24	0.23	0.28
TUT1	11q12.2	0.24	0.24		GUSBP5	4q31.21	0.23	0.34
UBR3	2q31.1	0.24	0.25		PMS2CL	7p22.1	0.23	0.25
ADRBK2	22q12.1	0.23	0.32		SLC25A32	8q22.3	0.23	0.28
ALDH1B1	9p11.1	0.23	0.26		NT5C3B	17q21.2	0.23	0.27
RERE	1p36.23	0.23	0.21		PNPLA8	7q31	0.23	0.21
LINC00899	22q13.31	0.23	0.31		PUS7L	12q12	0.23	0.26
ESRRG	1q41	0.23	0.38		ARMC10	7q22.1	0.23	0.27
ETV4	17q21.31	0.23	0.28		NAA20	20p11.23	0.23	0.22
EZH1	17q21.1-q21.3	0.23	0.23		STK40	1p34.3	0.23	0.27
FTH1P3	2p23.3	0.23	0.24		EIF2A	3q25.1	0.23	0.27
GLB1	3p21.33	0.23	0.29		N4BP2L2-IT2	13q13.1	0.23	0.34
HDAC2	6q21	0.23	0.28		RBM48	7q21.2	0.23	0.29
HSPD1	2q33.1	0.23	0.24		ZBTB7A	19p13.3	0.23	0.2
ITGA9	3p21.3	0.23	0.29		WDR17	4q34	0.23	0.21
LFNG	7p22.2	0.23	0.32		GET4	7p22.3	0.23	0.36
MLLT3	9p22	0.23	0.29		KIAA1841	2q14	0.23	0.28
NFIX	19p13.3	0.23	0.24		TNRC18	7p22.1	0.23	0.3
STT3B	3p23	0.23	0.31		FAM220A	7p22.1	0.23	0.28
PDE6A	5q31.2-q34	0.23	0.4		MIR503HG	Xq26.3	0.23	0.18
PLXNB1	3p21.31	0.23	0.3		MINA	3q11.2	0.23	0.26
UBL3	13q12-q13	0.23	0.33		ABHD13	13q33.3	0.23	0.32
POLR2K	8q22.2	0.23	0.33		MICALCL	11p15.3	0.23	0.26
PTCH1	9q22.3	0.23	0.38		NKD1	16q12.1	0.23	0.47
PTK7	6p21.1-p12.2	0.23	0.3		NUP43	6q25.1	0.23	0.23
RP9	7p14.3	0.23	0.35		IFT57	3q13.13	0.23	0.3
TCEANC	Xp22.2	0.23	0.28		ZMAT2	5q31.3	0.23	0.2
TMEM184A	7p22.3	0.23	0.27		OGFOD1	16q12.2	0.23	0.22
SLC3A1	2p16.3	0.23	0.34		THNSL2	2p11.2	0.23	0.22
SLC22A3	6q25.3	0.23	0.4		VPS50	7q21.3	0.23	0.3
NDUFAF6	8q22.1	0.23	0.28		ZNF507	19q13.11	0.23	0.39
SOX4	6p22.3	0.23	0.36		CHD7	8q12.2	0.23	0.27
COMMD6	13q22	0.23	0.36		MBD5	2q23.1	0.23	0.26
STRN	2p22.2	0.23	0.19		KANK1	9p24.3	0.23	0.3
SLC25A43	Xq24	0.23	0.29		TSPYL4	6q22.1	0.23	0.29
ADAM17	2p25	0.23	0.27		FAM208A	3p14.3	0.23	0.23
TADA2A	17q12-q21	0.23	0.22		UFL1	6q16.1	0.23	0.2
TAZ	Xq28	0.23	0.26		RELL2	5q31.3	0.23	0.38
HNF1B	17q12	0.23	0.22		TGDS	13q32.1	0.23	0.34
KLF10	8q22.2	0.23	0.29		SMPX	Xp22.1	0.23	0.29
TSN	2q21.1	0.23	0.28		ZNF707	8q24.3	0.23	0.26
TAF1L	9p21.1	0.23	0.23		ALKBH3	11p11.2	0.23	0.26
ZNF675	19p12	0.23	0.3		ZUFSP	6q22.1	0.23	0.23
ZSCAN20	1p34.3	0.23	0.24		ZNF319	16q21	0.23	0.24
LOC400794	1q23.3-q24.1	0.23	0.37		MED30	8q24.11	0.23	0.34
ZXDA	Xp11.1	0.23	0.28		C6ORF1	6p21.31	0.23	0.3
MTERF1	7q21.2	0.23	0.29		PLEKHA4	19q13.33	0.23	0.26
C8ORF59	8q21.2	0.23	0.32		TNRC6C	17q25.3	0.23	0.26
PIP4K2B	17q12	0.23	0.25		ZBED5	11p15.3	0.23	0.31
SRRD	22q12.1	0.23	0.3		ZNF345	19q13.12	0.23	0.32
CPNE3	8q21.3	0.23	0.21		ZNF473	19q13.33	0.23	0.33
PRPF3	1q21.1	0.23	0.3		UNC50	2q11.2	0.23	0.32
LRRFIP2	3p22.2	0.23	0.21		ZNF500	16p13.3	0.23	0.23
TBRG4	7p13	0.23	0.29		NAT9	17q25.1	0.23	0.28
NPIPA1	16p13.11	0.23	0.27		LINC01278	Xq11.1	0.23	0.27
UBE4A	11q23.3	0.23	0.22		ZNF461	19q13.12	0.23	0.32
PMPCB	7q22.1	0.23	0.27		SHPRH	6q24.3	0.23	0.25
PREPL	2p21	0.23	0.27		FLVCR1	1q32.3	0.23	0.32
SETD1A	16p11.2	0.23	0.25		HILPDA	7q32.1	0.23	0.35
TSC22D2	3q25.1	0.23	0.29		TYW5	2q33.1	0.23	0.27
DGCR2	22q11.21	0.23	0.19		GRID2IP	7p22.1	0.23	0.3
PLPP6	9p24.1	0.23	0.27		ACTN4	19q13	0.22	0.22
PIBF1	13q22.1	0.23	0.36		ADARB2	10p15.3	0.22	0.27
PROCR	20q11.2	0.23	0.23		BIN1	2q14	0.22	0.27
POLR3F	20p11.23	0.23	0.21		GRAMD2	15q23	0.22	0.2
RAPGEF4	2q31-q32	0.23	0.34		FUNDC2	Xq28	0.22	0.38
LRIT2	10q23.1	0.23	0.38		BMPR2	2q33-q34	0.22	0.27
SECISBP2	9q22.2	0.23	0.26		CBL	11q23.3	0.22	0.25
TMEM185B	2q14.2	0.23	0.26		CSNK1D	17q25	0.22	0.23
SLC52A2	8q24.3	0.23	0.3		EFNA1	1q21-q22	0.22	0.3
WDR59	16q23.1	0.23	0.25		EIF4G2	11p15	0.22	0.21
FRMD1	6q27	0.23	0.32		EXT2	11p12-p11	0.22	0.22
VPS26B	11q25	0.23	0.22		FOXD2	1p34-p32	0.22	0.35
MIR17HG	13q31.3	0.23	0.34		FOXO1	13q14.1	0.22	0.23
VSTM2B	19q12	0.23	0.41		GSPT1	16p13.1	0.22	0.22
RNF216P1	7p22.1	0.23	0.27		IGF1R	15q26.3	0.22	0.25
ZNF420	19q13.12	0.23	0.3		IL2RG	Xq13.1	0.22	0.26
MALSU1	7p15.3	0.23	0.29		KIF3C	2p23	0.22	0.24
SLC22A12	11q13.1	0.23	0.41		PIKFYVE	2q34	0.22	0.27
PUS3	11q24.2	0.23	0.25		KCTD6	3p14.3	0.22	0.28
RPS6KL1	14q24.3	0.23	0.29		MID1	Xp22	0.22	0.23
SHISA4	1q32.1	0.23	0.27		FBXO45	3q29	0.22	0.25
POLR1D	13q12.2	0.23	0.39		SLC39A11	17q24.3-q25.1	0.22	0.27
TMEM120A	7q11.23	0.23	0.26		STT3B	3p23	0.22	0.26
C10ORF11	10q22.3	0.23	0.39		PDE7A	8q13	0.22	0.31
SCAND1	20q11.1-q11.23	0.23	0.45		PHYH	10p13	0.22	0.34
KBTBD7	13q14.11	0.23	0.26		PIGA	Xp22.1	0.22	0.24
CWC15	11q21	0.23	0.27		LOC202181	5q35.3	0.22	0.26
SYVN1	11q13	0.23	0.21		PRKG1	10q11.2	0.22	0.33
ZC3H8	2q13	0.23	0.3		MAP4K2	11q13	0.22	0.29
RNF38	9p13	0.23	0.3		RPE	2q32-q33.3	0.22	0.28
CCDC88B	11q12.3	0.23	0.28		FAM92A1	8q22.1	0.22	0.27
WDR53	3q29	0.23	0.29		ERICH5	8q22.2	0.22	0.29
IGSF22	11p15.1	0.23	0.35		SMARCE1	17q21.2	0.22	0.32
NLE1	17q12	0.23	0.21		SMO	7q32.3	0.22	0.27
CYP2R1	11p15.2	0.23	0.25		SNTB2	16q22.1	0.22	0.26
MSL2	3q22.3	0.23	0.26		TCF20	22q13.3|22q13.3	0.22	0.25
PRMT6	1p13.3	0.23	0.25		TCTA	3p21	0.22	0.23
RBM41	Xq22.3	0.23	0.28		TERF2	16q22.1	0.22	0.23
WDR33	2q14.3	0.23	0.24		EIF4H	7q11.23	0.22	0.24
LSG1	3q29	0.23	0.3		ZKSCAN8	6p21.3	0.22	0.23
CAMK2N1	1p36.12	0.23	0.25		ZNF213	16p13.3	0.22	0.25
SCAF8	6q25.1-q25.3	0.23	0.26		ZNF112	19q13.2	0.22	0.23
CEP162	6q14.3	0.23	0.28		EIF3CL	16p11.2	0.22	0.28
TASP1	20p12.1	0.23	0.19		ZNF815P	7p22.1	0.22	0.27
LMTK2	7q21.3	0.23	0.25		OGT	Xq13	0.22	0.28
ZNF701	19q13.41	0.23	0.29		UPRT	Xq13.3	0.22	0.23
STK38L	12p11.23	0.23	0.28		EIF3B	7p22.3	0.22	0.35
ZCCHC24	10q22.3	0.23	0.36		MTMR1	Xq28	0.22	0.26
HIC2	22q11.21	0.23	0.28		NPIPA1	16p13.11	0.22	0.24
ATP10B	5q34	0.23	0.3		MROH8	20q11.22	0.22	0.28
CLASP2	3p22.3	0.23	0.28		BCLAF1	6q23.3	0.22	0.22
GPATCH8	17q21.31	0.23	0.23		RBBP8NL	20q13.33	0.22	0.3
ZNF302	19q13.11	0.23	0.3		CHERP	19p13.1	0.22	0.22
NKRF	Xq24	0.23	0.31		SLU7	5q33.3	0.22	0.2
ERP27	12p12.3	0.23	0.39		PLAC1	Xq26	0.22	0.34
DTX4	11q12.1	0.23	0.23		C7ORF26	7p22.1	0.22	0.27
DDHD2	8p11.23	0.23	0.19		DHRS11	17q12	0.22	0.29
FRYL	4p11	0.23	0.25		SPAG16	2q34	0.22	0.25
MEPCE	7q22.1	0.23	0.25		FAM184A	6q22.31	0.22	0.26
PATZ1	22q12.2	0.23	0.28		GTDC1	2q22.3	0.22	0.26
ZKSCAN5	7q22	0.23	0.3		GGNBP2	17q12	0.22	0.25
LOC155060	7q36.1	0.23	0.3		CDIPT-AS1	16p11.2	0.22	0.28
EXOSC5	19q13.1	0.23	0.31		PDZD7	10q24.31	0.22	0.33
TP53I13	17q11.2	0.23	0.21		WWC2	4q35.1	0.22	0.27
ADCY10P1	6p21.1	0.23	0.27		SEMA6D	15q21.1	0.22	0.32
ZBTB26	9q33.2	0.23	0.29		THOC7	3p14.1	0.22	0.3
RRN3P3	16p12.2	0.23	0.29		ZKSCAN2	16p12.1	0.22	0.25
FOXK1	7p22.1	0.23	0.24		CCDC92	12q24.31	0.22	0.28
KMT2C	7q36.1	0.23	0.22		ITFG1	16q12.1	0.22	0.25
SULT4A1	22q13.2	0.23	0.23		TRIM56	7q22.1	0.22	0.23
PTCD1	7q22.1	0.23	0.27		TMEM123	11q22.1	0.22	0.27
ZNF500	16p13.3	0.23	0.24		ZNF420	19q13.12	0.22	0.27
POLDIP2	17q11.2	0.23	0.21		DPY19L3	19q13.11	0.22	0.33
KRTAP10-4	21q22.3	0.23	0.24		TMPRSS7	3q13.2	0.22	0.28
GNL3	3p21.1	0.23	0.25		ZNF738	19p12	0.22	0.28
LOC100131496	20q13.12	0.23	0.23		ZNF689	16p11.2	0.22	0.2
FAM91A1	8q24.13	0.23	0.22		MAGT1	Xq21.1	0.22	0.25
ZNF461	19q13.12	0.23	0.35		TMEM164	Xq22.3	0.22	0.29
KIAA1958	9q32	0.23	0.2		SNX9	6q25.3	0.22	0.21
PCSK1N	Xp11.23	0.23	0.38		GPR89B	1q21.1	0.22	0.26
TNFAIP8L3	15q21.2	0.23	0.27		USP30	12q24.11	0.22	0.27
C9ORF43	9q32	0.23	0.24		CFAP74	1p36.33	0.22	0.38
C16ORF87	16q11.2	0.23	0.27		SCFD2	4q12	0.22	0.28
SHPRH	6q24.3	0.23	0.26		ANKIB1	7q21.2	0.22	0.27
CELF5	19p13	0.23	0.22		MIEF1	22q13	0.22	0.23
FBXO44	1p36.22	0.23	0.25		ZNF763	19p13.2	0.22	0.24
SCAMP5	15q24.2	0.23	0.36		OXR1	8q23	0.22	0.32
GUCY2GP	10q25.2	0.23	0.32		GPATCH2	1q41	0.22	0.29
NUDT19	19q13.11	0.23	0.25		ANO10	3p22.1	0.22	0.24
THADA	2p21	0.23	0.28		STRBP	9q33.3	0.22	0.23
PBLD	10q21.3	0.23	0.33		RBM38	20q13.31	0.22	0.28
C17ORF75	17q11.2	0.23	0.24		CNOT11	2q11.2	0.22	0.28
OSGEPL1	2q32.2	0.23	0.26		PNRC2	1p36.11	0.22	0.24
FBRS	16p11.2	0.23	0.31		SLC30A6	2p22.3	0.22	0.23
NOM1	7q36.3	0.23	0.22		KIFAP3	1q24.2	0.22	0.28
CCDC136	7q33	0.23	0.3		TBC1D23	3q12.2	0.22	0.25
NDRG4	16q21	0.23	0.25		LARS2	3p21.3	0.22	0.2
GRAMD2	15q23	0.22	0.25		NOMO1	16p13.11	0.22	0.28
BCL9	1q21	0.22	0.32		GDPD4	11q13.5	0.22	0.15
CLDN4	7q11.23	0.22	0.27		NPTXR	22q13.1	0.22	0.21
CREBBP	16p13.3	0.22	0.2		KIF4B	5q33.1	0.22	0.2
CSNK1D	17q25	0.22	0.22		ZNF252P	8q24.3	0.22	0.24
DBI	2q12-q21	0.22	0.3		PCBP4	3p21	0.22	0.28
DLG1	3q29	0.22	0.27		LINC00598	13q14.11	0.22	0.24
DYNC1I2	2q31.1	0.22	0.23		SLC39A10	2q32.3	0.22	0.3
E2F3	6p22	0.22	0.32		HNRNPUL2	11q12.3	0.22	0.18
E2F4	16q22.1	0.22	0.29		CLUHP3	16p11.2	0.22	0.23
GBAS	7p12	0.22	0.28		TBC1D32	6q22.31	0.22	0.25
GZMB	14q11.2	0.22	0.2		ADGRF4	6p12.3	0.22	0.26
ZNF585A	19q13.12	0.22	0.26		USP35	11q14.1	0.22	0.29
HSF2	6q22.31	0.22	0.26		KCNT1	9q34.3	0.22	0.33
HTR4	5q31-q33	0.22	0.36		ZNF492	19p12	0.22	0.13
IRAK1	Xq28	0.22	0.29		CAMSAP3	19p13.2	0.22	0.25
KIF3C	2p23	0.22	0.26		TLDC1	16q24.1	0.22	0.23
LRP1	12q13.3	0.22	0.34		CYP4F11	19p13.1	0.22	0.23
MEP1A	6p12-p11	0.22	0.36		N4BP2L1	13q13.1	0.22	0.26
ENPP3	6q22	0.22	0.39		DPP9	19p13.3	0.22	0.19
PEX7	6q23.3	0.22	0.24		DKFZP586I1420	7p14.3	0.22	0.32
PMS2P3	7q11.23	0.22	0.32		ZNF250	8q24.3	0.22	0.24
PTK6	20q13.3	0.22	0.25		NIPBL	5p13.2	0.22	0.23
PTPRO	12p13.3-p13.2|12p13-p12	0.22	0.46		C3ORF17	3q13.2	0.22	0.3
RBBP6	16p12.2	0.22	0.26		ISX	22q12.3	0.22	0.3
RBMS1	2q24.2	0.22	0.31		ZNF720	16p11.2	0.22	0.26
DPF2	11q13	0.22	0.21		ZNF549	19q13.43	0.22	0.22
RFXAP	13q14	0.22	0.3		STK36	2q35	0.22	0.3
RPL30	8q22	0.22	0.27		TNRC6A	16p11.2	0.22	0.27
SORT1	1p13.3|1p21.3-p13.1	0.22	0.21		TEX30	13q33.1	0.22	0.35
ADAM32	8p11.22	0.22	0.34		LRRC75A	17p11.2	0.22	0.21
SLC22A4	5q31.1	0.22	0.37		SLCO3A1	15q26	0.22	0.28
SPAG4	20q11.21	0.22	0.28		SCAMP5	15q24.2	0.22	0.36
SRPK2	7q22-q31.1	0.22	0.24		GUCY2GP	10q25.2	0.22	0.31
TFCP2	12q13	0.22	0.29		BOD1L1	4p16.1	0.22	0.23
THRA	17q11.2	0.22	0.37		MOSPD3	7q22	0.22	0.29
UBE2V2	8q11.21	0.22	0.17		CCDC136	7q33	0.22	0.31
WNT3	17q21	0.22	0.2		CERK	22q13.31	0.22	0.28
XRCC2	7q36.1	0.22	0.25		NABP1	2q32.3	0.22	0.24
XRCC5	2q35	0.22	0.28		ZFC3H1	12q21.1	0.22	0.29
NCMAP	1p36.11	0.22	0.25		ACTL6A	3q26.33	0.21	0.26
ZNF75D	Xq26.3	0.22	0.29		ATP1B3	3q23	0.21	0.28
ZNF75A	16p13.3	0.22	0.27		CAPZA2	7q31.2-q31.3	0.21	0.32
IFT88	13q12.1	0.22	0.33		SCARB1	12q24.31	0.21	0.3
SLC7A5	16q24.3	0.22	0.25		CETN2	Xq28	0.21	0.24
GTF2IRD2P1	7q11.23	0.22	0.29		COL9A1	6q13	0.21	0.3
USP9X	Xp11.4	0.22	0.23		CYP27A1	2q35	0.21	0.3
ANXA9	1q21	0.22	0.31		DNMT3A	2p23	0.21	0.3
OGT	Xq13	0.22	0.29		LOC100270804	20p11.23	0.21	0.3
CDS2	20p13	0.22	0.21		ELAVL2	9p21	0.21	0.41
CLDN9	16p13.3	0.22	0.4		ESRRA	11q13	0.21	0.24
DYRK1B	19q13.2	0.22	0.3		GRPR	Xp22.2	0.21	0.38
MTRF1	13q14.1-q14.3	0.22	0.36		HCCS	Xp22.3	0.21	0.23
USP6NL	10p13	0.22	0.33		ZNF585A	19q13.12	0.21	0.23
VPRBP	3p21.2	0.22	0.19		HOXA11	7p15.2	0.21	0.18
LZTS3	20p13	0.22	0.31		IK	5q31.3	0.21	0.2
DHX38	16q22	0.22	0.25		IL12A	3q25.33	0.21	0.29
MFAP3L	4q32.3	0.22	0.28		KCNA2	1p13	0.21	0.31
LRPPRC	2p21	0.22	0.23		PACRG	6q26	0.21	0.35
TAB1	22q13.1	0.22	0.17		DHFRL1	3q11.1	0.21	0.2
RAI2	Xp22	0.22	0.3		MUC20	3q29	0.21	0.27
NCKAP1	2q32	0.22	0.23		MYB	6q22-q23	0.21	0.2
ZPBP	7p14.3	0.22	0.3		NRF1	7q32	0.21	0.28
PRDM5	4q25-q26	0.22	0.25		PDE8A	15q25.3	0.21	0.22
PKIG	20q12-q13.1	0.22	0.27		PEPD	19q13.11	0.21	0.24
WIF1	12q14.3	0.22	0.52		PHKB	16q12-q13	0.21	0.2
XPOT	12q14.2	0.22	0.28		PLAGL1	6q24-q25	0.21	0.26
ZNF260	19q13.12	0.22	0.29		SLC3A2	11q13	0.21	0.29
MPP7	10p12.1	0.22	0.25		SLC22A4	5q31.1	0.21	0.35
FREM2	13q13.3	0.22	0.48		TGFBI	5q31	0.21	0.27
HSPBAP1	3q21.1	0.22	0.34		KLF10	8q22.2	0.21	0.24
ZNF322	6p22.1	0.22	0.29		UBA1	Xp11.23	0.21	0.17
ZNF768	16p11.2	0.22	0.27		VMAC	19p13.3	0.21	0.23
C11ORF63	11q24.1	0.22	0.21		LOC400794	1q23.3-q24.1	0.21	0.38
TCEAL4	Xq22.2	0.22	0.26		ZNF138	7q11.21	0.21	0.24
THOC7	3p14.1	0.22	0.29		ZNF146	19q13.1	0.21	0.24
FUZ	19q13.33	0.22	0.25		ZNF174	16p13.3	0.21	0.22
ZKSCAN2	16p12.1	0.22	0.26		BAG6	6p21.3	0.21	0.22
LPAL2	6q26-q27	0.22	0.36		SYN3	22q12.3	0.21	0.56
THUMPD3-AS1	3p25.3	0.22	0.34		PIP4K2B	17q12	0.21	0.22
GUSBP5	4q31.21	0.22	0.38		OFD1	Xp22	0.21	0.3
WBSCR16	7q11.23	0.22	0.21		CBX4	17q25.3	0.21	0.23
CAB39L	13q14.2	0.22	0.46		KHSRP	19p13.3	0.21	0.26
TRIM56	7q22.1	0.22	0.22		SYNGAP1	6p21.3	0.21	0.25
NCKAP5	2q21.2	0.22	0.29		TAX1BP1	7p15	0.21	0.24
FMNL2	2q23.3	0.22	0.23		HSPB3	5q11.2	0.21	0.27
LRRC58	3q13.33	0.22	0.24		SLC25A14	Xq24	0.21	0.26
SSUH2	3p26.1	0.22	0.46		EBAG9	8q23	0.21	0.25
KMT5B	11q13.2	0.22	0.18		AP4M1	7q22.1	0.21	0.24
EVA1A	2p12	0.22	0.32		MAPK8IP1	11p11.2	0.21	0.32
EIF1AD	11q13.1	0.22	0.19		GOSR1	17q11	0.21	0.2
ING5	2q37.3	0.22	0.22		BRE	2p23.2	0.21	0.28
ZBED3	5q13.3	0.22	0.24		MICAL2	11p15.3	0.21	0.27
ARFGAP2	11p11.2-p11.12	0.22	0.2		C20ORF173	20q11.22	0.21	0.19
DCTN5	16p12.2	0.22	0.32		RNF40	16p11.2-p11.1	0.21	0.21
CDK12	17q12	0.22	0.44		TOMM70A	3q12.2	0.21	0.23
KIAA1841	2q14	0.22	0.31		TRIM13	13q14	0.21	0.28
KLRG2	7q34	0.22	0.35		DCAF7	17q23.3	0.21	0.22
LRRCC1	8q21.2	0.22	0.25		RRAGB	Xp11.21	0.21	0.24
CEP295	11q21	0.22	0.22		CD2BP2	16p11.2	0.21	0.31
LINC00471	2q37.1	0.22	0.24		PAIP1	5p12	0.21	0.26
GATC	12q24.31	0.22	0.3		SLC12A7	5p15	0.21	0.24
ZNF713	7p11.2	0.22	0.27		NEU3	11q13.5	0.21	0.22
ATAD2B	2p24.1-p23.3	0.22	0.28		CLP1	11q12	0.21	0.16
ANKRD16	10p15.1	0.22	0.28		HNRNPUL1	19q13.2	0.21	0.22
FBXL19-AS1	16p11.2	0.22	0.22		POLG2	17q	0.21	0.25
DLL4	15q14	0.22	0.28		FKBP9	7p11.1	0.21	0.26
FBXL19	16p11.2	0.22	0.24		SECISBP2	9q22.2	0.21	0.24
TMEM104	17q25.1	0.22	0.24		ALG8	11q14.1	0.21	0.21
LPCAT2	16q12.2	0.22	0.28		ZNF426	19p13.2	0.21	0.22
SRFBP1	5q23.1	0.22	0.31		TMEM185B	2q14.2	0.21	0.24
CPPED1	16p13.12	0.22	0.21		CCDC82	11q21	0.21	0.27
AGK	7q34	0.22	0.27		KLHL36	16q24.1	0.21	0.21
SV2C	5q13.3	0.22	0.3		ATAT1	6p21.33	0.21	0.27
NGLY1	3p24.2	0.22	0.21		ZNF506	19p13.11	0.21	0.26
CDK19	6q21	0.22	0.24		ZNF703	8p11.23	0.21	0.24
ZC3H3	8q24.3	0.22	0.2		VPS26B	11q25	0.21	0.22
MGA	15q14	0.22	0.24		FUZ	19q13.33	0.21	0.19
FAM208A	3p14.3	0.22	0.21		FHOD3	18q12	0.21	0.27
TRIM2	4q31.3	0.22	0.24		NUBPL	14q12	0.21	0.24
CLASP1	2q14.2-q14.3	0.22	0.27		SMTNL2	17p13.2	0.21	0.33
SIK3	11q23.3	0.22	0.23		RNF216P1	7p22.1	0.21	0.27
VWCE	11q12.2	0.22	0.16		TSEN2	3p25.2	0.21	0.3
SLC7A8	14q11.2	0.22	0.21		CLPB	11q13.4	0.21	0.21
NPTXR	22q13.1	0.22	0.22		FAM83D	20q11.23	0.21	0.29
KTN1-AS1	14q22.3	0.22	0.21		DIAPH3	13q21.2	0.21	0.22
NKAIN3	8q12.3	0.22	0.17		NUAK2	1q32.1	0.21	0.3
WDR93	15q26.1	0.22	0.3		RNF146	6q22.1-q22.33	0.21	0.25
HYMAI	6q24.2	0.22	0.34		ITSN2	2p23.3	0.21	0.24
PPP4R3B	2p16.1	0.22	0.28		PUS3	11q24.2	0.21	0.24
HNRNPUL2	11q12.3	0.22	0.21		DNMBP-AS1	10q24.2	0.21	0.33
C3ORF14	3p14.2	0.22	0.24		TIPARP-AS1	3q25.31	0.21	0.26
PCDH19	Xq22.1	0.22	0.43		FAM172A	5q15	0.21	0.23
CCDC97	19q13.2	0.22	0.26		CRIM1	2p21	0.21	0.23
ZNF319	16q21	0.22	0.22		IGBP1P1	14q13.2	0.21	0.27
DOCK6	19p13.2	0.22	0.26		DTNBP1	6p22.3	0.21	0.28
ZSWIM5	1p34.1	0.22	0.24		ARMC2	6q21	0.21	0.45
CAMSAP3	19p13.2	0.22	0.28		LINC00654	20p12.3	0.21	0.29
RAB40C	16p13.3	0.22	0.19		MAML2	11q21	0.21	0.24
BRAT1	7p22.3	0.22	0.24		RAB41	Xq13.1	0.21	0.18
KIAA1324L	7q21.12	0.22	0.22		RMDN2	2p22.2	0.21	0.29
ZNF71	19q13.4	0.22	0.27		GXYLT1	12q12	0.21	0.19
ANKRD40	17q21.33	0.22	0.23		PLEKHA5	12p12	0.21	0.27
KRT23	17q21.2	0.22	0.54		PIGW	17q12	0.21	0.24
PPP1R3G	6p25.1	0.22	0.15		PGPEP1	19p13.11	0.21	0.25
FBXL3	13q22	0.22	0.28		TMEM104	17q25.1	0.21	0.24
FBXO2	1p36.22	0.22	0.4		CREBRF	5q35.1	0.21	0.22
SCML4	6q21	0.22	0.26		PAK1IP1	6p24.2	0.21	0.26
CCDC90B	11q14.1	0.22	0.24		WDR60	7q36.3	0.21	0.19
TMEM176B	7q36.1	0.22	0.3		HEATR1	1q43	0.21	0.28
ZBTB44	11q24.3	0.22	0.23		RBM28	7q32.1	0.21	0.23
C1GALT1C1	Xq24	0.22	0.28		PPP6R3	11q13	0.21	0.16
GTF2IRD2B	7q11.23	0.22	0.28		NDUFAF7	2p22.2	0.21	0.29
DNAJC15	13q14.1	0.22	0.27		PLXNA3	Xq28	0.21	0.24
DGKH	13q14.11	0.22	0.24		ZNF280C	Xq26.1	0.21	0.26
YPEL1	22q11.2	0.22	0.17		ENAH	1q42.12	0.21	0.29
ZDHHC8	22q11.21	0.22	0.21		KDM3A	2p11.2	0.21	0.23
JPX	Xq13.2	0.22	0.24		PECR	2q35	0.21	0.22
LRP12	8q22.2	0.22	0.23		ZNF423	16q12	0.21	0.32
PIK3R4	3q22.1	0.22	0.23		SLC22A11	11q13.1	0.21	0.49
LIN7B	19q13.3	0.22	0.31		RRS1	8q13.1	0.21	0.27
ACACA	17q21	0.21	0.25		EXOC6B	2p13.2	0.21	0.23
ACR	22q13.33	0.21	0.29		COBL	7p12.1	0.21	0.22
ACTN4	19q13	0.21	0.21		MGRN1	16p13.3	0.21	0.21
AMELX	Xp22.31-p22.1	0.21	0.34		EDC4	16q22.1	0.21	0.23
APBB1	11p15	0.21	0.3		CXADRP2	15q11.2	0.21	0.2
WFDC13	20q13.12	0.21	0.32		MTCH2	11p11.2	0.21	0.22
ARVCF	22q11.21	0.21	0.2		LOC155060	7q36.1	0.21	0.26
BRAF	7q34	0.21	0.23		NIT2	3q12.2	0.21	0.28
BRCA2	13q12.3	0.21	0.26		FAM171A1	10p13	0.21	0.24
CASP6	4q25	0.21	0.23		C3ORF14	3p14.2	0.21	0.21
CES1	16q22.2	0.21	0.48		PPM1H	12q14.1	0.21	0.32
CLN5	13q21.1-q32	0.21	0.33		ARID1B	6q25.1	0.21	0.2
CYP27A1	2q35	0.21	0.37		MKL2	16p13.12	0.21	0.25
DLX3	17q21	0.21	0.48		CCDC97	19q13.2	0.21	0.22
DUSP3	17q21	0.21	0.24		ADCY10P1	6p21.1	0.21	0.19
DUSP8	11p15.5	0.21	0.21		FOXK1	7p22.1	0.21	0.25
DVL3	3q27	0.21	0.26		ABRACL	6q24.1	0.21	0.27
ERBB3	12q13	0.21	0.19		NGEF	2q37	0.21	0.26
SLC37A4	11q23.3	0.21	0.28		AUTS2	7q11.22	0.21	0.26
ADGRA3	4p15.2	0.21	0.25		RSL1D1	16p13.13	0.21	0.27
[truncated: 18,439 more rows]

## Sheet: Sheet2
Gene Symbol	Cytoband	Pearson Score	Spearman Score	number	sum	%nuber/sum
VAV3	1p13.3	0.62	0.71	3
SHROOM4	Xp11.22	0.61	0.71
EPDR1	7p14.1	0.61	0.66
GID8	20q13.33	0.74	0.77	13	147	0.09
TAF4	20q13.33	0.72	0.78
YTHDF1	20q13.33	0.7	0.77
LSM14B	20q13.33	0.69	0.73
PRPF6	20q13.33	0.69	0.73
PPP1R3D	20q13.33	0.68	0.72
DIDO1	20q13.33	0.68	0.72
VAPB	20q13.33	0.66	0.72
MTG2	20q13.33	0.65	0.7
FAM217B	20q13.33	0.64	0.7
GMEB2	20q13.33	0.63	0.65
TPD52L2	20q13.33	0.61	0.64
SS18L1	20q13.33	0.61	0.66
NELFCD	20q13.32	0.69	0.74	1	37	0.03
RTFDC1	20q13.31	0.68	0.75	1	34	0.03
ATP9A	20q13.2	0.68	0.74	3	52	0.06
TP53RK	20q13.2	0.68	0.76
ZFP64	20q13.2	0.6	0.65
DDX27	20q13.13	0.79	0.82	11	80	0.14
STAU1	20q13.13	0.75	0.8
MOCS3	20q13.13	0.72	0.79
ARFGEF2	20q13.13	0.71	0.75
ADNP	20q13.13	0.71	0.77
SPATA2	20q13.13	0.66	0.68
RNF114	20q13.13	0.65	0.71
PTPN1	20q13.13	0.62	0.65
DPM1	20q13.13	0.62	0.73
SLC9A8	20q13.13	0.61	0.62
UBE2V1	20q13.13	0.6	0.68
HNF4A	20q13.12	0.69	0.74	14	125	0.11
ZSWIM3	20q13.12	0.69	0.75
PCIF1	20q13.12	0.69	0.71
FITM2	20q13.12	0.68	0.77
ELMO2	20q13.12	0.68	0.73
TTPAL	20q13.12	0.67	0.72
STK4	20q13.12	0.65	0.72
NCOA3	20q13.12	0.64	0.64
NCOA5	20q13.12	0.64	0.7
SLC35C2	20q13.12	0.62	0.68
SNX21	20q13.12	0.62	0.62
ZSWIM1	20q13.12	0.62	0.71
YWHAB	20q13.12	0.6	0.68
SERINC3	20q13.12	0.6	0.66
CHD6	20q12	0.6	0.62	1	37	0.03
NDRG3	20q11.23	0.6	0.6	13	70	0.19
AAR2	20q11.23	0.79	0.83
TTI1	20q11.23	0.74	0.79
RALGAPB	20q11.23	0.74	0.79
RPRD1B	20q11.23	0.74	0.78
CTNNBL1	20q11.23	0.72	0.76
LINC00657	20q11.23	0.71	0.76
DHX35	20q11.23	0.71	0.76
TGIF2	20q11.23	0.64	0.67
RPN2	20q11.23	0.61	0.65
ACTR5	20q11.23	0.61	0.67
RBL1	20q11.23	0.6	0.62
SNHG11	20q11.23	0.6	0.69
PXMP4	20q11.22	0.74	0.78	15	65	0.23
NCOA6	20q11.22	0.74	0.76
TRPC4AP	20q11.22	0.74	0.79
NFS1	20q11.22	0.73	0.77
ITCH	20q11.22	0.73	0.76
PHF20	20q11.22	0.72	0.74
ERGIC3	20q11.22	0.7	0.74
CPNE1	20q11.22	0.69	0.72
CHMP4B	20q11.22	0.69	0.72
UQCC1	20q11.22	0.67	0.71
PIGU	20q11.22	0.66	0.76
GGT7	20q11.22	0.65	0.7
EIF2S2	20q11.22	0.65	0.68
CEP250	20q11.22	0.64	0.64
RALY	20q11.22	0.64	0.71
PLAGL2	20q11.21	0.87	0.92	11	85	0.13
TM9SF4	20q11.21	0.82	0.84
ASXL1	20q11.21	0.78	0.81
KIF3B	20q11.21	0.76	0.8
NOL4L	20q11.21	0.73	0.77
MAPRE1	20q11.21	0.7	0.76
CBFA2T2	20q11.21	0.63	0.69
CDK5RAP1	20q11.21	0.61	0.7
HM13	20q11.21	0.6	0.64
PDRG1	20q11.21	0.6	0.66
TSPY26P	20q11.21	0.6	0.61

## Sheet: Sheet3
Homo sapiens Genome (Annotation Release 107)
#Chromosome: 20
####################################################################
#Map: genes
#Region: 1..64,444,167
#start	stop	Symbol	O
28557090	28602838	FRG1CP	-	36..45784			mRNA	20q11.1	FSHD region gene 1 family member C, pseudogene
29080251	29100567	FRG1DP	+	351276..371592			rnaseq	20q11.1	FSHD region gene 1 family member D, pseudogene
29401775	29408058	LOC105379476	-	197006..203289			rnaseq	20q11.1	uncharacterized LOC105379476
29410284	29411803	DUX4L34	-	205515..207034			protein	20q11.1	double homeobox 4 like 34 (pseudogene)
29414075	29416961	FRG2EP	-	209306..212192			best RefSeq	20q11.1	FSHD region gene 2 family member E, pseudogene
29427376	29432989	AGGF1P10	+	222607..228220			protein	20q11.1	angiogenic factor with G-patch and FHA domains 1 pseudogene 10
29454923	29476568	LOC105379477	+	250154..271799			mRNA	20q11.1	uncharacterized LOC105379477
29457393	29496909	FRG1EP	-	252624..292140			rnaseq	20q11.1	FSHD region gene 1 family member E, pseudogene
29548674	29559760	LINC01598	+	343905..354991			mRNA	20q11.1	long intergenic non-protein coding RNA 1598
29746181	29748094	CDC27P3	+	541412..543325			protein	20q11.1	cell division cycle 27 pseudogene 3
29748947	29754673	LOC105379480	-	544178..549904			protein	20q11.1	putative uncharacterized protein SPANXA2-OT1
30292608	30297883	LOC105372586	-	204259..209534			rnaseq	20q11.1	uncharacterized LOC105372586
30350382	30362209	LOC105372587	-	262033..273860			rnaseq	20q11.1	uncharacterized LOC105372587
30377203	30399331	FRG1BP	+	288854..310982			best RefSeq	20q11.1	FSHD region gene 1 family member B, pseudogene
30402908	30403462	MLLT10P1	-	314559..315113			best RefSeq	20q11.21	myeloid/lymphoid or mixed-lineage leukemia; translocated to, 10 pseudogene 1
30486088	30491303	LOC102723618	+	30010..35225			protein	20q11.21	serine/arginine repetitive matrix protein 1-like
30492954	30494887	CDC27P4	+	36876..38809			protein	20q11.21	cell division cycle 27 pseudogene 4
30514052	30531183	LOC105379481	+	57974..75105			rnaseq	20q11.21	uncharacterized LOC105379481
30537621	30546376	LOC102723636	+	81543..90298			rnaseq	20q11.21	zinc finger protein 285-like
30549744	30550808	LOC105369224	+	93666..94730			protein		zinc finger protein 806 pseudogene
30585339	30587476	LOC105379482	+	129261..131398			mRNA	20q11.21	uncharacterized LOC105379482
30610098	30613167	LOC105379483	-	154020..157089			mRNA	20q11.21	uncharacterized LOC105379483
30613672	30664683	LOC102723519	-	157594..208605			protein		putative uncharacterized protein ENSP00000344348
30681105	30723938	ANKRD20A21P	-	225027..267860			protein	20q11.21	ankyrin repeat domain 20 family member A21, pseudogene
30725496	30730173	LOC102723660	+	269418..274095			protein	20q11.21	ankyrin repeat domain-containing protein SOWAHC-like
30917666	30919582	CDC27P5	-	105767..107683			protein	20q11.21	cell division cycle 27 pseudogene 5
31257664	31259632	DEFB115	+	206155..208123			best RefSeq	20q11.21	defensin beta 115
31274053	31274959	DKKL1P1	+	222544..223450			best RefSeq	20q11.21	dickkopf-like 1 pseudogene 1
31285049	31286865	LOC149935	-	233540..235356			best RefSeq	20q11.21	CDK5 regulatory subunit associated protein 3 pseudogene
31303212	31308585	DEFB116	-	251703..257076			best RefSeq	20q11.21	defensin beta 116
31311204	31312055	RPL31P3	-	259695..260546			best RefSeq	20q11.21	ribosomal protein L31 pseudogene 3
31341374	31344854	HAUS6P2	-	289865..293345			best RefSeq	20q11.21	HAUS augmin like complex subunit 6 pseudogene 2
31356870	31356978	RNA5SP480	+	305361..305469			best RefSeq	20q11.21	RNA, 5S ribosomal pseudogene 480
31360775	31360903	DEFB117	+	309266..309394			best RefSeq	20q11.21	defensin beta 117 (pseudogene)
31368618	31373923	DEFB118	+	317109..322414			best RefSeq	20q11.21	defensin beta 118
31377163	31390649	DEFB119	-	325654..339140			best RefSeq	20q11.21	defensin beta 119
31404845	31419068	DEFB121	-	353336..367559			best RefSeq	20q11.21	defensin beta 121
31421439	31429180	DEFB122	-	369930..377671			best RefSeq	20q11.21	defensin beta 122 (pseudogene)
31440519	31450257	DEFB123	+	389010..398748			best RefSeq	20q11.21	defensin beta 123
31465506	31473013	DEFB124	-	413997..421504			best RefSeq	20q11.21	defensin beta 124
31475288	31484905	REM1	+	423779..433396			best RefSeq	20q11.21	RRAD and GEM like GTPase 1
31485778	31487574	LINC00028	+	434269..436065			best RefSeq	20q11.21	long intergenic non-protein coding RNA 28
31500900	31500971	TRS-AGA7-1	+	449391..449462			best RefSeq	20q11.21	transfer RNA-Ser (AGA) 7-1
31514410	31569567	HM13	+	462901..518058			best RefSeq	20q11.21	histocompatibility minor 13
31547382	31548220	MCTS2P	+	495873..496711			best RefSeq	20q11.21	malignant T-cell amplified sequence 2, pseudogene
31567707	31573263	HM13-AS1	-	516198..521754			best RefSeq	20q11.21	HM13 antisense RNA 1
31604691	31605190	LOC105372588	-	553182..553681			rnaseq	20q11.21	uncharacterized LOC105372588
31605283	31606515	ID1	+	553774..555006			best RefSeq	20q11.21	inhibitor of DNA binding 1, HLH protein
31607186	31607240	MIR3193	+	555677..555731			best RefSeq	20q11.21	microRNA 3193
31637879	31645009	COX4I2	+	586370..593500			best RefSeq	20q11.21	cytochrome c oxidase subunit 4I2
31664452	31723964	BCL2L1	-	612943..672455			best RefSeq	20q11.21	BCL2 like 1
31677434	31716844	LOC105372589	+	625925..665335			mRNA	20q11.21	uncharacterized LOC105372589
31733819	31801802	TPX2	+	682310..750293			best RefSeq	20q11.21	TPX2, microtubule nucleation factor
31819312	31834697	MYLK2	+	767803..783188			best RefSeq	20q11.21	myosin light chain kinase 2
31844300	31845617	FOXS1	-	792791..794108			best RefSeq	20q11.21	forkhead box S1
31861067	31870676	DUSP15	-	809558..819167			best RefSeq	20q11.21	dual specificity phosphatase 15
31870702	31944959	TTLL9	+	819193..893450			best RefSeq	20q11.21	tubulin tyrosine ligase like 9
31944955	31968710	PDRG1	-	893446..917201			best RefSeq	20q11.21	hCG_38820
31968002	31998453	XKR7	+	916493..946944			best RefSeq	20q11.21	XK related 7
32008351	32008472	RNA5SP481	+	956842..956963			best RefSeq	20q11.21	RNA, 5S ribosomal pseudogene 481
32010379	32032182	CCM2L	+	958870..980673			best RefSeq	20q11.21	CCM2 like scaffolding protein
32052188	32101856	HCK	+	1000679..1050347			best RefSeq	20q11.21	HCK proto-oncogene, Src family tyrosine kinase
32109506	32167258	TM9SF4	+	1057997..1115749			best RefSeq	20q11.21	OTTHUMP00000030581|OTTHUMP00000200405|transmembrane 9 superfamily member 4
32170298	32170778	RSL24D1P6	-	1118789..1119269			best RefSeq	20q11.21	ribosomal L24 domain containing 1 pseudogene 6
32189146	32190360	TSPY26P	-	1137637..1138851			best RefSeq	20q11.21	testis specific protein, Y-linked 26, pseudogene
32192504	32207743	PLAGL2	-	1140995..1156234			best RefSeq	20q11.21	PLAG1 like zinc finger 2
32207822	32238664	POFUT1	+	1156313..1187155			best RefSeq	20q11.21	protein O-fucosyltransferase 1
32237795	32237847	MIR1825	+	1186286..1186338			best RefSeq	20q11.21	microRNA 1825
32277651	32335011	KIF3B	+	1226142..1283502			best RefSeq	20q11.21	kinesin family member 3B
32358344	32439319	ASXL1	+	1306835..1387810			best RefSeq	20q11.21	additional sex combs like 1, transcriptional regulator
32362609	32393526	LOC105372590	-	1311100..1342017			mRNA		uncharacterized LOC105372590
32443059	32585073	NOL4L	-	1391550..1533564			best RefSeq	20q11.21	nucleolar protein 4 like
32509959	32520285	LOC101929698	+	1458450..1468776			best RefSeq	20q11.21	uncharacterized LOC101929698
32536593	32541950	LOC105372592	+	1485084..1490441			mRNA	20q11.21	uncharacterized LOC105372592
32561040	32574387	LOC105372591	+	1509531..1522878			mRNA		uncharacterized LOC105372591
32587479	32608893	LOC149950	+	1535970..1557384			best RefSeq	20q11.21	uncharacterized LOC149950
32631625	32651981	C20orf203	-	1580116..1600472			best RefSeq	20q11.21	chromosome 20 open reading frame 203
32688930	32691054	BAK1P1	-	1637421..1639545			best RefSeq	20q11.21	BCL2 antagonist/killer 1 pseudogene 1
32702691	32744008	COMMD7	-	1651182..1692499			best RefSeq	20q11.21	COMM domain containing 7
32762385	32809356	DNMT3B	+	1710876..1757847			best RefSeq	20q11.21	DNA methyltransferase 3 beta
32819780	32850405	MAPRE1	+	1768271..1798896			best RefSeq	20q11.21	microtubule associated protein RP/EB family member 1
32860995	32961845	EFCAB8	+	1809486..1910336			mRNA	20q11.21	EF-hand calcium binding domain 8
32983773	33004449	SUN5	-	1932264..1952940			best RefSeq	20q11.21	Sad1 and UNC84 domain containing 5
33007578	33023709	BPIFB2	+	1956069..1972200			best RefSeq	20q11.21	BPI fold containing family B member 2
33030977	33044047	BPIFB6	+	1979468..1992538			best RefSeq	20q11.21	BPI fold containing family B member 6
33047520	33048194	PUDPP3	-	1996011..1996685			best RefSeq	20q11.21	pseudouridine 5'-phosphatase pseudogene 3
33055331	33073637	BPIFB3	+	2003822..2022128			best RefSeq	20q11.21	BPI fold containing family B member 3
33081512	33111751	BPIFB4	+	2030003..2060242			best RefSeq	20q11.21	BPI fold containing family B member 4
33140337	33163020	LOC105372714	+	2088828..2111511			rnaseq	20q11.21	uncharacterized LOC105372714
33161836	33181417	BPIFA2	+	2110327..2129908			best RefSeq	20q11.21	BPI fold containing family A member 2
33187392	33188293	SOCS2P1	+	2135883..2136784			best RefSeq	20q11.21	suppressor of cytokine signaling 2 pseudogene 1
33193605	33210462	BPIFA4P	+	2142096..2158953			best RefSeq	20q11.21	BPI fold containing family A member 4, pseudogene
33217310	33227806	BPIFA3	+	2165801..2176297			best RefSeq	20q11.21	BPI fold containing family A member 3
33235996	33243309	BPIFA1	+	2184487..2191800			best RefSeq	20q11.21	BPI fold containing family A member 1
33242536	33257496	LOC105372593	-	2191027..2205987			rnaseq	20q11.21	uncharacterized LOC105372593
33272262	33272657	RPL12P3	-	2220753..2221148			best RefSeq	20q11.21	ribosomal protein L12 pseudogene 3
33283135	33309878	BPIFB1	+	2231626..2258369			best RefSeq	20q11.21	BPI fold containing family B member 1
33298756	33299853	LOC105372594	+	2247247..2248344			mRNA	20q11.21	uncharacterized LOC105372594
33316869	33329562	BPIFB5P	+	2265360..2278053			best RefSeq	20q11.21	BPI fold containing family B member 5, pseudogene
33347120	33355044	BPIFB9P	+	2295611..2303535			best RefSeq	20q11.21	BPI fold containing family B member 9, pseudogene
33358839	33401902	CDK5RAP1	-	2307330..2350393			best RefSeq	20q11.21	CDK5 regulatory subunit associated protein 1
33407957	33443892	SNTA1	-	2356448..2392383			best RefSeq	20q11.21	syntrophin alpha 1
33490122	33650031	CBFA2T2	+	2438613..2598522			best RefSeq	20q11.21-q11.22	CBFA2/RUNX1 translocation partner 2
33590178	33596981	LOC105372595	+	2538669..2545472			rnaseq		uncharacterized LOC105372595
33657087	33674458	NECAB3	-	2605578..2622949			best RefSeq	20q11.22	N-terminal EF-hand calcium binding protein 3
33662286	33663915	C20orf144	+	2610777..2612406			best RefSeq	20q11.22	chromosome 20 open reading frame 144
33666498	33668525	ACTL10	+	2614989..2617016			best RefSeq	20q11.22	actin like 10
33675486	33686404	E2F1	-	2623977..2634895			best RefSeq	20q11.22	E2F transcription factor 1
33702744	33720330	PXMP4	-	2651235..2668821			best RefSeq	20q11.22	hCG_37905
33731760	33792269	ZNF341	+	2680251..2740760			best RefSeq	20q11.22	zinc finger protein 341
33752128	33752567	RPL31P2	-	2700619..2701058			best RefSeq	20q11.22	ribosomal protein L31 pseudogene 2
33787373	33811099	ZNF341-AS1	-	2735864..2759590			best RefSeq	20q11.22	ZNF341 antisense RNA 1
33811304	33854367	CHMP4B	+	2759795..2802858			best RefSeq	20q11.22	charged multivesicular body protein 4B
33910723	33913423	TPM3P2	-	2859214..2861914			best RefSeq	20q11.22	tropomyosin 3 pseudogene 2
33965186	33965573	PIGPP3	+	2913677..2914064			best RefSeq	20q11.22	phosphatidylinositol glycan anchor biosynthesis class P pseudogene 3
33989480	33992292	LOC105372598	-	2937971..2940783			mRNA		uncharacterized LOC105372598
33992488	33994367	RALY-AS1	-	2940979..2942858			best RefSeq	20q11.22	RALY antisense RNA 1
33993652	34083185	RALY	+	2942143..3031676			best RefSeq	20q11.22	RALY heterogeneous nuclear ribonucleoprotein
34002857	34003619	LOC105372597	-	2951348..2952110			mRNA		uncharacterized LOC105372597
34014737	34017502	LOC105372596	-	2963228..2965993			rnaseq		uncharacterized LOC105372596
34049119	34049190	MIR4755	+	2997610..2997681			best RefSeq	20q11.22	microRNA 4755
34088309	34112279	EIF2S2	-	3036800..3060770			best RefSeq	20q11.22	eukaryotic translation initiation factor 2, subunit 2 beta, 38kDa
34122346	34123342	RPS2P1	+	3070837..3071833			best RefSeq	20q11.22	ribosomal protein S2 pseudogene 1
34186493	34269344	ASIP	+	3134984..3217835			best RefSeq	20q11.22	agouti switch protein|agouti-signaling protein
34213486	34216093	XPOTP1	-	3161977..3164584			best RefSeq	20q11.22	exportin for tRNA pseudogene 1
34234840	34311976	AHCY	-	3183331..3260467			best RefSeq	20q11.22	adenosylhomocysteinase
34245761	34246537	LOC729557	-	3194252..3195028			best RefSeq	20q11.22	density-regulated protein pseudogene
34363235	34511393	ITCH	+	3311726..3459884			best RefSeq	20q11.22	itchy E3 ubiquitin protein ligase
34401295	34402772	CDC42P1	-	3349786..3351263			best RefSeq	20q11.22	cell division cycle 42 pseudogene 1
34466325	34466418	MIR644A	+	3414816..3414909			best RefSeq	20q11.22	microRNA 644a
34473311	34476490	FDX1P1	-	3421802..3424981			best RefSeq	20q11.22	ferredoxin 1 pseudogene 1
34516355	34540958	DYNLRB1	+	3464846..3489449			best RefSeq	20q11.22	dynein, light chain, roadblock-type 1
34546830	34560345	MAP1LC3A	+	3495321..3508836			best RefSeq	20q11.22	microtubule associated protein 1 light chain 3 alpha
34560542	34677285	PIGU	-	3509033..3625776			best RefSeq	20q11.22	phosphatidylinositol glycan anchor biosynthesis class U
34703647	34704182	LOC105372599	-	3652138..3652673			rnaseq	20q11.22	uncharacterized LOC105372599
34704311	34713439	TP53INP2	+	3652802..3661930			best RefSeq	20q11.22	tumor protein p53 inducible nuclear protein 2
34714774	34825630	NCOA6	-	3663265..3774121			best RefSeq	20q11.22	nuclear receptor coactivator 6
34833575	34834462	HMGB3P1	-	3782066..3782953			best RefSeq	20q11.22	high mobility group box 3 pseudogene 1
34844720	34872858	GGT7	-	3793211..3821349			best RefSeq	20q11.22	gamma-glutamyltransferase 7
34874942	34927966	ACSS2	+	3823433..3876457			best RefSeq	20q11.22	acyl-CoA synthetase short-chain family member 2
34928433	34955992	GSS	-	3876924..3904483			best RefSeq	20q11.22	glutathione synthetase
34955835	35002437	MYH7B	+	3904326..3950928			best RefSeq	20q11.22	myosin heavy chain 7B
34990376	34990497	MIR499A	+	3938867..3938988			best RefSeq	20q11.22	microRNA 499a
34990400	34990472	MIR499B	-	3938891..3938963			best RefSeq	20q11.22	microRNA 499b
34991407	34993743	LOC105372601	-	3939898..3942234			rnaseq		uncharacterized LOC105372601
35002404	35092837	TRPC4AP	-	3950895..4041328			best RefSeq	20q11.22	transient receptor potential cation channel subfamily C member 4 associated protein
35115357	35147358	EDEM2	-	4063848..4095849			best RefSeq	20q11.22	ER degradation enhancing alpha-mannosidase like protein 2
35171937	35215989	PROCR	+	4120428..4164480			best RefSeq	20q11.22	protein C receptor
35195306	35195423	RNA5SP483	+	4143797..4143914			best RefSeq	20q11.22	RNA, 5S ribosomal pseudogene 483
35218009	35218185	MT1P3	+	4166500..4166676			best RefSeq	20q11.22	metallothionein 1 pseudogene 3
35226736	35277663	MMP24	+	4175227..4226154			best RefSeq	20q11.22	matrix metallopeptidase 24
35276333	35278157	MMP24-AS1	-	4224824..4226648			best RefSeq	20q11.22	MMP24 antisense RNA 1
35278906	35284816	EIF6	-	4227397..4233307			best RefSeq	20q11.22	eukaryotic translation initiation factor 6
35285251	35285772	FAM83C-AS1	+	4233742..4234263			best RefSeq	20q11.22	FAM83C antisense RNA 1
35285731	35292422	FAM83C	-	4234222..4240913			best RefSeq	20q11.22	family with sequence similarity 83 member C
35302566	35412142	UQCC1	-	4251057..4360633			best RefSeq	20q11.22	ubiquinol-cytochrome c reductase complex assembly factor 1
35433347	35441387	GDF5	-	4381838..4389878			best RefSeq	20q11.22	growth differentiation factor 5
35453954	35454097	MIR1289-1	-	4402445..4402588			best RefSeq	20q11.22	microRNA 1289-1
35455139	35517531	CEP250	+	4403630..4466022			best RefSeq	20q11.22	centrosomal protein 250
35476374	35491205	LOC102725201	-	4424865..4439696			mRNA	20q11.22	uncharacterized LOC102725201
35520741	35529652	C20orf173	-	4469232..4478143			best RefSeq	20q11.22	chromosome 20 open reading frame 173
35542029	35557634	ERGIC3	+	4490520..4506125			best RefSeq	20q11.22	ERGIC and golgi 3
35544377	35544806	RPL36P4	-	4492868..4493297			best RefSeq	20q11.22	ribosomal protein L36 pseudogene 4
35558737	35607562	FER1L4	-	4507228..4556053			best RefSeq	20q11.22	fer-1 like family member 4, pseudogene
35588325	35588608	RPL37P1	+	4536816..4537099			best RefSeq	20q11.22	ribosomal protein L37 pseudogene 1
35615853	35621045	SPAG4	+	4564344..4569536			best RefSeq	20q11.22	sperm associated antigen 4
35626031	35664956	CPNE1	-	4574522..4613447			best RefSeq	20q11.22	copine 1
35648925	35664956	RBM12	-	4597416..4613447			best RefSeq	20q11.22	RNA binding motif protein 12
35668688	35699365	NFS1	-	4617179..4647856			best RefSeq	20q11.22	NFS1, cysteine desulfurase
35699310	35700980	ROMO1	+	4647801..4649471			best RefSeq	20q11.22	reactive oxygen species modulator 1
35703609	35742336	RBM39	-	4652100..4690827			best RefSeq	20q11.22	RNA binding motif protein 39
35752795	35753737	RPF2P1	+	4701286..4702228			best RefSeq	20q11.22	ribosome production factor 2 homolog pseudogene 1
35772001	35950377	PHF20	+	4720492..4898868			best RefSeq	20q11.22-q11.23	PHD finger protein 20
35850501	35850958	COX7BP2	-	4798992..4799449			best RefSeq	20q11.23	cytochrome c oxidase subunit 7B pseudogene 2
35878434	35878730	HIGD1AP16	+	4826925..4827221			best RefSeq	20q11.23	HIG1 hypoxia inducible domain family member 1A pseudogene 16
35953617	35955359	SCAND1	-	4902108..4903850			best RefSeq	20q11.23	SCAN domain containing 1
35954562	36030700	CNBD2	+	4903053..4979191			best RefSeq	20q11.23	cyclic nucleotide binding domain containing 2
36045618	36050960	NORAD	-	4994109..4999451			best RefSeq	20q11.23	non-coding RNA activated by DNA damage
36064891	36232799	EPB41L1	+	5013382..5181290			best RefSeq	20q11.23	erythrocyte membrane protein band 4.1 like 1
36076000	36076754	HMGB3P2	-	5024491..5025245			best RefSeq	20q11.23	high mobility group box 3 pseudogene 2
36147281	36149901	LOC105372604	-	5095772..5098392			mRNA		uncharacterized LOC105372604
36174995	36197852	LOC105372603	-	5123486..5146343			rnaseq		uncharacterized LOC105372603
36213337	36236461	LOC105372602	-	5161828..5184952			mRNA	20q11.23	uncharacterized LOC105372602
36236417	36256941	AAR2	+	5184908..5205432			best RefSeq	20q11.23	AAR2 splicing factor homolog
36306323	36528637	DLGAP4	+	5254814..5477128			best RefSeq	20q11.23	DLG associated protein 4
36507702	36573275	DLGAP4-AS1	-	5456193..5521766			best RefSeq	20q11.23	DLGAP4 antisense RNA 1
36541484	36549823	MYL9	+	5489975..5498314			best RefSeq	20q11.23	myosin light chain 9
36573473	36593952	TGIF2	+	5521964..5542443			best RefSeq	20q11.23	TGFB induced factor homeobox 2
36574554	36612557	TGIF2-C20orf24	+	5523045..5561048			best RefSeq	20q11.23	TGIF2-C20orf24 readthrough
36605734	36612557	C20orf24	+	5554225..5561048			best RefSeq	20q11.23	chromosome 20 open reading frame 24
36612519	36646216	SLA2	-	5561010..5594707			best RefSeq	20q11.23	Src like adaptor 2
36620402	36621446	HNRNPA3P2	+	5568893..5569937			best RefSeq	20q11.23	heterogeneous nuclear ribonucleoprotein A3 pseudogene 2
36651766	36746138	NDRG3	-	5600257..5694629			best RefSeq	20q11.23	NDRG family member 3
36751791	36773827	DSN1	-	5700282..5722318			best RefSeq	20q11.23	DSN1 homolog, MIS12 kinetochore complex component
36777442	36863684	SOGA1	-	5725933..5812175			best RefSeq	20q11.23	suppressor of glucose, autophagy associated 1
36876121	36894235	TLDC2	+	5824612..5842726			best RefSeq	20q11.23	TBC/LysM-associated domain containing 2
36891824	36951843	SAMHD1	-	5840315..5900334			best RefSeq	20q11.23	SAM and HD domain containing deoxynucleoside triphosphate triphosphohydrolase 1
36996349	37096000	RBL1	-	5944840..6044491			best RefSeq	20q11.23	RB transcriptional corepressor like 1
37021743	37022009	RPS3AP3	-	5970234..5970500			best RefSeq	20q11.23	ribosomal protein S3A pseudogene 3
37049238	37049751	RPS27AP3	+	5997729..5998242			best RefSeq	20q11.23	ribosomal protein S27a pseudogene 3
37101226	37179588	MROH8	-	6049717..6128079			best RefSeq	20q11.23	maestro heat like repeat family member 8
37165782	37166319	LOC100419562	-	6114273..6114810			best RefSeq	20q11.23	ribosomal protein L13 pseudogene
37179051	37241623	RPN2	+	6127542..6190114			best RefSeq	20q11.23	ribophorin II
37251065	37261878	GHRH	-	6199556..6210369			best RefSeq	20q11.23	growth hormone releasing hormone
37281184	37289076	LOC105372605	+	6229675..6237567			rnaseq		uncharacterized LOC105372605
37289648	37317260	MANBAL	+	6238139..6265751			best RefSeq	20q11.23	mannosidase beta like
37337440	37344570	LOC105372606	-	6285931..6293061			mRNA	20q11.23	uncharacterized LOC105372606
37344685	37405432	SRC	+	6293176..6353923			best RefSeq	20q11.23	SRC proto-oncogene, non-receptor tyrosine kinase
37444674	37445556	RPL7AP14	-	6393165..6394047			best RefSeq	20q11.23	ribosomal protein L7a pseudogene 14
37499707	37517257	LOC105376973	-	6448198..6465748			mRNA		uncharacterized LOC105376973
37517417	37527931	BLCAP	-	6465908..6476422			best RefSeq	20q11.23	bladder cancer associated protein
37521205	37523690	NNAT	+	6469696..6472181			best RefSeq	20q11.23	neuronatin
37530003	37530744	PPIAP3	+	6478494..6479235			best RefSeq	20q11.23	peptidylprolyl isomerase A pseudogene 3
37571118	37583924	LINC01746	+	6519609..6532415			rnaseq	20q11.23	long intergenic non-protein coding RNA 1746
37602553	37603249	GLRXP1	-	6551044..6551740			best RefSeq	20q11.23	glutaredoxin pseudogene 1
37619298	37623119	LINC00489	-	6567789..6571610			best RefSeq	20q11.23	long intergenic non-protein coding RNA 489
37676910	37683234	LOC100287792	+	6625401..6631725			best RefSeq	20q11.23	uncharacterized LOC100287792
37686042	37691276	LOC105372609	-	6634533..6639767			rnaseq	20q11.23	uncharacterized LOC105372609
37693955	37872129	CTNNBL1	+	6642446..6820620			best RefSeq	20q11.23	catenin beta like 1
37751146	37757532	LOC105372610	+	6699637..6706023			rnaseq		uncharacterized LOC105372610
37903097	37945350	VSTM2L	+	6851588..6893841			best RefSeq	20q11.23	V-set and transmembrane domain containing 2 like
37983007	38033468	TTI1	-	6931498..6981959			best RefSeq	20q11.23	TELO2 interacting protein 1
38033487	38092364	RPRD1B	+	6981978..7040855			best RefSeq	20q11.23	regulation of nuclear pre-mRNA domain containing 1B
38109439	38112432	LOC105372611	+	7057930..7060923			rnaseq		uncharacterized LOC105372611
38128461	38166509	TGM2	-	7076952..7115000			best RefSeq	20q11.23	TG(C)
38210505	38260772	KIAA1755	-	7158996..7209263			best RefSeq	20q11.23	hypothetical protein LOC85449
38260175	38288947	LOC149684	+	7208666..7237438			best RefSeq	20q11.23	uncharacterized LOC149684
38288600	38317559	LOC105372612	-	7237091..7266050			rnaseq		uncharacterized LOC105372612
38304150	38337505	BPI	+	7252641..7285996			best RefSeq	20q11.23	bactericidal/permeability-increasing protein
38346411	38377011	LBP	+	7294902..7325502			best RefSeq	20q11.23	lipopolysaccharide binding protein
38420592	38435375	SNHG17	-	7369083..7383866			best RefSeq	20q11.23	small nucleolar RNA host gene 17
38425195	38425330	SNORA71B	-	7373686..7373821			best RefSeq	20q11.23	small nucleolar RNA, H/ACA box 71B
38427306	38427443	SNORA71A	-	7375797..7375934			best RefSeq	20q11.23	small nucleolar RNA, H/ACA box 71A
38429667	38429804	SNORA71C	-	7378158..7378295			best RefSeq	20q11.23	small nucleolar RNA, H/ACA box 71C
38433862	38433999	SNORA71D	-	7382353..7382490			best RefSeq	20q11.23	small nucleolar RNA, H/ACA box 71D
38446654	38450921	SNHG11	+	7395145..7399412			best RefSeq	20q11.23	small nucleolar RNA host gene 11
38448083	38448218	SNORA71E	+	7396574..7396709			best RefSeq	20q11.23	small nucleolar RNA, H/ACA box 71E
38449369	38449504	SNORA60	+	7397860..7397995			best RefSeq	20q11.23	small nucleolar RNA, H/ACA box 60
38472806	38578861	RALGAPB	+	7421297..7527352			best RefSeq	20q11.23	Ral GTPase activating protein non-catalytic beta subunit
38516563	38516632	MIR548O2	+	7465054..7465123			best RefSeq	20q11.23	microRNA 548o-2
38537750	38538459	RPS3P2	+	7486241..7486950			best RefSeq	20q11.23	ribosomal protein S3 pseudogene 2
38581195	38588463	ADIG	+	7529686..7536954			best RefSeq	20q11.23	adipogenin
38601934	38650652	ARHGAP40	+	7550425..7599143			best RefSeq	20q11.23	Rho GTPase activating protein 40
38614363	38615560	LOC391247	-	7562854..7564051			best RefSeq	20q11.23	GINS complex subunit 2 (Psf2 homolog) pseudogene
38724462	38729372	SLC32A1	+	7672953..7677863			best RefSeq	20q11.23	vesicular inhibitory amino acid transporter
38748258	38772446	ACTR5	+	7696749..7720937			best RefSeq	20q11.23	OTTHUMP00000030976
38805705	38923024	PPP1R16B	+	7754196..7871515			best RefSeq	20q11.23	protein phosphatase 1 regulatory subunit 16B
38925078	38953060	FAM83D	+	7873569..7901551			best RefSeq	20q11.23	family with sequence similarity 83 member D
38962338	39039723	DHX35	+	7910829..7988214			best RefSeq	20q11.23-q12	DEAH-box helicase 35
38977514	38978514	NPM1P19	-	7926005..7927005			best RefSeq	20q11.23	nucleophosmin 1 pseudogene 19
39213781	39224748	LINC01734	-	8162272..8173239			best RefSeq	20q12	long intergenic non-protein coding RNA 1734
39328855	39330000	ATG3P1	-	8277346..8278491			best RefSeq	20q12	autophagy related 3 pseudogene 1
39655323	39661014	LOC102724950	-	8603814..8609505			mRNA	20q12	uncharacterized LOC102724950
39757263	39813637	LOC105372614	+	8705754..8762128			rnaseq	20q12	uncharacterized LOC105372614
39785314	39788283	LOC105372613	-	8733805..8736774			rnaseq	20q12	uncharacterized LOC105372613
39932922	39933239	HSPE1P1	-	8881413..8881730			best RefSeq	20q12	heat shock protein family E (Hsp10) member 1 pseudogene 1
40004461	40008529	LINC01370	+	8952952..8957020			best RefSeq	20q12	long intergenic non-protein coding RNA 1370
40022595	40044813	LOC105372615	+	8971086..8993304			mRNA		uncharacterized LOC105372615
40116426	40121077	LOC105372616	+	9064917..9069568			rnaseq	20q12	uncharacterized LOC105372616
40298752	40301661	LOC105372617	-	9247243..9250152			rnaseq	20q12	uncharacterized LOC105372617
40458151	40466842	LOC105372618	-	9406642..9415333			rnaseq	20q12	uncharacterized LOC105372618
40531464	40543923	LOC105372619	-	9479955..9492414			rnaseq		uncharacterized LOC105372619
40573977	40619185	LOC102724968	-	9522468..9567676			rnaseq	20q12	uncharacterized LOC102724968
40677232	40678675	LOC105372620	-	9625723..9627166			rnaseq	20q12	uncharacterized LOC105372620
40685848	40689240	MAFB	-	9634339..9637731			best RefSeq	20q12	MAF bZIP transcription factor B
40694036	40717316	LOC101927098	-	9642527..9665807			mRNA	20q12	uncharacterized LOC101927098
40854119	40854229	RNA5SP484	-	9802610..9802720			best RefSeq	20q12	RNA, 5S ribosomal pseudogene 484
40980037	41024521	LOC100128988	+	9928528..9973012			mRNA	20q12	uncharacterized LOC100128988
40995614	41005881	LOC105372621	-	9944105..9954372			rnaseq	20q12	uncharacterized LOC105372621
41028822	41124487	TOP1	+	9977313..10072978			best RefSeq	20q12	topoisomerase (DNA) I
41097994	41138000	PLCG1-AS1	-	10046485..10086491			best RefSeq	20q12	PLCG1 antisense RNA 1
41137519	41175721	PLCG1	+	10086010..10124212			best RefSeq	20q12	phospholipase C gamma 1
41169023	41169078	MIR6871	+	10117514..10117569			best RefSeq	20q12	microRNA 6871
41178449	41317618	ZHX3	-	10126940..10266109			best RefSeq	20q12	zinc fingers and homeoboxes 3
41196686	41197157	RPL23AP81	+	10145177..10145648			best RefSeq	20q12	ribosomal protein L23a pseudogene 81
41331122	41333241	ADI1P1	+	10279613..10281732			best RefSeq	20q12	acireductone dioxygenase 1 pseudogene 1
41340780	41360585	LPIN3	+	10289271..10309076			best RefSeq	20q12	lipin 3
41359966	41366858	EMILIN3	-	10308457..10315349			best RefSeq	20q12	elastin microfibril interfacer 3
41382359	41383083	LOC100419859	+	10330850..10331574			best RefSeq	20q12	zinc finger MYM-type containing 1 pseudogene
41402101	41618494	CHD6	-	10350592..10566985			best RefSeq	20q12	chromodomain helicase DNA binding protein 6
41547335	41547966	RPL12P11	+	10495826..10496457			best RefSeq	20q12	ribosomal protein L12 pseudogene 11
41996935	41999447	LOC643172	-	10945426..10947938			best RefSeq	20q12	neurofilament heavy polypeptide pseudogene
42014562	42024246	LOC105372622	-	10963053..10972737			rnaseq	20q12	uncharacterized LOC105372622
42072752	43189917	PTPRT	-	11021243..12138408			best RefSeq	20q12-q13.11	protein tyrosine phosphatase, receptor type T
42090234	42091012	LOC101927182	+	11038725..11039503			rnaseq	20q12	uncharacterized LOC101927182
42630824	42648771	LOC105372624	+	11579315..11597262			rnaseq	20q12	uncharacterized LOC105372624
42685483	42688562	LOC101927159	+	11633974..11637053			best RefSeq	20q12	uncharacterized LOC101927159
42949325	42955794	LOC105372623	+	11897816..11904285			rnaseq	20q12	uncharacterized LOC105372623
42968744	42971492	LOC101927138	+	11917235..11919983			mRNA	20q12	uncharacterized LOC101927138
43230733	43231461	PPIAP21	+	12179224..12179952			best RefSeq	20q13.11	peptidylprolyl isomerase A pseudogene 21
43422912	43423594	EIF4EBP2P1	-	12371403..12372085			best RefSeq	20q13.11	eukaryotic translation initiation factor 4E binding protein 2 pseudogene 1
43457864	43463605	SRSF6	+	12406355..12412096			best RefSeq	20q13.11	serine and arginine rich splicing factor 6
43507680	43541895	L3MBTL1	+	12456171..12490386			best RefSeq	20q13.12	l(3)mbt-like 1 (Drosophila)
43558995	43585633	SGK2	+	12507486..12534124			best RefSeq	20q13.12	SGK2, serine/threonine kinase 2
43590613	43647227	IFT52	+	12539104..12595718			best RefSeq	20q13.12	intraflagellar transport 52
43652508	43653340	RPL27AP	+	12600999..12601831			best RefSeq	20q13.12	ribosomal protein L27a pseudogene
43667019	43716496	MYBL2	+	12615510..12664987			best RefSeq	20q13.12	MYB proto-oncogene like 2
43726161	43727012	GTSF1L	-	12674652..12675503			best RefSeq	20q13.12	gametocyte specific factor 1 like
43727395	43826432	LOC101927200	+	12675886..12774923			mRNA	20q13.12	uncharacterized LOC101927200
43820925	43824807	LOC105372625	-	12769416..12773298			rnaseq	20q13.12	uncharacterized LOC105372625
43894696	43895292	LINC01728	+	12843187..12843783			mRNA	20q13.12	long intergenic non-protein coding RNA 1728
43914852	44069616	TOX2	+	12863343..13018107			best RefSeq	20q13.12	TOX high mobility group box family member 2
44111697	44187578	JPH2	-	13060188..13136069			best RefSeq	20q13.12	junctophilin 2
44195939	44210906	OSER1	-	13144430..13159397			best RefSeq	20q13.12	oxidative stress responsive serine rich 1
44210960	44226027	OSER1-AS1	+	13159451..13174518			best RefSeq	20q13.12	OSER1 antisense RNA 1 (head to head)
44211499	44220256	LOC105372628	-	13159990..13168747			rnaseq		uncharacterized LOC105372628
44247099	44280917	GDAP1L1	+	13195590..13229408			best RefSeq	20q13.12	ganglioside induced differentiation associated protein 1 like 1
44306557	44311249	FITM2	-	13255048..13259740			best RefSeq	20q13.12	fat storage inducing transmembrane protein 2
44337158	44350792	R3HDML	+	13285649..13299283			best RefSeq	20q13.12	R3H domain containing like
44347767	44355780	LOC105372629	-	13296258..13304271			rnaseq	20q13.12	uncharacterized LOC105372629
44355801	44432845	HNF4A	+	13304292..13381336			best RefSeq	20q13.12	OTTHUMP00000031060
44377743	44395706	HNF4A-AS1	-	13326234..13344197			best RefSeq	20q13.12	HNF4A antisense RNA 1
44408120	44408203	MIR3646	+	13356611..13356694			best RefSeq	20q13.12	microRNA 3646
44448777	44450557	LINC01430	-	13397268..13399048			best RefSeq	20q13.12	long intergenic non-protein coding RNA 1430
44461763	44465344	LINC01620	-	13410254..13413835			best RefSeq	20q13.12	long intergenic non-protein coding RNA 1620
44466503	44466873	RPL37AP1	-	13414994..13415364			best RefSeq	20q13.12	ribosomal protein L37a pseudogene 1
44475883	44494603	TTPAL	+	13424374..13443094			best RefSeq	20q13.12	alpha tocopherol transfer protein like
44496223	44522085	SERINC3	-	13444714..13470576			best RefSeq	20q13.12	serine incorporator 3
44531781	44619037	PKIG	+	13480272..13567528			best RefSeq	20q13.12	protein kinase (cAMP-dependent, catalytic) inhibitor gamma
44619522	44652233	ADA	-	13568013..13600724			best RefSeq	20q13.12	adenosine deaminase
44656451	44671739	LINC01260	-	13604942..13620230			best RefSeq	20q13.12	long intergenic non-protein coding RNA 1260
44714993	44727812	WISP2	+	13663484..13676303			best RefSeq	20q13.12	WNT1 inducible signaling pathway protein 2
44745847	44752313	KCNK15	+	13694338..13700804			best RefSeq	20q13.12	potassium two pore domain channel subfamily K member 15
44751804	44810338	RIMS4	-	13700295..13758829			best RefSeq	20q13.12	regulating synaptic membrane exocytosis 4
44841925	44842548	PGBD4P2	-	13790416..13791039			best RefSeq	20q13.12	piggyBac transposable element derived 4 pseudogene 2
44885599	44908532	YWHAB	+	13834090..13857023			best RefSeq	20q13.12	tyrosine 3-monooxygenase/tryptophan 5-monooxygenase activation protein beta
44910058	44958801	PABPC1L	+	13858549..13907292			best RefSeq	20q13.12	poly(A) binding protein cytoplasmic 1 like
44942130	44960473	TOMM34	-	13890621..13908964			best RefSeq	20q13.12	translocase of outer mitochondrial membrane 34
44963794	44966458	STK4-AS1	-	13912285..13914949			best RefSeq	20q13.12	STK4 antisense RNA 1 (head to head)
44966479	45079975	STK4	+	13914970..14028466			best RefSeq	20q13.12	serine/threonine kinase 4
45092072	45101112	KCNS1	-	14040563..14049603			best RefSeq	20q13.12	potassium voltage-gated channel modifier subfamily S member 1
45109452	45116321	WFDC5	-	14057943..14064812			best RefSeq	20q13.12	WAP four-disulfide core domain 5
45123426	45124465	WFDC12	-	14071917..14072956			best RefSeq	20q13.12	WAP four-disulfide core domain 12
45137459	45139104	LOC101929863	-	14085950..14087595			rnaseq	20q13.12	uncharacterized LOC101929863
45174899	45176544	PI3	+	14123390..14125035			best RefSeq	20q13.12	peptidase inhibitor 3
45179754	45191664	LOC101929866	+	14128245..14140155			mRNA	20q13.12	uncharacterized LOC101929866
45206997	45209773	SEMG1	+	14155488..14158264			best RefSeq	20q13.12	semenogelin I
45221369	45224458	SEMG2	+	14169860..14172949			best RefSeq	20q13.12	semenogelin II
45230841	45290352	LOC105372630	+	14179332..14238843			mRNA	20q13.12	uncharacterized LOC105372630
45252239	45254564	SLPI	-	14200730..14203055			best RefSeq	20q13.12	secretory leukocyte peptidase inhibitor
45293446	45308566	MATN4	-	14241937..14257057			best RefSeq	20q13.12	matrilin 4
45306824	45319677	RBPJL	+	14255315..14268168			best RefSeq	20q13.12	recombination signal binding protein for immunoglobulin kappa J region like
45322361	45322433	TRV-CAC14-1	+	14270852..14270924			best RefSeq	20q13.12	transfer RNA-Val (CAC) 14-1
45325285	45348424	SDC4	-	14273776..14296915			best RefSeq	20q13.12	syndecan 4
45361937	45376802	SYS1	+	14310428..14325293			best RefSeq	20q13.12	SYS1, golgi trafficking protein
45363169	45410610	SYS1-DBNDD2	+	14311660..14359101			best RefSeq	20q13.12	SYS1-DBNDD2 readthrough (NMD candidate)
45373880	45407838	TP53TG5	-	14322371..14356329			best RefSeq	20q13.12	TP53 target 5
45405993	45410610	DBNDD2	+	14354484..14359101			best RefSeq	20q13.12	dysbindin domain containing 2
45416067	45426245	PIGT	+	14364558..14374736			best RefSeq	20q13.12	phosphatidylinositol glycan anchor biosynthesis class T
45425510	45425573	MIR6812	+	14374001..14374064			best RefSeq	20q13.12	microRNA 6812
45427318	45446730	LOC105372631	+	14375809..14395221			rnaseq	20q13.12	uncharacterized LOC105372631
45448648	45481532	WFDC2	+	14397139..14430023			best RefSeq	20q13.12	WAP four-disulfide core domain 2
45490818	45491671	RPL5P2	-	14439309..14440162			best RefSeq	20q13.12	ribosomal protein L5 pseudogene 2
45512461	45515624	SPINT3	-	14460952..14464115			best RefSeq	20q13.12	serine peptidase inhibitor, Kunitz type 3
45534197	45539495	WFDC6	-	14482688..14487986			best RefSeq	20q13.12	WAP four-disulfide core domain 6
45536280	45547426	EPPIN-WFDC6	-	14484771..14495917			best RefSeq	20q13.12	EPPIN-WFDC6 readthrough
45539975	45540286	HSPD1P21	-	14488466..14488777			best RefSeq	20q13.12	heat shock protein family D (Hsp60) member 1 pseudogene 21
45540626	45547426	EPPIN	-	14489117..14495917			best RefSeq	20q13.12	epididymal peptidase inhibitor
45551152	45579350	WFDC8	-	14499643..14527841			best RefSeq	20q13.12	WAP four-disulfide core domain 8
45559758	45559876	RNA5SP485	-	14508249..14508367			best RefSeq	20q13.12	RNA, 5S ribosomal pseudogene 485
45567804	45569007	CCNB1IP1P2	-	14516295..14517498			best RefSeq	20q13.12	cyclin B1 interacting protein 1 pseudogene 2
45607939	45631268	WFDC9	-	14556430..14579759			best RefSeq	20q13.12	WAP four-disulfide core domain 9
45629746	45631192	WFDC10A	+	14578237..14579683			best RefSeq	20q13.12	WAP four-disulfide core domain 10A
45640451	45641393	RPS2P7	-	14588942..14589884			best RefSeq	20q13.12	ribosomal protein S2 pseudogene 7
45648563	45670239	WFDC11	-	14597054..14618730			best RefSeq	20q13.12	WAP four-disulfide core domain 11
45684651	45705019	WFDC10B	-	14633142..14653510			best RefSeq	20q13.12	WAP four-disulfide core domain 10B
45702016	45708817	WFDC13	+	14650507..14657308			best RefSeq	20q13.12	WAP four-disulfide core domain 13
45705102	45705180	MIR3617	-	14653593..14653671			best RefSeq	20q13.12	microRNA 3617
45722349	45725696	SPINT4	+	14670840..14674187			best RefSeq	20q13.12	serine peptidase inhibitor, Kunitz type 4
45745559	45746220	HNRNPA1P3	-	14694050..14694711			best RefSeq	20q13.12	heterogeneous nuclear ribonucleoprotein A1 pseudogene 3
45749920	45750074	SPINT5P	+	14698411..14698565			best RefSeq	20q13.12	serine peptidase inhibitor, Kunitz type 5, pseudogene
45774208	45791908	WFDC3	-	14722699..14740399			best RefSeq	20q13.12	WAP four-disulfide core domain 3
45791937	45811427	DNTTIP1	+	14740428..14759918			best RefSeq	20q13.12	deoxynucleotidyltransferase terminal interacting protein 1
45812576	45816957	UBE2C	+	14761067..14765448			best RefSeq	20q13.12	ubiquitin conjugating enzyme E2 C
45823214	45833323	TNNC2	-	14771705..14781814			best RefSeq	20q13.12	troponin C2, fast skeletal type
45833622	45843275	SNX21	+	14782113..14791766			best RefSeq	20q13.12	sorting nexin family member 21
45841721	45857409	ACOT8	-	14790212..14805900			best RefSeq	20q13.12	acyl-CoA thioesterase 8
45857581	45879131	ZSWIM3	+	14806072..14827622			best RefSeq	20q13.12	zinc finger SWIM-type containing 3
45880942	45885266	ZSWIM1	+	14829433..14833757			best RefSeq	20q13.12	zinc finger SWIM-type containing 1
45886486	45888653	SPATA25	-	14834977..14837144			best RefSeq	20q13.12	spermatogenesis associated 25
45888472	45891287	NEURL2	-	14836963..14839778			best RefSeq	20q13.12	neuralized E3 ubiquitin protein ligase 2
45890952	45898820	CTSA	+	14839443..14847311			best RefSeq	20q13.12	cathepsin A
45898620	45912364	PLTP	-	14847111..14860855			best RefSeq	20q13.12	phospholipid transfer protein
45934674	45948023	PCIF1	+	14883165..14896514			best RefSeq	20q13.12	PDX1 C-terminal inhibiting factor 1
45948653	45972194	ZNF335	-	14897144..14920685			best RefSeq	20q13.12	zinc finger protein 335
45975117	45976268	FTLP1	-	14923608..14924759			best RefSeq	20q13.12	ferritin light chain pseudogene 1
46008908	46016561	MMP9	+	14957399..14965052			best RefSeq	20q13.12	matrix metallopeptidase 9
46021690	46060150	SLC12A5	+	14970181..15008641			best RefSeq	20q13.12	solute carrier family 12 (potassium/chloride transporter), member 5
46022984	46023581	LOC105372632	+	14971475..14972072			rnaseq	20q13.12	uncharacterized LOC105372632
46060985	46089952	NCOA5	-	15009476..15038443			best RefSeq	20q13.12	nuclear receptor coactivator 5
46099475	46100193	RPL13P2	+	15047966..15048684			best RefSeq	20q13.12	ribosomal protein L13 pseudogene 2
46118250	46129745	CD40	+	15066741..15078236			best RefSeq	20q13.12	CD40 molecule
46173733	46308829	CDH22	-	15122224..15257320			best RefSeq	20q13.12	OTTHUMP00000031774|PB-cadherin|cadherin-22|cadherin-like 22|ortholog of rat PB-cadherin|pituitary and brain cadherin
46204443	46212987	LOC105376977	+	15152934..15161478			rnaseq		uncharacterized LOC105376977
46349528	46364458	SLC35C2	-	15298019..15312949			best RefSeq	20q13.12	hCG_40017
46366049	46407051	ELMO2	-	15314540..15355542			best RefSeq	20q13.12	engulfment and cell motility 2
46387700	46393520	LOC105372634	+	15336191..15342011			mRNA		uncharacterized LOC105372634
46406768	46444971	LOC105372633	+	15355259..15393462			mRNA	20q13.12	uncharacterized LOC105372633
46456493	46457643	ZNF663P	-	15404984..15406134			best RefSeq	20q13.12	zinc finger protein 663, pseudogene
46463660	46465292	MKRN7P	-	15412151..15413783			best RefSeq	20q13.12	makorin ring finger protein 7, pseudogene
46481908	46513581	ZNF334	-	15430399..15462072			best RefSeq	20q13.12	zinc finger protein 334
46490940	46492292	ZNF840P	+	15439431..15440783			best RefSeq	20q13.12	zinc finger protein 840, pseudogene
46541031	46550574	OCSTAMP	-	15489522..15499065			best RefSeq	20q13.12	osteoclast stimulatory transmembrane protein|transmembrane protein C20orf123
46557823	46684485	SLC13A3	-	15506314..15632976			best RefSeq	20q13.12	Na(+)/dicarboxylate cotransporter 3|OTTHUMP00000031667|OTTHUMP00000214796|OTTHUMP00000214797|OTTHUMP00000214798|hNaDC3|naDC-3|sodium-dependent high affinity dicarboxylate transporter 3|sodium-dependent high-affinity dicarboxylate transporter 2|solute carrier family 13 member 3
46684365	46689637	TP53RK	-	15632856..15638128			best RefSeq	20q13.12	TP53 regulating kinase
46708347	46736347	SLC2A10	+	15656838..15684838			best RefSeq	20q13.12	hCG_40024
46863545	46864098	RPL13P14	-	15812036..15812589			best RefSeq	20q13.12	ribosomal protein L13 pseudogene 14
46894624	47188844	EYA2	+	15843115..16137335			best RefSeq	20q13.12	EYA transcriptional coactivator and phosphatase 2
46900386	46901915	LOC101927355	-	15848877..15850406			mRNA	20q13.12	uncharacterized LOC101927355
46997711	46998477	GAPDHP54	+	15946202..15946968			best RefSeq	20q13.12	glyceraldehyde 3 phosphate dehydrogenase pseudogene 54
47160790	47161700	RPS2P54	-	16109281..16110191			best RefSeq	20q13.12	ribosomal protein S2 pseudogene 54
47166967	47167058	MIR3616	+	16115458..16115549			best RefSeq	20q13.12	microRNA 3616
47209214	47356889	ZMYND8	-	16157705..16305380			best RefSeq	20q13.12	zinc finger MYND-type containing 8
47318502	47320754	LOC100131496	+	16266993..16269245			best RefSeq	20q13.12	uncharacterized LOC100131496
47352561	47354633	LOC101927377	+	16301052..16303124			mRNA	20q13.12	uncharacterized LOC101927377
47384739	47412256	LINC01754	-	16333230..16360747			rnaseq	20q13.12	long intergenic non-protein coding RNA 1754
47478214	47479010	RPL35AP	-	16426705..16427501			best RefSeq	20q13.12	ribosomal protein L35a pseudogene
47501857	47656877	NCOA3	+	16450348..16605368			best RefSeq	20q13.12	nuclear receptor coactivator 3
47630765	47631438	LOC100419565	-	16579256..16579929			best RefSeq	20q13.12	ribosomal protein S3A pseudogene
47651283	47652327	LOC105372635	+	16599774..16600818			rnaseq		uncharacterized LOC105372635
47657406	47786629	SULF2	-	16605897..16735120			best RefSeq	20q13.12	sulfatase 2
47831871	47834983	LOC105376979	+	16780362..16783474			mRNA		uncharacterized LOC105376979
47840984	47843284	LOC105372636	-	16789475..16791775			rnaseq	20q13.13	uncharacterized LOC105372636
47859716	47860949	SRMP1	+	16808207..16809440			best RefSeq	20q13.13	spermidine synthase pseudogene 1
47873191	47873273	RNA5SP486	+	16821682..16821764			best RefSeq	20q13.13	RNA, 5S ribosomal pseudogene 486
47894362	47899523	LOC105376980	-	16842853..16848014			mRNA	20q13.13	uncharacterized LOC105376980
47950810	47961287	LOC105372637	+	16899301..16909778			mRNA	20q13.13	uncharacterized LOC105372637
47980093	47990117	LINC01522	-	16928584..16938608			best RefSeq	20q13.13	long intergenic non-protein coding RNA 1522
47983226	47984313	LINC01523	+	16931717..16932804			best RefSeq	20q13.13	long intergenic non-protein coding RNA 1523
48024795	48067686	LOC105372639	+	16973286..17016177			mRNA	20q13.13	uncharacterized LOC105372639
48054523	48057838	LOC105372638	+	17003014..17006329			rnaseq		uncharacterized LOC105372638
48119691	48126814	LOC105372640	+	17068182..17075305			mRNA	20q13.13	uncharacterized LOC105372640
48192338	48202756	LOC105372641	+	17140829..17151247			mRNA	20q13.13	uncharacterized LOC105372641
48216271	48231631	LOC105372642	-	17164762..17180122			rnaseq		uncharacterized LOC105372642
48359911	48370638	LINC00494	+	17308402..17319129			best RefSeq	20q13.13	long intergenic non-protein coding RNA 494
48394162	48399443	LOC105372643	+	17342653..17347934			rnaseq	20q13.13	uncharacterized LOC105372643
48409272	48410716	LOC105372644	+	17357763..17359207			mRNA	20q13.13	uncharacterized LOC105372644
48471320	48477559	LOC105372645	+	17419811..17426050			mRNA	20q13.13	uncharacterized LOC105372645
48526380	48563403	LOC105372646	-	17474871..17511894			rnaseq	20q13.13	uncharacterized LOC105372646
48624249	48827883	PREX1	-	17572740..17776374			best RefSeq	20q13.13	phosphatidylinositol-3,4,5-trisphosphate dependent Rac exchange factor 1
48835602	48888173	LOC105372648	-	17784093..17836664			rnaseq	20q13.13	uncharacterized LOC105372648
48921721	49036693	ARFGEF2	+	17870212..17985184			best RefSeq	20q13.13	ADP ribosylation factor guanine nucleotide exchange factor 2
49038358	49038609	SNAP23P1	-	17986849..17987100			best RefSeq	20q13.13	synaptosome associated protein 23 pseudogene 1
49040463	49046056	CSE1L-AS1	-	17988954..17994547			best RefSeq	20q13.13	CSE1L antisense RNA 1
49046246	49096960	CSE1L	+	17994737..18045451			best RefSeq	20q13.13	chromosome segregation 1 like
49113339	49188370	STAU1	-	18061830..18136861			best RefSeq	20q13.13	staufen double-stranded RNA binding protein 1
49134451	49135273	ARPC3P1	+	18082942..18083764			best RefSeq	20q13.13	actin related protein 2/3 complex subunit 3 pseudogene 1
49219295	49244077	DDX27	+	18167786..18192568			best RefSeq	20q13.13	DEAD-box helicase 27
49245897	49278244	ZNFX1	-	18194388..18226735			best RefSeq	20q13.13	zinc finger NFX1-type containing 1
49278178	49289260	ZFAS1	+	18226669..18237751			best RefSeq	20q13.13	ZNFX1 antisense RNA 1
49278945	49279023	SNORD12C	+	18227436..18227514			best RefSeq	20q13.13	small nucleolar RNA, C/D box 12C
49280313	49280415	SNORD12B	+	18228804..18228906			best RefSeq	20q13.13	small nucleolar RNA, C/D box 12B
49280683	49280772	SNORD12	+	18229174..18229263			best RefSeq	20q13.13	small nucleolar RNA, C/D box 12
49331413	49340733	LOC105372649	+	18279904..18289224			rnaseq	20q13.13	uncharacterized LOC105372649
49363877	49484042	KCNB1	-	18312368..18432533			best RefSeq	20q13.13	OTTHUMP00000031697
49503874	49568170	PTGIS	-	18452365..18516661			best RefSeq	20q13.13	OTTHUMP00000031777
49517321	49520374	LOC105372650	+	18465812..18468865			rnaseq		uncharacterized LOC105372650
49568124	49571934	LOC101927486	+	18516615..18520425			mRNA	20q13.13	uncharacterized LOC101927486
49594585	49602528	LOC105372651	+	18543076..18551019			rnaseq	20q13.13	uncharacterized LOC105372651
49608935	49633617	LOC105372715	+	18557426..18582108			mRNA		uncharacterized LOC105372715
49632945	49713884	B4GALT5	-	18581436..18662375			best RefSeq	20q13.13	OTTHUMP00000031806
49729572	49729939	SNRPFP1	-	18678063..18678430			best RefSeq	20q13.13	small nuclear ribonucleoprotein polypeptide F pseudogene 1
49764899	49775396	LOC105372652	-	18713390..18723887			rnaseq	20q13.13	uncharacterized LOC105372652
49812713	49892242	SLC9A8	+	18761204..18840733			best RefSeq	20q13.13	solute carrier family 9 member A8
49827996	49828052	RNU7-72P	+	18776487..18776543			best RefSeq	20q13.13	RNA, U7 small nuclear 72 pseudogene
49829125	49831082	LOC100421569	+	18777616..18779573			best RefSeq	20q13.13	glyoxylate reductase 1 homolog (Arabidopsis) pseudogene
49903391	49915543	SPATA2	-	18851882..18864034			best RefSeq	20q13.13	spermatogenesis associated 2
49915822	49928854	LOC105372653	+	18864313..18877345			mRNA	20q13.13	uncharacterized LOC105372653
49936377	49953885	RNF114	+	18884868..18902376			best RefSeq	20q13.13	ring finger protein 114
49956740	49958087	KRT18P4	+	18905231..18906578			best RefSeq	20q13.13	keratin 18 pseudogene 4
49982976	49988886	SNAI1	+	18931467..18937377			best RefSeq	20q13.13	snail family transcriptional repressor 1
50029091	50030477	LOC105372654	-	18977582..18978968			mRNA	20q13.13	uncharacterized LOC105372654
50040707	50041629	TRERNA1	-	18989198..18990120			best RefSeq	20q13.13	translation regulatory long non-coding RNA 1
50053031	50057196	LOC105372655	-	19001522..19005687			rnaseq	20q13.13	uncharacterized LOC105372655
50081124	50115959	UBE2V1	-	19029615..19064450			best RefSeq	20q13.13	ubiquitin conjugating enzyme E2 V1
50081124	50153798	TMEM189-UBE2V1	-	19029615..19102289			best RefSeq	20q13.13	TMEM189-UBE2V1 readthrough
50123737	50153798	TMEM189	-	19072228..19102289			best RefSeq	20q13.13	transmembrane protein 189
50162769	50166247	LOC101927512	-	19111260..19114738			mRNA	20q13.13	uncharacterized LOC101927512
50172570	50176671	LINC01273	+	19121061..19125162			best RefSeq	20q13.13	long intergenic non-protein coding RNA 1273
50184603	50192069	CEBPB-AS1	-	19133094..19140560			best RefSeq	20q13.13	CEBPB antisense RNA 1
50190583	50192690	CEBPB	+	19139074..19141181			best RefSeq	20q13.13	CCAAT/enhancer-binding protein beta|OTTHUMP00000031262|TCF-5|c/EBP beta|interleukin 6-dependent DNA-binding protein|liver activator protein|liver-enriched transcriptional activator protein|nuclear factor NF-IL6|nuclear factor of interleukin 6|transcription factor 5
50252723	50264246	LOC105372656	+	19201214..19212737			rnaseq	20q13.13	uncharacterized LOC105372656
50267483	50279795	LINC01272	+	19215974..19228286			best RefSeq	20q13.13	long intergenic non-protein coding RNA 1272
50292720	50314919	LINC01270	+	19241211..19263410			best RefSeq	20q13.13	long intergenic non-protein coding RNA 1270
50310711	50321342	LINC01271	-	19259202..19269833			best RefSeq	20q13.13	long intergenic non-protein coding RNA 1271
50350698	50368831	LOC105372657	+	19299189..19317322			rnaseq	20q13.13	uncharacterized LOC105372657
50378609	50397021	LOC105372658	+	19327100..19345512			rnaseq		uncharacterized LOC105372658
50479716	50480105	COX6CP2	+	19428207..19428596			best RefSeq	20q13.13	cytochrome c oxidase subunit 6C pseudogene 2
50510321	50584762	PTPN1	+	19458812..19533253			best RefSeq	20q13.13	protein tyrosine phosphatase, non-receptor type 1
50585786	50585879	MIR645	+	19534277..19534370			best RefSeq	20q13.13	microRNA 645
50586108	50692004	FAM65C	-	19534599..19640495			best RefSeq	20q13.13	family with sequence similarity 65 member C
50614636	50614785	MIR1302-5	-	19563127..19563276			best RefSeq	20q13.13	microRNA 1302-5
50620721	50621121	RPL36P2	+	19569212..19569612			best RefSeq	20q13.13	ribosomal protein L36 pseudogene 2
50645471	50660291	LOC100506175	+	19593962..19608782			best RefSeq	20q13.13	uncharacterized LOC100506175
50667520	50674627	LOC105372659	+	19616011..19623118			mRNA	20q13.13	uncharacterized LOC105372659
50731544	50753741	PARD6B	+	19680035..19702232			best RefSeq	20q13.13	par-6 family cell polarity regulator beta
50794894	50877854	BCAS4	+	19743385..19826345			best RefSeq	20q13.13	breast carcinoma amplified sequence 4
50840211	50840827	TMSB4XP6	-	19788702..19789318			best RefSeq	20q13.13	thymosin beta 4, X-linked pseudogene 6
50871177	50874367	LOC105372660	-	19819668..19822858			rnaseq		uncharacterized LOC105372660
50888918	50930990	ADNP	-	19837409..19879481			best RefSeq	20q13.13	activity dependent neuroprotector homeobox
50913715	50914595	PSMD10P1	+	19862206..19863086			best RefSeq	20q13.13	proteasome 26S subunit, non-ATPase, 10 pseudogene 1
50930984	50945134	ADNP-AS1	+	19879475..19893625			best RefSeq	20q13.13	ADNP antisense RNA 1
50934855	50958561	DPM1	-	19883346..19907052			best RefSeq	20q13.13	dolichyl-phosphate mannosyltransferase subunit 1, catalytic
50958814	50961863	MOCS3	+	19907305..19910354			best RefSeq	20q13.13	molybdenum cofactor synthesis 3
51003656	51023176	KCNG1	-	19952147..19971667			best RefSeq	20q13.13	potassium voltage-gated channel modifier subfamily G member 1
51117390	51142931	LOC105372661	+	20065881..20091422			rnaseq	20q13.13	uncharacterized LOC105372661
51117876	51122709	LOC105372662	-	20066367..20071200			rnaseq	20q13.13	uncharacterized LOC105372662
51130704	51131743	RPSAP1	-	20079195..20080234			best RefSeq	20q13.13	ribosomal protein SA pseudogene 1
51366364	51396988	LOC105372663	+	20314855..20345479			rnaseq	20q13.2	uncharacterized LOC105372663
51386957	51562858	NFATC2	-	20335448..20511349			best RefSeq	20q13.2	nuclear factor of activated T-cells 2
51452905	51452977	MIR3194	-	20401396..20401468			best RefSeq	20q13.2	microRNA 3194
51596775	51768411	ATP9A	-	20545266..20716902			best RefSeq	20q13.2	ATPase phospholipid transporting 9A (putative)
51734540	51735064	LOC100419570	+	20683031..20683555			best RefSeq	20q13.2	ribosomal protein L29 pseudogene
51784009	51913245	SALL4	-	20732500..20861736			best RefSeq	20q13.2	spalt like transcription factor 4
51831797	51862913	LINC01429	-	20780288..20811404			best RefSeq	20q13.2	long intergenic non-protein coding RNA 1429
51904969	51905030	RNU7-6P	+	20853460..20853521			best RefSeq	20q13.2	RNA, U7 small nuclear 6 pseudogene
52080871	52096481	LOC105372664	+	21029362..21044972			mRNA	20q13.2	uncharacterized LOC105372664
52084011	52191985	ZFP64	-	21032502..21140476			best RefSeq	20q13.2	ZFP64 zinc finger protein
52110147	52111196	ERP29P1	-	21058638..21059687			best RefSeq	20q13.2	endoplasmic reticulum lumenal protein 29 pseudogene 1
52210623	52357555	LOC105376986	+	21159114..21306046			rnaseq		uncharacterized LOC105376986
52469241	52471666	LOC105372667	-	21417732..21420157			rnaseq	20q13.2	uncharacterized LOC105372667
52511299	52511550	MRPS33P4	+	21459790..21460041			best RefSeq	20q13.2	mitochondrial ribosomal protein S33 pseudogene 4
52540823	52693843	LOC105372666	+	21489314..21642334			mRNA	20q13.2	uncharacterized LOC105372666
52601799	52601876	TRI-AAT12-1	-	21550290..21550367			best RefSeq	20q13.2	transfer RNA-Ile (AAT) 12-1
52609797	52619168	LOC105372665	-	21558288..21567659			mRNA	20q13.2	uncharacterized LOC105372665
52620838	52650426	LINC01524	+	21569329..21598917			best RefSeq	20q13.2	long intergenic non-protein coding RNA 1524
52660165	52667932	LOC105376985	+	21608656..21616423			rnaseq	20q13.2	uncharacterized LOC105376985
52840946	52895423	LOC105372668	-	21789437..21843914			rnaseq	20q13.2	uncharacterized LOC105372668
52890157	52890384	RPL36P1	+	21838648..21838875			best RefSeq	20q13.2	ribosomal protein L36 pseudogene 1
52972309	53495330	TSHZ2	+	21920800..22443821			best RefSeq	20q13.2	teashirt zinc finger homeobox 2
53168643	53180017	LOC728805	-	22117134..22128508			mRNA	20q13.2	uncharacterized LOC728805
53399262	53401377	LOC105372670	-	22347753..22349868			rnaseq	20q13.2	uncharacterized LOC105372670
53421192	53421678	PPIAP10	+	22369683..22370169			best RefSeq	20q13.2	peptidylprolyl isomerase A pseudogene 10
53434174	53461505	LOC105372669	-	22382665..22409996			mRNA	20q13.2	uncharacterized LOC105372669
53514111	53525280	LOC105372671	-	22462602..22473771			mRNA	20q13.2	uncharacterized LOC105372671
53552770	53575308	LOC101927770	+	22501261..22523799			best RefSeq	20q13.2	uncharacterized LOC101927770
53567065	53608969	ZNF217	-	22515556..22557460			best RefSeq	20q13.2	zinc finger protein 217
53608354	53634615	LOC105372672	+	22556845..22583106			mRNA	20q13.2	uncharacterized LOC105372672
53668698	53668757	RNU7-14P	-	22617189..22617248			best RefSeq	20q13.2	RNA, U7 small nuclear 14 pseudogene
53744989	53751251	LOC105372673	-	22693480..22699742			rnaseq		uncharacterized LOC105372673
53845514	53852486	LOC105372674	+	22794005..22800977			rnaseq		uncharacterized LOC105372674
53874498	53875709	SUMO1P1	-	22822989..22824200			best RefSeq	20q13.2	SUMO1 pseudogene 1
53943540	54070765	BCAS1	-	22892031..23019256			best RefSeq	20q13.2	breast carcinoma amplified sequence 1
54068408	54068485	MIR4756	-	23016899..23016976			best RefSeq	20q13.2	microRNA 4756
54153449	54173985	CYP24A1	-	23101940..23122476			best RefSeq	20q13.2	cytochrome P450 family 24 subfamily A member 1
54178398	54189802	LOC105372675	+	23126889..23138293			rnaseq	20q13.2	uncharacterized LOC105372675
54207963	54219953	PFDN4	+	23156454..23168444			best RefSeq	20q13.2	prefoldin subunit 4
54475472	54651171	DOK5	+	23423963..23599662			best RefSeq	20q13.2	docking protein 5
55074556	55075178	RPL12P4	+	24023047..24023669			best RefSeq	20q13.2	ribosomal protein L12 pseudogene 4
55420336	55427197	LINC01441	-	24368827..24375688			best RefSeq	20q13.2	long intergenic non-protein coding RNA 1441
55423043	55426791	LINC01440	+	24371534..24375282			best RefSeq	20q13.2	long intergenic non-protein coding RNA 1440
55577627	55745007	LOC105372676	-	24526118..24693498			rnaseq	20q13.2	uncharacterized LOC105372676
55803900	55829685	LOC105372677	+	24752391..24778176			rnaseq	20q13.2	uncharacterized LOC105372677
55839011	55858371	LOC105372678	+	24787502..24806862			rnaseq	20q13.2	uncharacterized LOC105372678
55997357	56005474	CBLN4	-	24945848..24953965			best RefSeq	20q13.2	cerebellin 4 precursor
56036767	56040487	LOC105372679	+	24985258..24988978			rnaseq	20q13.2	uncharacterized LOC105372679
56101774	56103602	LOC105376989	+	25050265..25052093			mRNA	20q13.2	uncharacterized LOC105376989
56142472	56169754	LOC105372680	-	25090963..25118245			rnaseq	20q13.2	uncharacterized LOC105372680
56205052	56205173	RNA5SP487	-	25153543..25153664			best RefSeq	20q13.2	RNA, 5S ribosomal pseudogene 487
56248732	56249815	MC3R	+	25197223..25198306			best RefSeq	20q13.2	melanocortin 3 receptor
56358927	56368663	FAM210B	+	25307418..25317154			best RefSeq	20q13.2	family with sequence similarity 210 member B
56369389	56392295	AURKA	-	25317880..25340786			best RefSeq	20q13.2	aurora kinase A
56392371	56404526	CSTF1	+	25340862..25353017			best RefSeq	20q13.2-q13.31	OTTHUMP00000031334
56411548	56459340	CASS4	+	25360039..25407831			best RefSeq	20q13.31	Cas scaffolding protein family member 4
56459235	56459632	RPL39P	-	25407726..25408123			best RefSeq	20q13.31	ribosomal protein L39 pseudogene
56468585	56518886	RTFDC1	+	25417076..25467377			best RefSeq	20q13.31	replication termination factor 2 domain containing 1
56491492	56525925	GCNT7	-	25439983..25474416			best RefSeq	20q13.31	glucosaminyl (N-acetyl) transferase family member 7
56497538	56499022	LOC105372681	+	25446029..25447513			rnaseq	20q13.31	uncharacterized LOC105372681
56524729	56526152	FAM209A	+	25473220..25474643			best RefSeq	20q13.31	family with sequence similarity 209 member A
56526195	56536521	FAM209B	+	25474686..25485012			best RefSeq	20q13.31	family with sequence similarity 209 member B
56558911	56596608	LINC01716	+	25507402..25545099			rnaseq	20q13.31	long intergenic non-protein coding RNA 1716
56601666	56602059	RPS4XP3	+	25550157..25550550			best RefSeq	20q13.31	ribosomal protein S4X pseudogene 3
56629302	56639283	TFAP2C	+	25577793..25587774			best RefSeq	20q13.31	activating enhancer-binding protein 2 gamma
56701345	56701514	PTMAP6	-	25649836..25650005			best RefSeq	20q13.31	prothymosin, alpha pseudogene 6
56975134	56985778	LOC105372683	+	25923625..25934269			rnaseq	20q13.31	uncharacterized LOC105372683
57048749	57051527	LOC105372684	-	25997240..26000018			rnaseq		uncharacterized LOC105372684
57117189	57135984	LOC105372685	-	26065680..26084475			rnaseq	20q13.31	uncharacterized LOC105372685
57158789	57162383	LOC105372686	-	26107280..26110874			rnaseq	20q13.31	uncharacterized LOC105372686
57168753	57266651	BMP7	-	26117244..26215142			best RefSeq	20q13.31	bone morphogenetic protein 7
57213696	57215866	BMP7-AS1	+	26162187..26164357			best RefSeq	20q13.31	BMP7 antisense RNA 1
57274075	57350728	LOC105372687	-	26222566..26299219			rnaseq	20q13.31	uncharacterized LOC105372687
57321502	57321591	MIR4325	-	26269993..26270082			best RefSeq	20q13.31	microRNA 4325
57328500	57328886	RPL39P39	+	26276991..26277377			best RefSeq	20q13.31	ribosomal protein L39 pseudogene 39
57329759	57343993	SPO11	+	26278250..26292484			best RefSeq	20q13.31	SPO11, initiator of meiotic double stranded breaks
57351089	57378463	RAE1	+	26299580..26326954			best RefSeq	20q13.31	ribonucleic acid export 1
57357429	57358369	MTND1P9	-	26305920..26306860			best RefSeq	20q13.31	mitochondrially encoded NADH:ubiquinone oxidoreductase core subunit 1 pseudogene 9
57358372	57358446	NMTRL-TAA5-1	-	26306863..26306937			best RefSeq	20q13.31	nuclear-encoded mitochondrial transfer RNA-Leu (TAA) 5-1
57358440	57359822	MTRNR2L3	-	26306931..26308313			best RefSeq	20q13.31	MT-RNR2-like 3
57383726	57392492	LOC100291105	-	26332217..26340983			mRNA	20q13.31	uncharacterized LOC100291105
57391398	57409333	RBM38	+	26339889..26357824			best RefSeq	20q13.31	RNA binding motif protein 38
57460474	57463525	LOC105372688	+	26408965..26412016			rnaseq	20q13.31	uncharacterized LOC105372688
57487941	57489130	HMGB1P1	-	26436432..26437621			best RefSeq	20q13.31	high mobility group box 1 pseudogene 1
57495965	57525652	CTCFL	-	26444456..26474143			best RefSeq	20q13.31	CCCTC-binding factor like
57546265	57548897	LOC105372689	+	26494756..26497388			rnaseq		uncharacterized LOC105372689
57561081	57566461	PCK1	+	26509572..26514952			best RefSeq	20q13.31	phosphoenolpyruvate carboxykinase 1
57580579	57582585	LOC105372690	+	26529070..26531076			rnaseq	20q13.31	uncharacterized LOC105372690
57603846	57620576	ZBP1	-	26552337..26569067			best RefSeq	20q13.31	Z-DNA binding protein 1
57648392	57711536	PMEPA1	-	26596883..26660027			best RefSeq	20q13.31	prostate transmembrane protein, androgen induced 1
57710538	57712775	LOC105372691	+	26659029..26661266			mRNA		uncharacterized LOC105372691
57720481	57726370	LOC105372692	+	26668972..26674861			mRNA	20q13.31	uncharacterized LOC105372692
57895394	57895444	MIR4532	+	26843885..26843935			best RefSeq	20q13.32	microRNA 4532
57958681	57959615	LOC100129869	-	26907172..26908106			protein	20q13.32	uncharacterized LOC100129869
57985847	57996859	LOC105372693	-	26934338..26945350			mRNA	20q13.32	uncharacterized LOC105372693
58003850	58004580	LINC01742	+	26952341..26953071			rnaseq	20q13.32	long intergenic non-protein coding RNA 1742
58097222	58100274	HSPD1P19	+	27045713..27048765			best RefSeq	20q13.32	heat shock protein family D (Hsp60) member 1 pseudogene 19
58150927	58161130	C20orf85	+	27099418..27109621			best RefSeq	20q13.32	chromosome 20 open reading frame 85
58164070	58179679	LOC105372694	-	27112561..27128170			rnaseq	20q13.32	uncharacterized LOC105372694
58216126	58228653	ANKRD60	-	27164617..27177144			best RefSeq	20q13.32	ankyrin repeat domain 60
58232777	58309439	PPP4R1L	-	27181268..27257930			best RefSeq	20q13.32	protein phosphatase 4 regulatory subunit 1 like (pseudogene)
58289905	58305718	LOC105369158	-	27238396..27254209			rnaseq		uncharacterized LOC105369158
58309715	58367507	RAB22A	+	27258206..27315998			best RefSeq	20q13.32	RAB22A, member RAS oncogene family
58389119	58451101	VAPB	+	27337610..27399592			best RefSeq	20q13.32	VAMP associated protein B and C
58452469	58515393	APCDD1L	-	27400960..27463884			best RefSeq	20q13.32	APC down-regulated 1 like
58515379	58619892	APCDD1L-AS1	+	27463870..27568383			best RefSeq	20q13.32	APCDD1L antisense RNA 1 (head to head)
58634772	58635738	LINC01711	+	27583263..27584229			best RefSeq	20q13.32	long intergenic non-protein coding RNA 1711
58651253	58679526	STX16	+	27599744..27628017			best RefSeq	20q13.32	syntaxin 16
58651253	58715844	STX16-NPEPL1	+	27599744..27664335			best RefSeq	20q13.32	STX16-NPEPL1 readthrough (NMD candidate)
58689131	58715844	NPEPL1	+	27637622..27664335			best RefSeq	20q13.32	aminopeptidase-like 1
58741189	58766333	PIEZO1P2	-	27689680..27714824			best RefSeq	20q13.32	piezo type mechanosensitive ion channel component 1 pseudogene 2
58773392	58774811	LOC105372695	+	27721883..27723302			mRNA	20q13.32	uncharacterized LOC105372695
58817615	58817694	MIR296	-	27766106..27766185			best RefSeq	20q13.32	microRNA 296
58818226	58818313	MIR298	-	27766717..27766804			best RefSeq	20q13.32	microRNA 298
58818918	58850903	GNAS-AS1	-	27767409..27799394			best RefSeq	20q13.32	GNAS antisense RNA 1
58839740	58911195	GNAS	+	27788231..27859686			best RefSeq	20q13.32	GNAS complex locus
58863756	58888810	LOC101927932	-	27812247..27837301			best RefSeq	20q13.32	uncharacterized LOC101927932
58981208	58995134	NELFCD	+	27929699..27943625			best RefSeq	20q13.32	negative elongation factor complex member C/D
58995187	59007254	CTSZ	-	27943678..27955745			best RefSeq	20q13.32	cathepsin Z
59019254	59026654	TUBB1	+	27967745..27975145			best RefSeq	20q13.32	tubulin beta 1 class VI
59028678	59032367	ATP5E	-	27977169..27980858			best RefSeq	20q13.32	ATP synthase, H+ transporting, mitochondrial F1 complex, epsilon subunit
59028678	59042846	SLMO2-ATP5E	-	27977169..27991337			best RefSeq	20q13.32	SLMO2-ATP5E readthrough
59033145	59042846	PRELID3B	-	27981636..27991337			best RefSeq	20q13.32	PRELI domain containing 3B
59113075	59113932	MRPS16P2	+	28061566..28062423			best RefSeq	20q13.32	mitochondrial ribosomal protein S16 pseudogene 2
59123428	59259113	ZNF831	+	28071919..28207604			best RefSeq	20q13.32	zinc finger protein 831
59300424	59325992	EDN3	+	28248915..28274483			best RefSeq	20q13.32	endothelin 3
59460619	59460837	PIEZO1P1	-	28409110..28409328			best RefSeq	20q13.32	piezo type mechanosensitive ion channel component 1 pseudogene 1
59470083	59471988	LOC105372696	+	28418574..28420479			mRNA	20q13.32	uncharacterized LOC105372696
59577509	59847711	PHACTR3	+	28526000..28796202			best RefSeq	20q13.32-q13.33	phosphatase and actin regulator 3
59626464	59628289	LOC100506384	-	28574955..28576780			best RefSeq	20q13.32	uncharacterized LOC100506384
59863557	59933681	SYCP2	-	28812048..28882172			best RefSeq	20q13.33	synaptonemal complex protein 2
59933764	59948680	FAM217B	+	28882255..28897171			best RefSeq	20q13.33	family with sequence similarity 217 member B
59936832	59940297	PPP1R3D	-	28885323..28888788			best RefSeq	20q13.33	OTTHUMP00000031436
59955831	60034338	CDH26	+	28904322..28982829			best RefSeq	20q13.33	cadherin 26
60055925	60072953	C20orf197	+	29004416..29021444			best RefSeq	20q13.33	chromosome 20 open reading frame 197
60087686	60101387	LOC729296	+	29036177..29049878			best RefSeq	20q13.33	uncharacterized LOC729296
60138492	60322256	MIR646HG	+	29086983..29270747			best RefSeq	20q13.33	MIR646 host gene
60257758	60261182	LOC105372698	+	29206249..29209673			mRNA	20q13.33	uncharacterized LOC105372698
60308474	60308567	MIR646	+	29256965..29257058			best RefSeq	20q13.33	microRNA 646
60332374	60335793	LOC105372697	-	29280865..29284284			mRNA	20q13.33	uncharacterized LOC105372697
60414396	60414872	MTCO2P1	-	29362887..29363363			best RefSeq	20q13.33	mitochondrially encoded cytochrome c oxidase II pseudogene 1
60469609	60472976	LOC101928048	-	29418100..29421467			best RefSeq	20q13.33	uncharacterized LOC101928048
60470713	60482972	LOC101928026	+	29419204..29431463			mRNA		uncharacterized LOC101928026
60478111	60478181	MIR4533	+	29426602..29426672			best RefSeq	20q13.33	microRNA 4533
60564562	60564625	MIR548AG2	+	29513053..29513116			best RefSeq	20q13.33	microRNA 548ag-2
60748290	60777746	LOC105372699	+	29696781..29726237			mRNA	20q13.33	uncharacterized LOC105372699
60804745	60808967	LOC105372700	+	29753236..29757458			rnaseq	20q13.33	uncharacterized LOC105372700
61079064	61080179	LINC01718	+	30027555..30028670			best RefSeq	20q13.33	long intergenic non-protein coding RNA 1718
61179148	61185077	LOC105372701	+	30127639..30133568			rnaseq	20q13.33	uncharacterized LOC105372701
61252426	61940617	CDH4	+	30200917..30889108			best RefSeq	20q13.33	cadherin 4
61433090	61437453	LOC105372703	-	30381581..30385944			mRNA	20q13.33	uncharacterized LOC105372703
61953546	61953662	MIR1257	-	30902037..30902153			best RefSeq	20q13.33	microRNA 1257
61974798	62065810	TAF4	-	30923289..31014301			best RefSeq	20q13.33	TATA-box binding protein associated factor 4
62000728	62002317	LOC105372704	-	30949219..30950808			mRNA	20q13.33	uncharacterized LOC105372704
62037395	62037987	RPL17P48	-	30985886..30986478			best RefSeq	20q13.33	ribosomal protein L17 pseudogene 48
62064802	62064885	MIR3195	+	31013293..31013376			best RefSeq	20q13.33	microRNA 3195
62066200	62068533	LOC105372705	+	31014691..31017024			mRNA	20q13.33	uncharacterized LOC105372705
62101143	62124048	LOC105372706	-	31049634..31072539			mRNA	20q13.33	uncharacterized LOC105372706
62122459	62135378	LSM14B	+	31070950..31083869			best RefSeq	20q13.33	LSM family member 14B
62136727	62143458	PSMA7	-	31085218..31091949			best RefSeq	20q13.33	proteasome subunit alpha 7
62143720	62182510	SS18L1	+	31092211..31131001			best RefSeq	20q13.33	SS18L1, nBAF chromatin remodeling complex subunit
62183025	62203568	MTG2	+	31131516..31152059			best RefSeq	20q13.33	mitochondrial ribosome associated GTPase 2
62214766	62220278	HRH3	-	31163257..31168769			best RefSeq	20q13.33	histamine receptor H3
62227876	62235050	LOC105369209	+	31176367..31183541			mRNA	20q13.33	putative uncharacterized protein FLJ44790
62238485	62296213	OSBPL2	+	31186976..31244704			best RefSeq	20q13.33	oxysterol binding protein like 2
62302056	62308862	ADRM1	+	31250547..31257353			best RefSeq	20q13.33	adhesion regulating molecule 1
62305432	62308014	LOC105372707	-	31253923..31256505			mRNA	20q13.33	uncharacterized LOC105372707
62309060	62367320	LAMA5	-	31257551..31315811			best RefSeq	20q13.33	laminin subunit alpha 5
62332487	62332557	MIR4758	-	31280978..31281048			best RefSeq	20q13.33	microRNA 4758
62353010	62356480	LAMA5-AS1	+	31301501..31304971			best RefSeq	20q13.33	LAMA5 antisense RNA 1
62373817	62378978	LOC105372708	-	31322308..31327469			mRNA	20q13.33	uncharacterized LOC105372708
62387065	62388520	RPS21	+	31335556..31337011			best RefSeq	20q13.33	human leukemia differentiation factor
62388630	62407283	CABLES2	-	31337121..31355774			best RefSeq	20q13.33	Cdk5 and Abl enzyme substrate 2
62402231	62406314	LOC105372709	-	31350722..31354805			mRNA	20q13.33	uncharacterized LOC105372709
62410237	62427680	RBBP8NL	-	31358728..31376171			best RefSeq	20q13.33	RBBP8 N-terminal like
62427792	62449546	LOC105372710	+	31376283..31398037			mRNA	20q13.33	uncharacterized LOC105372710
62463497	62475970	GATA5	-	31411988..31424461			best RefSeq	20q13.33	GATA binding protein 5
62481285	62490856	LOC105372711	+	31429776..31439347			rnaseq	20q13.33	uncharacterized LOC105372711
62534032	62536728	LOC105376995	+	31482523..31485219			rnaseq	20q13.33	uncharacterized LOC105376995
62543070	62551561	C20orf166-AS1	-	31491561..31500052			best RefSeq	20q13.33	C20orf166 antisense RNA 1
62550453	62570764	MIR1-1HG	+	31498944..31519255			best RefSeq	20q13.33	MIR1-1 host gene
62554306	62554376	MIR1-1	+	31502797..31502867			best RefSeq	20q13.33	microRNA 1-1
62564912	62565013	MIR133A2	+	31513403..31513504			best RefSeq	20q13.33	microRNA 133a-2
62572671	62573385	RPL7P3	+	31521162..31521876			best RefSeq	20q13.33	ribosomal protein L7 pseudogene 3
62589665	62598358	LOC105372713	+	31538156..31546849			mRNA		uncharacterized LOC105372713
62601377	62603809	WI2-87327B8.2	-	31549868..31552300			rnaseq	20q13.33	uncharacterized WI2-87327B8.2
62642445	62685830	SLCO4A1	+	31590936..31634321			best RefSeq	20q13.33	OATP-RP1|OTTHUMP00000031492|OTTHUMP00000031493|colon organic anion transporter|organic anion transporter polypeptide-related protein 1|organic anion transporting polypeptide E|organic anion-transporting polypeptide E|sodium-independent organic anion transporter E|solute carrier family 21 (organic anion transporter), member 12|solute carrier family 21 member 12|solute carrier organic anion transpo…
62648961	62656352	LOC101928465	-	31597452..31604843			mRNA	20q13.33	uncharacterized LOC101928465
62663027	62666621	SLCO4A1-AS1	-	31611518..31615112			best RefSeq	20q13.33	SLCO4A1 antisense RNA 1
62708783	62762771	NTSR1	+	31657274..31711262			best RefSeq	20q13.33	OTTHUMP00000031500
62774121	62776856	LINC00659	-	31722612..31725347			best RefSeq	20q13.33	long intergenic non-protein coding RNA 659
62783218	62794298	LOC105372716	-	31731709..31742789			mRNA	20q13.33	uncharacterized LOC105372716
62796453	62800593	MRGBP	+	31744944..31749084			best RefSeq	20q13.33	MRG domain binding protein
62800627	62805587	OGFR-AS1	-	31749118..31754078			best RefSeq	20q13.33	OGFR antisense RNA 1
62804825	62814000	OGFR	+	31753316..31762491			best RefSeq	20q13.33	opioid growth factor receptor
62817062	62841159	COL9A3	+	31765553..31789650			best RefSeq	20q13.33	collagen type IX alpha 3 chain
62841014	62861763	TCFL5	-	31789505..31810254			best RefSeq	20q13.33	transcription factor like 5
62844566	62846191	DPH3P1	+	31793057..31794682			best RefSeq	20q13.33	diphthamide biosynthesis 3 pseudogene 1
62861426	62878190	LOC105372717	+	31809917..31826681			mRNA	20q13.33	uncharacterized LOC105372717
62871979	62873280	ARF4P2	-	31820470..31821771			best RefSeq	20q13.33	ADP ribosylation factor 4 pseudogene 2
62877734	62937952	DIDO1	-	31826225..31886443			best RefSeq	20q13.33	death inducer-obliterator 1
62938089	62948475	GID8	+	31886580..31896966			best RefSeq	20q13.33	GID complex subunit 8 homolog
62952647	62969585	SLC17A9	+	31901138..31918076			best RefSeq	20q13.33	solute carrier family 17, member 9
63005979	63007035	BHLHE23	-	31954470..31955526			best RefSeq	20q13.33	basic helix-loop-helix family member e23
63009383	63085071	LINC01749	+	31957874..32033562			best RefSeq	20q13.33	long intergenic non-protein coding RNA 1749
63025482	63028012	LOC105372718	-	31973973..31976503			rnaseq	20q13.33	uncharacterized LOC105372718
63034217	63037028	LINC00029	-	31982708..31985519			best RefSeq	20q13.33	long intergenic non-protein coding RNA 29
63038011	63053863	LINC01056	+	31986502..32002354			best RefSeq	20q13.33	long intergenic non-protein coding RNA 1056
63095493	63102319	HAR1B	-	32043984..32050810			best RefSeq	20q13.33	highly accelerated region 1B (non-protein coding)
63101292	63104385	HAR1A	+	32049783..32052876			best RefSeq	20q13.33	highly accelerated region 1A (non-protein coding)
63116222	63122754	LOC105372719	+	32064713..32071245			mRNA	20q13.33	uncharacterized LOC105372719
63117066	63130287	LOC105376996	-	32065557..32078778			mRNA	20q13.33	uncharacterized LOC105376996
63178500	63178586	MIR124-3	+	32126991..32127077			best RefSeq	20q13.33	microRNA 124-3
63195429	63216186	YTHDF1	-	32143920..32164677			best RefSeq	20q13.33	YTH N6-methyladenosine RNA binding protein 1
63235883	63240507	BIRC7	+	32184374..32188998			best RefSeq	20q13.33	baculoviral IAP repeat containing 7
63238779	63238842	MIR3196	+	32187270..32187333			best RefSeq	20q13.33	microRNA 3196
63240784	63254540	NKAIN4	-	32189275..32203031			best RefSeq	20q13.33	Na+/K+ transporting ATPase interacting 4
63253978	63261615	FLJ16779	+	32202469..32210106			best RefSeq	20q13.33	uncharacterized LOC100192386
63272785	63289793	ARFGAP1	+	32221276..32238284			best RefSeq	20q13.33	ADP ribosylation factor GTPase activating protein 1
63286808	63286866	MIR4326	+	32235299..32235357			best RefSeq	20q13.33	microRNA 4326
63293169	63334847	COL20A1	+	32241660..32283338			best RefSeq	20q13.33	collagen type XX alpha 1 chain
63343310	63361396	CHRNA4	-	32291801..32309887			best RefSeq	20q13.33	cholinergic receptor nicotinic alpha 4 subunit
63359988	63371177	LOC100130587	+	32308479..32319668			best RefSeq	20q13.33	uncharacterized LOC100130587
63370753	63378135	LOC102723788	-	32319244..32326626			mRNA	20q13.33	uncharacterized LOC102723788
63392887	63398343	LOC100130152	-	32341378..32346834			mRNA	20q13.33	uncharacterized LOC100130152
63400208	63472640	KCNQ2	-	32348699..32421131			best RefSeq	20q13.33	potassium voltage-gated channel subfamily Q member 2
63409539	63413375	LOC105372724	+	32358030..32361866			mRNA	20q13.33	uncharacterized LOC105372724
63419679	63424047	LOC105372722	+	32368170..32372538			mRNA		uncharacterized LOC105372722
63435346	63436091	LOC105372721	+	32383837..32384582			rnaseq	20q13.33	uncharacterized LOC105372721
63447024	63450897	LOC105372720	+	32395515..32399388			mRNA	20q13.33	uncharacterized LOC105372720
63488012	63499315	EEF1A2	-	32436503..32447806			best RefSeq	20q13.33	eukaryotic translation elongation factor 1 alpha 2
63502058	63505726	LOC105372725	+	32450549..32454217			rnaseq	20q13.33	uncharacterized LOC105372725
63517262	63519417	LOC102723814	-	32465753..32467908			mRNA	20q13.33	uncharacterized LOC102723814
63520078	63522171	PPDPF	+	32468569..32470662			best RefSeq	20q13.33	OTTHUMP00000031562
63528413	63537370	PTK6	-	32476904..32485861			best RefSeq	20q13.33	protein tyrosine kinase 6
63539924	63547504	SRMS	-	32488415..32495995			best RefSeq		src-related kinase lacking C-terminal regulatory tyrosine and N-terminal myristylation sites
63553020	63556708	FNDC11	+	32501511..32505199			best RefSeq	20q13.33	fibronectin type III domain containing 11
63558086	63574239	HELZ2	-	32506577..32522730			best RefSeq	20q13.33	helicase with zinc finger 2
63587602	63627028	GMEB2	-	32536093..32575519			best RefSeq	20q13.33	glucocorticoid modulatory element binding protein 2
63627243	63628757	LOC100505771	+	32575734..32577248			mRNA	20q13.33	uncharacterized LOC100505771
63639705	63653610	STMN3	-	32588196..32602101			best RefSeq	20q13.33	stathmin 3
63653152	63655003	LOC105372726	+	32601643..32603494			rnaseq	20q13.33	uncharacterized LOC105372726
63657810	63696253	RTEL1	+	32606301..32644744			best RefSeq	20q13.33	regulator of telomere elongation helicase 1
63657810	63698698	RTEL1-TNFRSF6B	+	32606301..32647189			best RefSeq	20q13.33	RTEL1-TNFRSF6B readthrough (NMD candidate)
63696651	63698698	TNFRSF6B	+	32645142..32647189			best RefSeq	20q13.33	TNF receptor superfamily member 6b
63698642	63708013	ARFRP1	-	32647133..32656504			best RefSeq	20q13.33	ADP ribosylation factor related protein 1
63707442	63736142	ZGPAT	+	32655933..32684633			best RefSeq	20q13.33	zinc finger CCCH-type and G-patch domain containing
63736626	63739107	LIME1	+	32685117..32687598			best RefSeq	20q13.33	Lck interacting transmembrane adaptor 1
63739858	63744050	SLC2A4RG	+	32688349..32692541			best RefSeq	20q13.33	SLC2A4 regulator
63743668	63832344	ZBTB46	-	32692159..32780835			best RefSeq	20q13.33	zinc finger and BTB domain containing 46
63808076	63823015	ZBTB46-AS1	+	32756567..32771506			best RefSeq	20q13.33	ZBTB46 antisense RNA 1
63832609	63848312	C20orf181	-	32781100..32796803			protein	20q13.33	chromosome 20 open reading frame 181
63861213	63862988	ABHD16B	+	32809704..32811479			best RefSeq	20q13.33	abhydrolase domain containing 16B
63865228	63891545	TPD52L2	+	32813719..32840036			best RefSeq	20q13.33	tumor protein D52 like 2
63895102	63936031	DNAJC5	+	32843593..32884522			best RefSeq	20q13.33	DnaJ heat shock protein family (Hsp40) member C5
63919449	63919520	MIR941-1	+	32867940..32868011			best RefSeq	20q13.33	microRNA 941-1
63919505	63919576	MIR941-2	+	32867996..32868067			best RefSeq	20q13.33	microRNA 941-2
63919561	63919632	MIR941-3	+	32868052..32868123			best RefSeq	20q13.33	microRNA 941-3
63919756	63919827	MIR941-4	+	32868247..32868318			best RefSeq	20q13.33	microRNA 941-4
63919868	63919939	MIR941-5	+	32868359..32868430			best RefSeq	20q13.33	microRNA 941-5
63939829	63959435	UCKL1	-	32888320..32907926			best RefSeq	20q13.33	uridine-cytidine kinase 1 like 1
63941465	63941544	MIR1914	-	32889956..32890035			best RefSeq	20q13.33	microRNA 1914
63942631	63942726	MIR647	-	32891122..32891217			best RefSeq	20q13.33	microRNA 647
63953384	63956985	UCKL1-AS1	+	32901875..32905476			best RefSeq	20q13.33	UCKL1 antisense RNA 1
63956704	63969870	ZNF512B	-	32905195..32918361			best RefSeq	20q13.33	zinc finger protein 512B
63974113	63980986	SAMD10	-	32922604..32929477			best RefSeq	20q13.33	sterile alpha motif domain containing 10
63981069	64033100	PRPF6	+	32929560..32981591			best RefSeq	20q13.33	pre-mRNA processing factor 6
64034344	64039962	LINC00176	+	32982835..32988453			best RefSeq	20q13.33	long intergenic non-protein coding RNA 176
64042350	64072347	TCEA2	+	32990841..33020838			best RefSeq	20q13.33	transcription elongation factor A2
64047726	64049626	SOX18	-	32996217..32998117			best RefSeq	20q13.33	transcription factor SOX-18
64073181	64080003	RGS19	-	33021672..33028494			best RefSeq	20q13.33	regulator of G-protein signaling 19
64076955	64077010	MIR6813	-	33025446..33025501			best RefSeq	20q13.33	microRNA 6813
64080118	64100643	OPRL1	+	33028609..33049134			best RefSeq	20q13.33	opioid related nociceptin receptor 1
64083376	64085144	LKAAEAR1	-	33031867..33033635			best RefSeq	20q13.33	LKAAEAR motif containing 1
64105830	64106831	NPBWR2	-	33054321..33055322			best RefSeq	20q13.33	neuropeptides B/W receptor 2
64139445	64143682	LOC105372727	-	33087936..33092173			mRNA	20q13.33	uncharacterized LOC105372727
64164474	64242253	MYT1	+	33112965..33190744			best RefSeq	20q13.33	myelin transcription factor 1
64255695	64276226	PCMTD2	+	33204186..33224717			best RefSeq	20q13.33	protein-L-isoaspartate (D-aspartate) O-methyltransferase domain containing 2
64290385	64303354	LINC00266-1	+	33238876..33251845			best RefSeq	20q13.33	long intergenic non-protein coding RNA 266-1
64291211	64293040	CICP4	-	33239702..33241531			best RefSeq	20q13.33	capicua transcriptional repressor pseudogene 4
64327409	64327972	IQSEC3P3	-	33275900..33276463			best RefSeq	20q13.33	IQ motif and Sec7 domain 3 pseudogene 3

## Sheet: Sheet4
50 genes located within same CNV of 20q11.21						50 genes located within same CNV of 20q13.13
chromosome	gene	coexpression with POFUT1 gene(Pearson Score)	the gene were remained for furhter analyze in article			chromosome	gene	coexpression with POFUT1 gene(Pearson Score)	the gene were remained for furhter analyze in article
20q11.21	REM1	-0.01	REM1	-0.01		20q13.13	SRMP1	/	PREX1	0.02
20q11.21	LINC00028	-0.02	LINC00028	-0.02		20q13.13	RNA5SP486	/	ARFGEF2	0.82
20q11.21	TRS-AGA7-1	/	HM13	0.6		20q13.13	LOC105376980	/	CSE1L	0.71
20q11.21	HM13	0.6	MCTS2P	0.43		20q13.13	LOC105372637	/	STAU1	1
20q11.21	MCTS2P	0.43	ID1	0.29		20q13.13	LINC01522	/	DDX27	0.83
20q11.21	HM13-AS1	/	COX4I2	-0.08		20q13.13	LINC01523	/	ZNFX1	0.44
20q11.21	LOC105372588	/	BCL2L1	0.47		20q13.13	LOC105372639	/	ZFAS1	0.18
20q11.21	ID1	0.29	TPX2	0.53			LOC105372638	/	SNORD12C	0
20q11.21	MIR3193	/	MYLK2	-0.08		20q13.13	LOC105372640	/	SNORD12B	0
20q11.21	COX4I2	-0.08	FOXS1	0.06		20q13.13	LOC105372641	/	SNORD12	0
20q11.21	BCL2L1	0.47	DUSP15	0.39			LOC105372642	/	KCNB1	0.02
20q11.21	LOC105372589	/	TTLL9	0.25		20q13.13	LINC00494	/	PTGIS	-0.03
20q11.21	TPX2	0.53	PDRG1	0.6		20q13.13	LOC105372643	/	B4GALT5	0.57
20q11.21	MYLK2	-0.08	XKR7	-0.01		20q13.13	LOC105372644	/	SLC9A8	0.64
20q11.21	FOXS1	0.06	CCM2L	-0.08		20q13.13	LOC105372645	/	SPATA2	0.78
20q11.21	DUSP15	0.39	HCK	-0.18		20q13.13	LOC105372646	/	RNF114	0.77
20q11.21	TTLL9	0.25	TM9SF4	0.82		20q13.13	PREX1	0.02	SNAI1	0.08
20q11.21	PDRG1	0.6	TSPY26P	0.6		20q13.13	LOC105372648	/
20q11.21	XKR7	-0.01	PLAGL2	0.87		20q13.13	ARFGEF2	0.82
20q11.21	RNA5SP481	/	POFUT1	1		20q13.13	SNAP23P1	/
20q11.21	CCM2L	-0.08	KIF3B	0.76		20q13.13	CSE1L-AS1	/
20q11.21	HCK	-0.18	ASXL1	0.78		20q13.13	CSE1L	0.71
20q11.21	TM9SF4	0.82	NOL4L	0.73		20q13.13	STAU1	1
20q11.21	RSL24D1P6	/	C20orf203	0.16		20q13.13	ARPC3P1	/
20q11.21	TSPY26P	0.6	COMMD7	0.52		20q13.13	DDX27	0.83
20q11.21	PLAGL2	0.87	DNMT3B	0.5		20q13.13	ZNFX1	0.44
20q11.21	POFUT1	1	MAPRE1	0.7		20q13.13	ZFAS1	0.18
20q11.21	MIR1825	/	EFCAB8	0.2		20q13.13	SNORD12C	0
20q11.21	KIF3B	0.76	SUN5	0.2		20q13.13	SNORD12B	0
20q11.21	ASXL1	0.78	BPIFB2	-0.05		20q13.13	SNORD12	0
	LOC105372590	/	BPIFB6	-0.06		20q13.13	LOC105372649	/
20q11.21	NOL4L	0.73	BPIFB3	0.12		20q13.13	KCNB1	0.02
20q11.21	LOC101929698	/	BPIFB4	-0.04		20q13.13	PTGIS	-0.03
20q11.21	LOC105372592	/	BPIFA2	-0.15			LOC105372650	/
	LOC105372591	/				20q13.13	LOC101927486	/
20q11.21	LOC149950	/				20q13.13	LOC105372651	/
20q11.21	C20orf203	0.16					LOC105372715	/
20q11.21	BAK1P1	/				20q13.13	B4GALT5	0.57
20q11.21	COMMD7	0.52				20q13.13	SNRPFP1	/
20q11.21	DNMT3B	0.5				20q13.13	LOC105372652	/
20q11.21	MAPRE1	0.7				20q13.13	SLC9A8	0.64
20q11.21	EFCAB8	0.2				20q13.13	RNU7-72P	/
20q11.21	SUN5	0.2				20q13.13	LOC100421569	/
20q11.21	BPIFB2	-0.05				20q13.13	SPATA2	0.78
20q11.21	BPIFB6	-0.06				20q13.13	LOC105372653	/
20q11.21	PUDPP3	/				20q13.13	RNF114	0.77
20q11.21	BPIFB3	0.12				20q13.13	KRT18P4	/
20q11.21	BPIFB4	-0.04				20q13.13	SNAI1	0.08
20q11.21	LOC105372714	/				20q13.13	LOC105372654	/
20q11.21	BPIFA2	-0.15				20q13.13	TRERNA1	/
