# Supplementary material for: Comprehensive bioinformatics analysis of the characterization and determination underlying mechanisms of over-expression and co-expression of genes residing on 20q in colorectal cancer
Source: Oncotarget. 2017 Aug 10;8(45):78642–59. doi: 10.18632/oncotarget.20204 (PMC5667988; doi:10.18632/oncotarget.20204)
Supplement: Supplementary file 4 [file oncotarget-08-78642-s004.xlsx]

## Sheet: Sheet1
Supplementary Table 3: Sheet 1: The transcription factor binding sites within the promoter (based on ChIP-Seq evidence) the data compiled from GENECARDs, which provide a link to the Ensembl regulatory element, promoter length and a list of TFs (Transcription Factors). Sheet 2: The enrichment analyses of transcription category of 5 genes (ENCODE_TF_ChIP-seq_2015_ table). Sheet 3: The enrichment an…
TM9SF4	PLAGL2	POFUT1	KIF3B	ASXL1
HDGF	ARNT	ARNT	ATF1	HDGF
ARNT	CREB3L1	CREB3L1	ARID4B	PKNOX1
CREB3L1	MLX	MLX	SIN3A	ARNT
MLX	ZFP64	ZFP64	DMAP1	CREB3L1
ZFP64	ARID4B	ARID4B	YBX1	MLX
ARID4B	SIN3A	SIN3A	ZNF48	WRNIP1
SIN3A	DMAP1	DMAP1	ETS1	ZFP64
DMAP1	ZNF2	ZNF2	YY1	ARID4B
ZNF2	YY1	YY1	GLIS2	SIN3A
YY1	SLC30A9	SLC30A9	ELK1	DMAP1
SLC30A9	ZNF207	ZNF207	ZNF207	YY1
CBX5	ZNF143	ZNF143	FOS	SLC30A9
ZNF302	KLF13	KLF13	KLF7	ZNF207
ZNF143	SP3	SP3	SP3	ZNF143
ZNF207	SP5	SP5	YY2	KLF13
KLF13	MXD4	MXD4	SP5	DEK
ZNF263	REST	REST	ZHX2	SP3
SP3	SMARCB1	SMARCB1	REST	SP5
SP5	KAT8	KAT8	MIER2	NFYC
NFYC	SREBF1	SREBF1	TBX21	ZHX2
ZHX2	SSRP1	SSRP1	ZNF518A	JUNB
JUNB	SMARCA4	SMARCA4	KAT8	MXD4
MXD4	RCOR2	RCOR2	SREBF1	REST
REST	NBN	NBN	MIER3	TBX21
TBX21	KDM1A	KDM1A	RFX3	SMARCB1
SMARCB1	SP7	SP7	GLIS1	PPARGC1A
ZNF592	BRD4	BRD4	ETV4	KAT8
KAT8	ASH2L	ASH2L	MXD3	SREBF1
MEF2D	ZNF324	ZNF324	MYNN	SSRP1
SSRP1	ZNF664	ZNF664	RCOR2	MIER3
MIER3	ZFHX2	ZFHX2	KDM1A	SMARCA4
ZNF610	HOMEZ	HOMEZ	WT1	ZSCAN16
SMARCA4	MAFK	MAFK	SP7	GLIS1
RFX3	MTA2	MTA2	KLF1	RCOR2
ZSCAN16	MAFG	MAFG	ZNF792	NBN
RCOR2	MNT	MNT	HBP1	HMBOX1
NBN	ZNF501	ZNF501	ZKSCAN1	KDM1A
KDM1A	EP300	EP300	ZNF324	WT1
ZZZ3	JUND	JUND	ZNF664	SP7
WT1	GABPB1	GABPB1	KLF8	ZNF785
SP7	SMAD4	SMAD4	ZBTB10	KLF1
ZNF785	FOXP2	FOXP2	SOX5	ZNF175
BRD4	HMGN3	HMGN3	SRF	TEAD3
KLF1	SUPT5H	SUPT5H	ZNF639	ZNF324
ZSCAN18	ZXDB	ZXDB	STAT1	ZFHX2
ZNF146	ELF3	ELF3	MAZ	STAT2
ZNF175	TBP	TBP	MTA2	NFE2
BACH1	TBL1XR1	TBL1XR1	FOXA3	HOMEZ
UBTF	ZNF76	ZNF76	EP300	MTA2
ZKSCAN1	KLF17	KLF17	SIN3B	TEAD2
ZNF324	RARA	RARA	GABPA	ZNF501
ZNF664	RCOR1	RCOR1	ZSCAN23	MNT
ZNF239	ZNF391	ZNF391	HNF1A	EP300
NFE2	SMARCA5	SMARCA5	CBX1	ZSCAN23
HOMEZ	SMARCC1	SMARCC1	JUND	HNF1A
MAFK	KLF11	KLF11	ZNF692	JUND
MTA2	HMG20B	HMG20B	TARDBP	ZNF692
ZNF501	ZBTB11	ZBTB11	GABPB1	GABPB1
MNT	ZNF580	ZNF580	SMAD4	ID3
EP300	ZNF24	ZNF24	SPI1	CTBP2
ATF2	IRF1	IRF1	ZXDB	SMAD4
ZSCAN23	MYC	MYC	TRIM28	FOXP2
MITF	BCOR	BCOR	NR2C2	BCL6
HNF1A	SOX13	SOX13	ELF3	SUPT5H
JUND	DRAP1	DRAP1	HDAC1	ZXDB
ZNF692	ESRRA	ESRRA	INSM2	ELF3
GABPB1	TAL1	TAL1	ZNF76	TBP
ID3	MAX	MAX	KLF17	CBX3
FOXP2	ZNF384	ZNF384	BMI1	TBL1XR1
BCL6	E2F1	E2F1	THRB	SREBF2
SUPT5H	CCNT2	CCNT2	ZBTB40	ZNF76
ZXDB	GATA3	GATA3	RAD21	KLF17
ELF3	GATAD1	GATAD1	RFX5	DEAF1
TBP	NCOR1	NCOR1	ZNF366	THRB
CBX3	PRDM10	PRDM10	EGR1	ZSCAN9
TBL1XR1	GATAD2A	GATAD2A	RCOR1	DNMT3B
SREBF2	L3MBTL2	L3MBTL2	ETV6	ZEB1
NFRKB	ZNF511	ZNF511	CREM	RARA
ZNF76	NR2F1	NR2F1	ZHX1	RFX5
KLF17	CHD1	CHD1	MIXL1	ETV6
DEAF1	ARID1B	ARID1B	THAP11	RCOR1
THRB	ZGPAT	ZGPAT	SMARCC1	ZNF391
ZSCAN9	HDAC2	HDAC2	HMG20B	EGR2
DNMT3B	KLF9	KLF9	HCFC1	SMARCA5
ZEB1	TAF7	TAF7	CEBPB	SMARCC1
RARA	KDM6A	KDM6A	ELF1	KLF11
RFX5	ZNF48	ZNF48	ZNF843	ZBTB2
CHAMP1	ELK1	ELK1	TGIF2	ZBTB11
RCOR1	PPARG	PPARG	SP1	CBFB
ZNF391	MBD2	MBD2	ZFP69B	CEBPB
MIXL1	ATF4	ATF4	KLF16	HDAC8
SMARCC1	MAFF	MAFF	ZNF341	ZNF843
KLF11	MXD3	MXD3	CEBPA	ZNF341
ZBTB2	CTCF	CTCF	IKZF1	ZNF580
ZBTB11	ZNF792	ZNF792	ZNF580	ZNF24
CBFB	SUZ12	SUZ12	IRF1	IRF1
USF2	CHD4	CHD4	ZNF24	MYC
HDAC8	HBP1	HBP1	MYC	ZNF18
ZNF843	RELA	RELA	ZNF18	BCOR
ZFP69B	HIC1	HIC1	BCOR	SOX13
RAD51	RFXANK	RFXANK	SOX13	DRAP1
ZNF341	SMC3	SMC3	GTF2F1	ESRRA
ZNF580	ZSCAN29	ZSCAN29	IRF2	SAP130
ZNF24	ZBTB20	ZBTB20	TFAP4	JUN
IRF1	SMARCE1	SMARCE1	MXI1	ETV1
MYC	ZNF639	ZNF639	SAP130	MAX
ZNF18	SOX5	SOX5	ETV1	ZNF384
BCOR	MAZ	MAZ	ZMYM3	CEBPG
SOX13	STAT1	STAT1	ZNF384	E2F1
SIX4	HLF	HLF	CEBPG	CCNT2
ZSCAN5A	FOXA3	FOXA3	ZNF7	NCOR1
DRAP1	ZBTB8A	ZBTB8A	POLR2A	GATAD1
ESRRA	DPF2	DPF2	GATAD1	PATZ1
SAP130	GTF2A2	GTF2A2	PATZ1	PRDM10
ETV1	GABPA	GABPA	PRDM10	TCF7L2
JUN	OSR2	OSR2	NR2F6	GATAD2A
MAX	RUNX1	RUNX1	GATAD2A	RFX1
CEBPG	CBX1	CBX1	RFX1	NFIA
E2F1	ATF3	ATF3	PHF8	TEAD1
GATA3	MBD1	MBD1	NFIA	ZNF511
NCOR1	EMSY	EMSY	ZNF511	NR2F1
GATAD1	NR2C2	NR2C2	SP2	ZBED1
PATZ1	HDAC1	HDAC1	ZBTB7A	SP2
ZNF547	RAD21	RAD21	ETS2	CHD1
PRDM10	ZBTB40	ZBTB40	ZGPAT	TRIM22
GATAD2A	GATA4	GATA4	ZFP3	HHEX
ZNF687	EGR1	EGR1	KLF9	ZGPAT
TFE3	BCLAF1	BCLAF1	MLLT1	HDAC2
RFX1	CREM	CREM	RXRB	KLF9
L3MBTL2	THAP11	THAP11		MLLT1
TEAD1	GMEB2	GMEB2		TAF7
ZNF511	SMAD5	SMAD5		KDM6A
SP2	HCFC1	HCFC1		ATF1
CHD1	ZEB2	ZEB2		ZNF48
KDM5A	ZNF781	ZNF781		BRCA1
ZNF318	TGIF2	TGIF2		ETS1
ZGPAT	TFDP1	TFDP1		GLIS2
KLF9	POLR2H	POLR2H		ELK1
MLLT1	SP1	SP1		KLF7
TAF7	KLF16	KLF16		KDM4B
ATF1	IKZF1	IKZF1		YY2
ZNF48	ZNF524	ZNF524		MIER2
BRCA1	GATA1	GATA1		TSHZ1
ETS1	ZBTB26	ZBTB26		PPARG
ELK1	ZNF558	ZNF558		ZNF518A
GATA2	MXI1	MXI1		MBD2
KLF7	TAF1	TAF1		MAFF
KDM4B	ZMYM3	ZMYM3		ETV4
YY2	EBF1	EBF1		MXD3
NCOA1	ZNF316	ZNF316		STAT3
MIER2	RERE	RERE		HNF4A
PPARG	POLR2A	POLR2A		CTCF
ZNF518A	ZBTB48	ZBTB48		ZNF792
ZNF623	ADNP	ADNP		SUZ12
ZNF264	HNF4G	HNF4G		HINFP
CREB3	NR2F6	NR2F6		ZIC2
MBD2	CHD2	CHD2		RELA
ETV4	PHF8	PHF8		HIC1
MXD3	KLF6	KLF6		DIDO1
ZNF792	NRF1	NRF1		CTBP1
SUZ12	NR3C1	NR3C1		RFXANK
DDX20	E2F4	E2F4		EED
CHD4	ZBTB7A	ZBTB7A		ZSCAN29
ZIC2	ZFX	ZFX		ZNF600
HBP1				KLF8
RELA				DNMT1
DIDO1				ZBTB20
CTBP1				SMARCE1
FOXK2				ZBTB10
ZNF600				ZNF639
KLF8				SRF
ZBTB20				SOX5
ZBTB10				STAT1
ZNF639				MAZ
SRF				HLF
SOX5				FOXA3
MAZ				BHLHE40
FOXA3				ZNF407
BHLHE40				SIX5
GFI1B				ZBTB8A
SIX5				SIN3B
ZBTB8A				GABPA
GTF2A2				RUNX1
SIN3B				CBX1
ZNF83				ATF3
GABPA				MBD1
OSR2				TARDBP
CBX1				SPI1
ATF3				TRIM28
MBD1				NR2C2
TARDBP				HDAC1
CUX1				INSM2
EMSY				NFXL1
TRIM28				BMI1
NR2C2				RAD21
YBX3				ZBTB40
HDAC1				GATA4
INSM2				EGR1
ZBTB40				ZNF138
ZNF366				SCRT2
SCRT2				CREM
CREM				ZHX1
ZHX1				THAP11
THAP11				ELK4
ELK4				GMEB2
GMEB2				ZNF362
ZNF280D				HCFC1
HCFC1				SMAD5
SMAD5				ELF1
OVOL3				ZEB2
ELF1				ZNF781
ZEB2				NR2F2
SP1				TGIF2
TGIF2				SP1
POLR2H				POLR2H
MTA1				TFDP1
KLF16				KLF16
IKZF1				IKZF1
ZNF524				ZBTB33
ZBTB33				PRDM1
PRDM1				ZBTB26
ZBTB26				ZBTB1
MGA				GTF2F1
ZNF558				IRF2
GTF2F1				TFAP4
MXI1				MXI1
USF1				TAF1
TAF1				TEAD4
ZNF644				ZMYM3
ZNF101				ZNF644
ZNF316				ZNF101
ZBTB48				ZBTB48
POLR2A				POLR2A
RERE				RERE
ADNP				ADNP
NR2F6				HNF4G
TRIM24				NR2F6
ZNF652				ZNF652
NFE2L2				CHD2
CHD2				PHF8
SCRT1				RNF2
PHF8				ZNF740
RNF2				KLF6
ZNF740				NRF1
KLF6				NR4A1
NR4A1				ZFP37
NRF1				NR3C1
ZFP37				ZBTB7A
NR3C1				BCL11A
ZBTB7A				ZKSCAN8
ZKSCAN8				MYB
CREB1				CREB1
ZFX				TCF7
				ZFX
				RXRB

## Sheet: Sheet2
ENCODE_TF_ChIP-seq_2015_table
Term	Overlap	P-value	Adjusted P-value	Old P-value	Old Adjusted P-value	Z-score	Combined Score	Genes
EGR1_H1-hESC_hg19	4/1046	3.5655e-05	0.0160091	1.20721e-05	0.00542038	-1.79931	7.43942	ASXL1;KIF3B;POFUT1;PLAGL2
EP300_MEL cell line_mm9	4/2000	0.000458831	0.0515037	0.000155822	0.017491	-1.80817	5.36322	ASXL1;KIF3B;POFUT1;PLAGL2
ETS1_MEL cell line_mm9	4/1902	0.000376837	0.0515037	0.000127889	0.017491	-1.74848	5.18618	ASXL1;KIF3B;POFUT1;PLAGL2
KAT2A_GM12878_hg19	4/1849	0.000337299	0.0515037	0.000114431	0.017491	-1.64388	4.87592	ASXL1;POFUT1;PLAGL2;TM9SF4
NR3C1_HepG2_hg19	2/211	0.00108483	0.0974177	0.000638251	0.0477625	-1.91717	4.46461	ASXL1;TM9SF4
RAD21_HepG2_hg19	4/2685	0.00144714	0.108294	0.000494335	0.0443913	-1.69873	3.77611	ASXL1;KIF3B;POFUT1;PLAGL2
RELA_GM12892_hg19	3/1302	0.00249172	0.139848	0.00111943	0.062828	-1.71381	3.37141	ASXL1;POFUT1;PLAGL2
MYC_HeLa-S3_hg19	4/3080	0.00246209	0.139848	0.000844384	0.0541612	-1.66733	3.27997	ASXL1;POFUT1;PLAGL2;TM9SF4
JUN_CH12.LX_mm9	3/1659	0.00501371	0.213282	0.00226516	0.0969413	-1.80695	2.79199	ASXL1;KIF3B;TM9SF4
THAP1_K562_hg19	3/1775	0.00608481	0.213282	0.00275456	0.0969413	-1.69225	2.61476	POFUT1;PLAGL2;TM9SF4
YY1_GM12878_hg19	3/2000	0.00855028	0.213282	0.00388629	0.0969413	-1.68636	2.60567	KIF3B;PLAGL2;TM9SF4
ZBTB7A_HepG2_hg19	3/1881	0.00718079	0.213282	0.0032568	0.0969413	-1.67013	2.58059	ASXL1;KIF3B;TM9SF4
GATA1_erythroblast_mm9	3/1971	0.00820267	0.213282	0.00372632	0.0969413	-1.66791	2.57715	ASXL1;POFUT1;PLAGL2
IKZF1_GM12878_hg19	3/2000	0.00855028	0.213282	0.00388629	0.0969413	-1.66242	2.56868	ASXL1;POFUT1;PLAGL2
TCF3_myocyte_mm9	3/1987	0.00839334	0.213282	0.00381405	0.0969413	-1.6592	2.56369	ASXL1;POFUT1;PLAGL2
RELA_GM12891_hg19	3/2000	0.00855028	0.213282	0.00388629	0.0969413	-1.63615	2.52809	ASXL1;POFUT1;PLAGL2
ZNF384_GM12878_hg19	3/2000	0.00855028	0.213282	0.00388629	0.0969413	-1.62325	2.50815	ASXL1;KIF3B;TM9SF4
MYC_A549_hg19	3/2000	0.00855028	0.213282	0.00388629	0.0969413	-1.57762	2.43765	POFUT1;PLAGL2;TM9SF4
TAL1_G1E-ER4_mm9	2/810	0.0150988	0.264773	0.00889082	0.142571	-1.77072	2.35307	POFUT1;PLAGL2
TAL1_erythroblast_mm9	2/885	0.0178887	0.264773	0.0105491	0.148662	-1.72926	2.29798	POFUT1;PLAGL2
IRF3_HepG2_hg19	2/755	0.0131906	0.264773	0.00775926	0.139837	-1.70937	2.27156	POFUT1;PLAGL2
PML_MCF-7_hg19	2/887	0.017966	0.264773	0.0105951	0.148662	-1.69927	2.25813	POFUT1;PLAGL2
CEBPZ_HepG2_hg19	2/867	0.0171996	0.264773	0.0101391	0.148662	-1.66307	2.21003	POFUT1;PLAGL2
TAL1_MEL cell line_mm9	3/2290	0.0125392	0.264773	0.00573055	0.122525	-1.62772	2.16305	POFUT1;PLAGL2;TM9SF4
YY1_K562_hg19	3/2496	0.0159671	0.264773	0.00732657	0.139837	-1.59245	2.11618	ASXL1;POFUT1;PLAGL2
GABPA_GM12878_hg19	3/2556	0.0170626	0.264773	0.00783859	0.139837	-1.58862	2.11109	ASXL1;KIF3B;TM9SF4
TAL1_G1E_mm9	2/983	0.021852	0.297319	0.0129123	0.170518	-1.73003	2.09844	POFUT1;PLAGL2
EGR1_ECC-1_hg19	3/2345	0.0134047	0.264773	0.00613261	0.125161	-1.57388	2.0915	POFUT1;PLAGL2;TM9SF4
EP300_H1-hESC_hg19	3/2611	0.0181062	0.264773	0.00832716	0.139837	-1.55312	2.06391	KIF3B;POFUT1;PLAGL2
MEF2A_GM12878_hg19	2/970	0.0213059	0.297319	0.0125862	0.170518	-1.68778	2.04719	ASXL1;PLAGL2
NANOG_H1-hESC_hg19	1/113	0.0279353	0.321994	0.0214173	0.196252	-1.80069	2.04058	ASXL1
EP300_GM12878_hg19	4/4724	0.0126118	0.264773	0.00441087	0.104236	-1.52242	2.02312	ASXL1;KIF3B;POFUT1;TM9SF4
RXRA_H1-hESC_hg19	1/117	0.0289126	0.321994	0.0221621	0.199015	-1.77403	2.01037	ASXL1
BCL11A_GM12878_hg19	2/1186	0.0311581	0.321994	0.0184935	0.185348	-1.75935	1.99373	ASXL1;KIF3B
HNF4A_HepG2_hg19	3/2620	0.0182805	0.264773	0.00840888	0.139837	-1.49487	1.98651	ASXL1;POFUT1;PLAGL2
EP300_T47D_hg19	2/1155	0.0296443	0.321994	0.0175827	0.185348	-1.6329	1.85044	ASXL1;KIF3B
FOXM1_MCF-7_hg19	1/168	0.0413044	0.338571	0.0316181	0.201234	-1.70049	1.84166	ASXL1
ELF1_HCT116_hg19	2/1194	0.031554	0.321994	0.0187319	0.185348	-1.62503	1.84152	KIF3B;TM9SF4
REST_GM12878_hg19	2/1149	0.0293551	0.321994	0.0174088	0.185348	-1.60321	1.8168	POFUT1;PLAGL2
KAT2A_HeLa-S3_hg19	2/1112	0.027599	0.321994	0.0163539	0.185348	-1.59415	1.80653	POFUT1;PLAGL2
REST_K562_hg19	3/2834	0.0227312	0.300186	0.0105018	0.148662	-1.50005	1.80509	ASXL1;POFUT1;PLAGL2
POLR2A_MEL cell line_mm9	4/4890	0.0143622	0.264773	0.0050342	0.113018	-1.3493	1.79307	ASXL1;KIF3B;POFUT1;PLAGL2
SP2_H1-hESC_hg19	2/1184	0.0310594	0.321994	0.0184341	0.185348	-1.55157	1.75828	POFUT1;PLAGL2
ETS1_GM12878_hg19	1/215	0.0526119	0.338571	0.0402676	0.201234	-1.61438	1.74841	ASXL1
SIX5_H1-hESC_hg19	2/1258	0.0347984	0.338571	0.0206882	0.195337	-1.59687	1.72944	ASXL1;TM9SF4
ZC3H11A_CH12.LX_mm9	2/1429	0.0441189	0.338571	0.0263346	0.201234	-1.59309	1.72535	POFUT1;PLAGL2
IRF4_GM12878_hg19	2/1912	0.0751183	0.338571	0.0453731	0.201234	-1.57252	1.70307	ASXL1;TM9SF4
NR2C2_HepG2_hg19	2/1481	0.0471345	0.338571	0.0281696	0.201234	-1.55254	1.68143	ASXL1;KIF3B
TAF7_H1-hESC_hg19	2/1466	0.0462562	0.338571	0.0276348	0.201234	-1.53897	1.66674	POFUT1;PLAGL2
BCLAF1_GM12878_hg19	2/1490	0.0476648	0.338571	0.0284927	0.201234	-1.52844	1.65533	POFUT1;TM9SF4
EP300_HepG2_hg19	3/3119	0.029591	0.321994	0.0137528	0.176429	-1.44348	1.63578	ASXL1;KIF3B;POFUT1
MYOD1_myocyte_mm9	3/3164	0.030774	0.321994	0.0143164	0.178557	-1.42485	1.61468	ASXL1;POFUT1;PLAGL2
YY1_ECC-1_hg19	2/1791	0.0667495	0.338571	0.0401962	0.201234	-1.48368	1.60686	KIF3B;POFUT1
SP2_HepG2_hg19	2/1507	0.0486731	0.338571	0.0291073	0.201234	-1.47026	1.59232	POFUT1;PLAGL2
MBD4_HepG2_hg19	2/1809	0.0679703	0.338571	0.0409497	0.201234	-1.46245	1.58386	KIF3B;TM9SF4
NELFE_MEL cell line_mm9	2/2000	0.0814381	0.338571	0.0493	0.201234	-1.45533	1.57615	KIF3B;PLAGL2
MAX_CH12.LX_mm9	2/2000	0.0814381	0.338571	0.0493	0.201234	-1.44726	1.56742	ASXL1;PLAGL2
STAT3_HeLa-S3_hg19	2/1974	0.079551	0.338571	0.0481259	0.201234	-1.44017	1.55973	ASXL1;TM9SF4
MXI1_IMR-90_hg19	2/2000	0.0814381	0.338571	0.0493	0.201234	-1.43961	1.55913	KIF3B;PLAGL2
MYC_MCF 10A_hg19	3/3382	0.0368989	0.338571	0.0172465	0.185348	-1.43059	1.54936	ASXL1;POFUT1;TM9SF4
POLR2A_A549_hg19	3/3474	0.0396818	0.338571	0.0185846	0.185348	-1.42941	1.54808	KIF3B;POFUT1;PLAGL2
EGR1_K562_hg19	2/1915	0.0753305	0.338571	0.0455048	0.201234	-1.41945	1.53729	KIF3B;TM9SF4
ZNF384_K562_hg19	2/2000	0.0814381	0.338571	0.0493	0.201234	-1.41938	1.53722	POFUT1;TM9SF4
SRF_GM12878_hg19	2/1986	0.0804199	0.338571	0.0486663	0.201234	-1.41429	1.53171	ASXL1;KIF3B
PHF8_K562_hg19	2/2000	0.0814381	0.338571	0.0493	0.201234	-1.40838	1.52531	KIF3B;POFUT1
YY1_NT2-D1_hg19	2/2000	0.0814381	0.338571	0.0493	0.201234	-1.40788	1.52476	ASXL1;TM9SF4
RCOR1_K562_hg19	3/3501	0.0405211	0.338571	0.0189889	0.185348	-1.40708	1.5239	KIF3B;PLAGL2;TM9SF4
RCOR1_GM12878_hg19	2/2000	0.0814381	0.338571	0.0493	0.201234	-1.39282	1.50845	KIF3B;TM9SF4
CTCF_NB4_hg19	2/2000	0.0814381	0.338571	0.0493	0.201234	-1.38843	1.5037	POFUT1;PLAGL2
UBTF_CH12.LX_mm9	2/2000	0.0814381	0.338571	0.0493	0.201234	-1.38549	1.50052	POFUT1;PLAGL2
CTCF_GM20000_hg19	2/2000	0.0814381	0.338571	0.0493	0.201234	-1.38106	1.49572	POFUT1;PLAGL2
MXI1_SK-N-SH_hg19	2/2000	0.0814381	0.338571	0.0493	0.201234	-1.38055	1.49517	POFUT1;PLAGL2
ZNF384_CH12.LX_mm9	2/2000	0.0814381	0.338571	0.0493	0.201234	-1.37653	1.49081	ASXL1;TM9SF4
NFYA_HeLa-S3_hg19	2/2000	0.0814381	0.338571	0.0493	0.201234	-1.36529	1.47863	POFUT1;TM9SF4
NFE2_GM12878_hg19	2/2000	0.0814381	0.338571	0.0493	0.201234	-1.36454	1.47783	ASXL1;TM9SF4
MYOG_myocyte_mm9	3/3623	0.0444416	0.338571	0.0208823	0.195337	-1.35673	1.46937	KIF3B;POFUT1;PLAGL2
JUN_K562_hg19	3/4156	0.064062	0.338571	0.0304684	0.201234	-1.34967	1.46172	POFUT1;PLAGL2;TM9SF4
POLR2A_heart_mm9	2/2000	0.0814381	0.338571	0.0493	0.201234	-1.33924	1.45042	KIF3B;PLAGL2
HA-E2F1_MCF-7_hg19	2/2000	0.0814381	0.338571	0.0493	0.201234	-1.33645	1.4474	ASXL1;PLAGL2
POLR2A_myocyte_mm9	2/2000	0.0814381	0.338571	0.0493	0.201234	-1.33172	1.44228	KIF3B;POFUT1
POLR2AphosphoS2_myocyte_mm9	2/2000	0.0814381	0.338571	0.0493	0.201234	-1.3267	1.43684	ASXL1;PLAGL2
SIN3A_GM12878_hg19	2/2000	0.0814381	0.338571	0.0493	0.201234	-1.32622	1.43632	KIF3B;POFUT1
E2F1_HeLa-S3_hg19	2/2000	0.0814381	0.338571	0.0493	0.201234	-1.32616	1.43625	POFUT1;PLAGL2
HCFC1_K562_hg19	2/2000	0.0814381	0.338571	0.0493	0.201234	-1.32574	1.43581	ASXL1;PLAGL2
CTCF_bone marrow macrophage_mm9	2/2000	0.0814381	0.338571	0.0493	0.201234	-1.31731	1.42668	POFUT1;PLAGL2
MAZ_MEL cell line_mm9	2/2000	0.0814381	0.338571	0.0493	0.201234	-1.31581	1.42505	POFUT1;PLAGL2
ZNF384_ES-E14_mm9	2/2000	0.0814381	0.338571	0.0493	0.201234	-1.31506	1.42423	ASXL1;TM9SF4
CTCF_heart_mm9	2/2000	0.0814381	0.338571	0.0493	0.201234	-1.31237	1.42132	POFUT1;PLAGL2
NELFE_CH12.LX_mm9	2/2000	0.0814381	0.338571	0.0493	0.201234	-1.31013	1.4189	KIF3B;PLAGL2
TCF7L2_HCT116_hg19	2/2000	0.0814381	0.338571	0.0493	0.201234	-1.30602	1.41444	ASXL1;POFUT1
ZNF143_HeLa-S3_hg19	2/2000	0.0814381	0.338571	0.0493	0.201234	-1.29989	1.40781	POFUT1;TM9SF4
CTCF_epithelial cell of proximal tubule_hg19	2/2051	0.0851874	0.347719	0.0516366	0.207008	-1.33221	1.40729	POFUT1;PLAGL2
MAZ_CH12.LX_mm9	2/2000	0.0814381	0.338571	0.0493	0.201234	-1.2971	1.40479	POFUT1;TM9SF4
MAZ_HeLa-S3_hg19	2/2000	0.0814381	0.338571	0.0493	0.201234	-1.29686	1.40452	KIF3B;PLAGL2
POLR2A_HeLa-S3_hg19	3/4163	0.0643469	0.338571	0.0306089	0.201234	-1.29645	1.40409	KIF3B;POFUT1;PLAGL2
CTCF_fibroblast of dermis_hg19	2/2000	0.0814381	0.338571	0.0493	0.201234	-1.29085	1.39802	POFUT1;TM9SF4
JUN_HepG2_hg19	2/2000	0.0814381	0.338571	0.0493	0.201234	-1.28892	1.39592	KIF3B;TM9SF4
MAFF_HepG2_hg19	2/2000	0.0814381	0.338571	0.0493	0.201234	-1.27773	1.38381	KIF3B;TM9SF4
CTCF_spleen_hg19	2/2000	0.0814381	0.338571	0.0493	0.201234	-1.27399	1.37976	KIF3B;POFUT1
E2F4_myocyte_mm9	2/2000	0.0814381	0.338571	0.0493	0.201234	-1.2644	1.36937	PLAGL2;TM9SF4
ELF1_SK-N-SH_hg19	2/2030	0.083636	0.344519	0.0506692	0.204959	-1.27514	1.3588	KIF3B;TM9SF4
MYC_K562_hg19	4/6800	0.0486214	0.338571	0.0175347	0.185348	-1.25242	1.3564	ASXL1;POFUT1;PLAGL2;TM9SF4
CTCF_limb_mm9	2/2000	0.0814381	0.338571	0.0493	0.201234	-1.23491	1.33743	ASXL1;POFUT1
SIX5_K562_hg19	2/2086	0.0877963	0.35514	0.0532656	0.211648	-1.28895	1.33438	ASXL1;TM9SF4
E2F4_GM12878_hg19	2/2000	0.0814381	0.338571	0.0493	0.201234	-1.22268	1.32419	ASXL1;POFUT1
CUX1_GM12878_hg19	2/2000	0.0814381	0.338571	0.0493	0.201234	-1.22139	1.32279	PLAGL2;TM9SF4
CEBPB_HeLa-S3_hg19	2/2000	0.0814381	0.338571	0.0493	0.201234	-1.21397	1.31476	ASXL1;POFUT1
CTCF_liver_mm9	2/2000	0.0814381	0.338571	0.0493	0.201234	-1.21239	1.31305	POFUT1;PLAGL2
CTCF_BE2C_hg19	2/2174	0.0944813	0.368616	0.0574508	0.220474	-1.31504	1.31241	POFUT1;PLAGL2
CTCF_astrocyte of the spinal cord_hg19	2/2167	0.0939431	0.368616	0.0571132	0.220474	-1.29452	1.29193	POFUT1;PLAGL2
HA-E2F1_HeLa-S3_hg19	2/2000	0.0814381	0.338571	0.0493	0.201234	-1.18838	1.28704	POFUT1;PLAGL2
SUZ12_K562_hg19	2/2000	0.0814381	0.338571	0.0493	0.201234	-1.1715	1.26876	POFUT1;PLAGL2
RAD21_K562_hg19	2/2100	0.0888479	0.356185	0.0539229	0.21238	-1.22731	1.26696	POFUT1;PLAGL2
GABPA_SK-N-SH_hg19	2/2142	0.0920299	0.365676	0.0559142	0.218308	-1.24066	1.24812	ASXL1;KIF3B
POLR2A_cortical plate_mm9	2/2000	0.0814381	0.338571	0.0493	0.201234	-1.14574	1.24086	KIF3B;PLAGL2
RFX5_IMR-90_hg19	1/478	0.113934	0.415904	0.0875348	0.30381	-1.41004	1.23703	ASXL1
TEAD4_SK-N-SH_hg19	1/493	0.117333	0.42146	0.0901734	0.309068	-1.40258	1.21187	ASXL1
USF1_ECC-1_hg19	2/2318	0.105792	0.399166	0.0645686	0.241594	-1.24671	1.14495	ASXL1;TM9SF4
CTCF_retinal pigment epithelial cell_hg19	2/2356	0.108851	0.407284	0.0665011	0.246769	-1.22165	1.09734	POFUT1;PLAGL2
SP2_K562_hg19	2/2237	0.0993744	0.378128	0.0605244	0.228365	-1.12706	1.09609	POFUT1;PLAGL2
GABPA_HeLa-S3_hg19	2/2406	0.112921	0.415585	0.0690775	0.252161	-1.19205	1.0467	ASXL1;KIF3B
EP300_K562_hg19	3/4840	0.0952327	0.368616	0.0460386	0.201234	-1.03065	1.02859	ASXL1;KIF3B;POFUT1
CTCF_MEL cell line_mm9	3/4882	0.097365	0.373649	0.0471179	0.201234	-1.04101	1.02481	KIF3B;POFUT1;PLAGL2
BATF_GM12878_hg19	1/760	0.176115	0.47393	0.136129	0.376141	-1.35439	1.01132	ASXL1
FOXM1_ECC-1_hg19	1/578	0.136399	0.4711	0.10501	0.348035	-1.33801	1.0071	ASXL1
CTCF_WI38_hg19	2/2447	0.116295	0.421102	0.0712183	0.257879	-1.16431	1.00699	POFUT1;PLAGL2
REST_PFSK-1_hg19	2/2387	0.111368	0.413259	0.068094	0.250608	-1.13893	1.00645	POFUT1;PLAGL2
CEBPB_myocyte_mm9	1/640	0.150097	0.47393	0.11571	0.368046	-1.34755	1.00621	TM9SF4
CEBPB_GM12878_hg19	1/639	0.149877	0.47393	0.115538	0.368046	-1.33526	0.997031	ASXL1
GABPA_HepG2_hg19	2/2471	0.118286	0.421512	0.072483	0.260359	-1.14447	0.988715	KIF3B;PLAGL2
NR2C2_GM12878_hg19	1/593	0.139729	0.47393	0.107609	0.352673	-1.31578	0.982489	ASXL1
SIN3A_K562_hg19	1/698	0.162753	0.47393	0.125627	0.376141	-1.27145	0.949388	POFUT1
MYB_MEL cell line_mm9	1/692	0.161451	0.47393	0.124605	0.376141	-1.27073	0.948853	KIF3B
CTCF_G1E-ER4_mm9	2/2540	0.124072	0.43522	0.0761663	0.271418	-1.1184	0.930398	POFUT1;PLAGL2
EGR1_MCF-7_hg19	1/741	0.172038	0.47393	0.132921	0.376141	-1.23153	0.919579	TM9SF4
RELA_GM18526_hg19	1/838	0.192682	0.47393	0.149197	0.376141	-1.20744	0.901594	ASXL1
YY1_HepG2_hg19	1/920	0.20981	0.47393	0.162764	0.376141	-1.20175	0.897344	KIF3B
SIN3A_Panc1_hg19	1/976	0.22134	0.47393	0.17193	0.376141	-1.19212	0.890154	POFUT1
STAT1_HeLa-S3_hg19	1/945	0.214974	0.47393	0.166866	0.376141	-1.18993	0.888515	ASXL1
RELA_GM12878_hg19	1/785	0.181454	0.47393	0.140334	0.376141	-1.18546	0.88518	ASXL1
YY1_GM12892_hg19	1/929	0.211672	0.47393	0.164243	0.376141	-1.17346	0.876219	POFUT1
GATA3_T47D_hg19	1/1102	0.246789	0.47393	0.19226	0.376141	-1.16577	0.870478	TM9SF4
ZBTB33_K562_hg19	1/1048	0.235965	0.47393	0.183597	0.376141	-1.16541	0.870204	ASXL1
RAD21_H1-hESC_hg19	2/2750	0.142216	0.47393	0.0877922	0.30381	-1.16316	0.868528	POFUT1;PLAGL2
CTCF_LNCaP clone FGC_hg19	2/2661	0.134431	0.467902	0.0827902	0.292699	-1.13519	0.862173	POFUT1;PLAGL2
RFX5_SK-N-SH_hg19	1/1018	0.229898	0.47393	0.178752	0.376141	-1.1299	0.843691	ASXL1
NR2C2_HeLa-S3_hg19	1/1055	0.237375	0.47393	0.184724	0.376141	-1.12896	0.842991	ASXL1
USF1_A549_hg19	2/2753	0.14248	0.47393	0.0879627	0.30381	-1.10264	0.823338	ASXL1;TM9SF4
REST_HepG2_hg19	1/1002	0.226647	0.47393	0.176158	0.376141	-1.10147	0.822462	POFUT1
SPI1_GM12891_hg19	1/1074	0.241192	0.47393	0.187777	0.376141	-1.09753	0.819518	KIF3B
POLR2A_GM12878_hg19	3/5311	0.120564	0.426247	0.0589732	0.224398	-0.95663	0.815754	ASXL1;POFUT1;PLAGL2
TCF12_H1-hESC_hg19	1/1158	0.257884	0.47393	0.201166	0.376141	-1.09066	0.814395	TM9SF4
SUZ12_H1-hESC_hg19	2/2827	0.149058	0.47393	0.0922058	0.313639	-1.08621	0.811068	ASXL1;POFUT1
ELF1_GM12878_hg19	1/1161	0.258475	0.47393	0.201641	0.376141	-1.08212	0.808015	PLAGL2
TAF1_HeLa-S3_hg19	1/1173	0.260834	0.47393	0.203538	0.376141	-1.07367	0.801702	PLAGL2
JUND_HepG2_hg19	2/3153	0.179031	0.47393	0.111726	0.363516	-1.06238	0.793274	POFUT1;PLAGL2
JUND_CH12.LX_mm9	1/1454	0.314379	0.47393	0.246946	0.376141	-1.05776	0.789827	TM9SF4
CTCF_choroid plexus epithelial cell_hg19	1/1381	0.300777	0.47393	0.235856	0.376141	-1.05471	0.787548	POFUT1
MAX_MCF-7_hg19	1/1275	0.280643	0.47393	0.21952	0.376141	-1.05364	0.786751	POFUT1
RAD21_SK-N-SH_hg19	2/3228	0.186134	0.47393	0.116398	0.368046	-1.05308	0.786331	POFUT1;PLAGL2
YY1_SK-N-SH_hg19	2/2871	0.153011	0.47393	0.0947628	0.319914	-1.05167	0.785279	POFUT1;PLAGL2
ZBTB33_HCT116_hg19	1/1074	0.241192	0.47393	0.187777	0.376141	-1.04993	0.783976	ASXL1
CTCF_HeLa-S3_hg19	2/3275	0.190622	0.47393	0.119357	0.374766	-1.04214	0.778164	POFUT1;PLAGL2
EGR1_GM12878_hg19	2/2910	0.15654	0.47393	0.0970501	0.32519	-1.04169	0.777827	KIF3B;PLAGL2
MAX_myocyte_mm9	1/1160	0.258278	0.47393	0.201483	0.376141	-1.03925	0.776001	TM9SF4
SIX5_GM12878_hg19	1/1334	0.291906	0.47393	0.228647	0.376141	-1.03613	0.773675	TM9SF4
EP300_A549_hg19	1/1363	0.29739	0.47393	0.233102	0.376141	-1.03471	0.772613	ASXL1
RAD21_MEL cell line_mm9	2/3199	0.183379	0.47393	0.114584	0.368046	-1.03359	0.771779	POFUT1;PLAGL2
ZBTB33_HepG2_hg19	1/1336	0.292285	0.47393	0.228955	0.376141	-1.03234	0.770842	ASXL1
REST_HeLa-S3_hg19	1/1183	0.262795	0.47393	0.205117	0.376141	-1.02959	0.768791	ASXL1
CEBPD_HepG2_hg19	1/1181	0.262403	0.47393	0.204801	0.376141	-1.02136	0.762648	POFUT1
FOSL2_A549_hg19	1/1375	0.29965	0.47393	0.234939	0.376141	-1.01724	0.759569	TM9SF4
ZBTB33_SK-N-SH_hg19	1/1234	0.272732	0.47393	0.213127	0.376141	-1.01693	0.759336	ASXL1
ZKSCAN1_CH12.LX_mm9	1/1240	0.273894	0.47393	0.214066	0.376141	-1.0117	0.755431	KIF3B
SPI1_HL-60_hg19	1/1245	0.274862	0.47393	0.214847	0.376141	-1.0027	0.748709	KIF3B
FOXA2_A549_hg19	1/1410	0.306206	0.47393	0.240277	0.376141	-0.996833	0.744332	KIF3B
POLR2A_GM12891_hg19	2/3050	0.169396	0.47393	0.105418	0.348035	-0.991464	0.740323	POFUT1;PLAGL2
CTCF_SK-N-SH_hg19	2/3657	0.228009	0.47393	0.144284	0.376141	-0.990122	0.73932	POFUT1;PLAGL2
ELF1_K562_hg19	1/1323	0.289817	0.47393	0.226952	0.376141	-0.98822	0.7379	PLAGL2
TAF1_ECC-1_hg19	1/1346	0.29418	0.47393	0.230493	0.376141	-0.983016	0.734015	PLAGL2
ATF3_K562_hg19	1/1433	0.310488	0.47393	0.243769	0.376141	-0.982791	0.733846	TM9SF4
TAF1_H1-hESC_hg19	1/1411	0.306393	0.47393	0.240429	0.376141	-0.979882	0.731674	PLAGL2
ZBTB33_GM12878_hg19	1/1493	0.321558	0.47393	0.252818	0.376141	-0.97058	0.724729	ASXL1
TCF3_GM12878_hg19	1/1413	0.306766	0.47393	0.240734	0.376141	-0.965315	0.720797	POFUT1
USF1_HepG2_hg19	1/1608	0.342379	0.47393	0.26992	0.376141	-0.956887	0.714504	TM9SF4
GABPA_H1-hESC_hg19	1/1494	0.321741	0.47393	0.252968	0.376141	-0.943425	0.704452	ASXL1
MAX_HeLa-S3_hg19	2/3575	0.219858	0.47393	0.138808	0.376141	-0.940898	0.702565	PLAGL2;TM9SF4
TAF1_GM12878_hg19	1/1304	0.286197	0.47393	0.224017	0.376141	-0.940127	0.701989	PLAGL2
CTCF_H1-hESC_hg19	2/3890	0.251485	0.47393	0.160182	0.376141	-0.938354	0.700665	POFUT1;PLAGL2
GABPA_K562_hg19	1/1494	0.321741	0.47393	0.252968	0.376141	-0.935265	0.698359	KIF3B
CEBPB_C2C12_mm9	1/1513	0.325217	0.47393	0.255815	0.376141	-0.930823	0.695042	TM9SF4
POLR2AphosphoS5_HL-60_hg19	1/1459	0.315303	0.47393	0.247701	0.376141	-0.92678	0.692023	POFUT1
CTCF_brain microvascular endothelial cell_hg19	1/1747	0.366859	0.47393	0.290171	0.376141	-0.914625	0.682947	POFUT1
PML_K562_hg19	1/1438	0.311416	0.47393	0.244527	0.376141	-0.91391	0.682414	POFUT1
SPI1_K562_hg19	1/1543	0.330674	0.47393	0.260293	0.376141	-0.911517	0.680627	KIF3B
CTCF_GM12867_hg19	1/1619	0.344343	0.47393	0.271539	0.376141	-0.907203	0.677405	POFUT1
MAX_ECC-1_hg19	1/1558	0.33339	0.47393	0.262523	0.376141	-0.907088	0.67732	ASXL1
CTCF_GM12865_hg19	1/1640	0.34808	0.47393	0.274623	0.376141	-0.907007	0.677259	POFUT1
JUND_HeLa-S3_hg19	1/1492	0.321375	0.47393	0.252668	0.376141	-0.90653	0.676902	ASXL1
YY1_H1-hESC_hg19	1/1595	0.340051	0.47393	0.268003	0.376141	-0.905489	0.676125	POFUT1
CTCF_fibroblast of upper leg skin_hg19	1/1665	0.352507	0.47393	0.27828	0.376141	-0.899652	0.671767	POFUT1
STAT3_MCF 10A_hg19	2/3788	0.241154	0.47393	0.153162	0.376141	-0.882264	0.658783	POFUT1;TM9SF4
GATA1_G1E-ER4_mm9	2/3942	0.256781	0.47393	0.163796	0.376141	-0.880033	0.657118	POFUT1;PLAGL2
ETS1_K562_hg19	1/1502	0.323206	0.47393	0.254168	0.376141	-0.878768	0.656173	PLAGL2
TEAD4_H1-hESC_hg19	1/1752	0.367726	0.47393	0.290891	0.376141	-0.861758	0.643471	ASXL1
NR3C1_A549_hg19	1/1855	0.385372	0.47393	0.305594	0.376141	-0.861562	0.643325	ASXL1
CTCF_GM12864_hg19	1/1804	0.376684	0.47393	0.298345	0.376141	-0.861229	0.643077	POFUT1
CTCF_cardiac muscle cell_hg19	1/1777	0.372045	0.47393	0.294482	0.376141	-0.854297	0.637901	POFUT1
PRDM1_HeLa-S3_hg19	1/1625	0.345413	0.47393	0.272421	0.376141	-0.848357	0.633465	ASXL1
BCL3_A549_hg19	1/1712	0.360765	0.47393	0.285115	0.376141	-0.846516	0.63209	TM9SF4
TAF1_GM12892_hg19	1/1619	0.344343	0.47393	0.271539	0.376141	-0.824697	0.615798	PLAGL2
POLR2AphosphoS5_Panc1_hg19	1/1656	0.350916	0.47393	0.276965	0.376141	-0.815448	0.608892	POFUT1
FOS_MCF 10A_hg19	2/4017	0.264452	0.47393	0.169047	0.376141	-0.796355	0.594635	POFUT1;TM9SF4
CTCF_GM12872_hg19	1/1823	0.379932	0.47393	0.301052	0.376141	-0.79241	0.59169	POFUT1
RELA_GM18951_hg19	1/2000	0.409543	0.47393	0.325877	0.376141	-0.792035	0.59141	POFUT1
FOXM1_GM12878_hg19	1/1648	0.3495	0.47393	0.275794	0.376141	-0.791619	0.591099	TM9SF4
RUNX3_GM12878_hg19	1/1674	0.354095	0.47393	0.279592	0.376141	-0.790875	0.590544	POFUT1
REST_SK-N-SH_hg19	1/1645	0.348968	0.47393	0.275355	0.376141	-0.789654	0.589632	PLAGL2
CTCF_WERI-Rb-1_hg19	1/1833	0.381636	0.47393	0.302474	0.376141	-0.788496	0.588767	POFUT1
CTCF_osteoblast_hg19	1/2000	0.409543	0.47393	0.325877	0.376141	-0.78631	0.587135	POFUT1
POLR2AphosphoS5_GM12892_hg19	1/1702	0.359015	0.47393	0.283665	0.376141	-0.780023	0.58244	POFUT1
EGR1_HCT116_hg19	1/1772	0.371183	0.47393	0.293765	0.376141	-0.778969	0.581653	TM9SF4
CTCF_GM12869_hg19	1/1832	0.381466	0.47393	0.302332	0.376141	-0.774272	0.578146	POFUT1
USF1_K562_hg19	1/1928	0.397637	0.47393	0.315865	0.376141	-0.771985	0.576439	TM9SF4
POLR2AphosphoS5_GM12891_hg19	1/1809	0.37754	0.47393	0.299058	0.376141	-0.75831	0.566227	POFUT1
TAF1_HepG2_hg19	1/1849	0.384355	0.47393	0.304744	0.376141	-0.738633	0.551534	PLAGL2
POLR2A_endothelial cell of umbilical vein_hg19	2/4459	0.310277	0.47393	0.200864	0.376141	-0.738422	0.551377	POFUT1;PLAGL2
CTCF_GM10266_hg19	1/2000	0.409543	0.47393	0.325877	0.376141	-0.72194	0.53907	POFUT1
BHLHE40_A549_hg19	1/2000	0.409543	0.47393	0.325877	0.376141	-0.719393	0.537168	TM9SF4
POLR2A_GM15510_hg19	1/2000	0.409543	0.47393	0.325877	0.376141	-0.714249	0.533327	KIF3B
EP300_osteoblast_hg19	1/2000	0.409543	0.47393	0.325877	0.376141	-0.70611	0.527249	ASXL1
CTCF_GM12871_hg19	1/1993	0.408394	0.47393	0.324909	0.376141	-0.698066	0.521243	POFUT1
CHD2_MEL cell line_mm9	1/1826	0.380444	0.47393	0.301479	0.376141	-0.696004	0.519704	ASXL1
ZNF143_K562_hg19	1/2000	0.409543	0.47393	0.325877	0.376141	-0.688455	0.514067	TM9SF4
USF2_CH12.LX_mm9	1/2000	0.409543	0.47393	0.325877	0.376141	-0.687541	0.513384	TM9SF4
SAP30_H1-hESC_hg19	1/2000	0.409543	0.47393	0.325877	0.376141	-0.684119	0.510829	KIF3B
SP1_A549_hg19	1/1825	0.380273	0.47393	0.301337	0.376141	-0.681669	0.508999	POFUT1
RBBP5_H1-hESC_hg19	1/2000	0.409543	0.47393	0.325877	0.376141	-0.679451	0.507343	PLAGL2
TBP_MEL cell line_mm9	1/2000	0.409543	0.47393	0.325877	0.376141	-0.677623	0.505979	POFUT1
USF2_GM12878_hg19	1/2000	0.409543	0.47393	0.325877	0.376141	-0.672127	0.501874	TM9SF4
TAF1_GM12891_hg19	1/1993	0.408394	0.47393	0.324909	0.376141	-0.668758	0.499359	POFUT1
TBP_CH12.LX_mm9	1/2000	0.409543	0.47393	0.325877	0.376141	-0.66293	0.495008	PLAGL2
CTCF_skeletal muscle myoblast_hg19	1/2000	0.409543	0.47393	0.325877	0.376141	-0.660082	0.492881	POFUT1
MAX_MEL cell line_mm9	1/2000	0.409543	0.47393	0.325877	0.376141	-0.655285	0.489299	TM9SF4
ETS1_CH12.LX_mm9	1/2000	0.409543	0.47393	0.325877	0.376141	-0.654472	0.488692	KIF3B
POLR2A_GM18526_hg19	1/2000	0.409543	0.47393	0.325877	0.376141	-0.648686	0.484371	PLAGL2
E2F4_K562_hg19	1/2000	0.409543	0.47393	0.325877	0.376141	-0.645559	0.482037	PLAGL2
ZMIZ1_CH12.LX_mm9	1/2000	0.409543	0.47393	0.325877	0.376141	-0.645136	0.48172	POFUT1
USF2_HepG2_hg19	1/2000	0.409543	0.47393	0.325877	0.376141	-0.638692	0.476909	TM9SF4
ZNF384_MEL cell line_mm9	1/2000	0.409543	0.47393	0.325877	0.376141	-0.626714	0.467965	ASXL1
KDM4A_H1-hESC_hg19	1/2000	0.409543	0.47393	0.325877	0.376141	-0.623237	0.465369	PLAGL2
MAX_NB4_hg19	1/2000	0.409543	0.47393	0.325877	0.376141	-0.617963	0.461431	PLAGL2
POLR2AphosphoS2_GM12878_hg19	1/2000	0.409543	0.47393	0.325877	0.376141	-0.617695	0.46123	POFUT1
SMC3_CH12.LX_mm9	1/2000	0.409543	0.47393	0.325877	0.376141	-0.603662	0.450752	POFUT1
REST_myocyte_mm9	1/2000	0.409543	0.47393	0.325877	0.376141	-0.60232	0.44975	POFUT1
eGFP-JUND_K562_hg19	1/2000	0.409543	0.47393	0.325877	0.376141	-0.601627	0.449232	ASXL1
KDM1A_K562_hg19	1/2000	0.409543	0.47393	0.325877	0.376141	-0.599524	0.447662	PLAGL2
HCFC1_HeLa-S3_hg19	1/2000	0.409543	0.47393	0.325877	0.376141	-0.592605	0.442496	POFUT1
USF1_C2C12_mm9	1/2000	0.409543	0.47393	0.325877	0.376141	-0.588789	0.439646	TM9SF4
CTCF_GM13977_hg19	1/2000	0.409543	0.47393	0.325877	0.376141	-0.584752	0.436632	POFUT1
MYC_MCF-7_hg19	2/5003	0.367504	0.47393	0.241716	0.376141	-0.582167	0.434702	ASXL1;POFUT1
eGFP-GATA2_K562_hg19	1/2000	0.409543	0.47393	0.325877	0.376141	-0.581601	0.434279	TM9SF4
ARID3A_K562_hg19	1/2000	0.409543	0.47393	0.325877	0.376141	-0.57776	0.431412	PLAGL2
EZH2_HeLa-S3_hg19	1/2000	0.409543	0.47393	0.325877	0.376141	-0.575761	0.429918	TM9SF4
CTCF_GM19240_hg19	1/2000	0.409543	0.47393	0.325877	0.376141	-0.574481	0.428963	POFUT1
RAD21_CH12.LX_mm9	1/2000	0.409543	0.47393	0.325877	0.376141	-0.57222	0.427275	POFUT1
HCFC1_ES-E14_mm9	1/2000	0.409543	0.47393	0.325877	0.376141	-0.561753	0.419459	KIF3B
ZC3H11A_K562_hg19	1/2000	0.409543	0.47393	0.325877	0.376141	-0.55987	0.418053	POFUT1
MAFK_K562_hg19	1/2000	0.409543	0.47393	0.325877	0.376141	-0.554865	0.414316	TM9SF4
POLR2A_HGPS cell_hg19	1/2000	0.409543	0.47393	0.325877	0.376141	-0.546726	0.408238	POFUT1
SMARCC1_HeLa-S3_hg19	1/2000	0.409543	0.47393	0.325877	0.376141	-0.541903	0.404637	ASXL1
CREBBP_K562_hg19	1/2000	0.409543	0.47393	0.325877	0.376141	-0.530878	0.396405	TM9SF4
RAD21_IMR-90_hg19	1/2000	0.409543	0.47393	0.325877	0.376141	-0.52515	0.392127	POFUT1
TFAP2C_HeLa-S3_hg19	1/2000	0.409543	0.47393	0.325877	0.376141	-0.524541	0.391673	ASXL1
CHD7_K562_hg19	1/2000	0.409543	0.47393	0.325877	0.376141	-0.517636	0.386517	ASXL1
GTF2F1_HeLa-S3_hg19	1/2000	0.409543	0.47393	0.325877	0.376141	-0.51646	0.385639	TM9SF4
MYC_CH12.LX_mm9	1/2000	0.409543	0.47393	0.325877	0.376141	-0.512331	0.382555	TM9SF4
CTCF_GM13976_hg19	1/2000	0.409543	0.47393	0.325877	0.376141	-0.504455	0.376674	POFUT1
BACH1_K562_hg19	1/2000	0.409543	0.47393	0.325877	0.376141	-0.500652	0.373835	ASXL1
GTF2F1_H1-hESC_hg19	1/2000	0.409543	0.47393	0.325877	0.376141	-0.496272	0.370565	POFUT1
CTCF_skin fibroblast_hg19	1/2000	0.409543	0.47393	0.325877	0.376141	-0.488409	0.364693	POFUT1
CTCF_IMR-90_hg19	1/2000	0.409543	0.47393	0.325877	0.376141	-0.486223	0.363061	POFUT1
RELA_GM15510_hg19	1/2000	0.409543	0.47393	0.325877	0.376141	-0.486077	0.362952	PLAGL2
POLR2A_GM19193_hg19	1/2000	0.409543	0.47393	0.325877	0.376141	-0.484133	0.3615	PLAGL2
RELA_GM19193_hg19	1/2000	0.409543	0.47393	0.325877	0.376141	-0.479407	0.357972	ASXL1
RCOR1_HepG2_hg19	1/2000	0.409543	0.47393	0.325877	0.376141	-0.478274	0.357125	KIF3B
MYC_endothelial cell of umbilical vein_hg19	1/2000	0.409543	0.47393	0.325877	0.376141	-0.473987	0.353924	POFUT1
CTCF_brain_mm9	1/2000	0.409543	0.47393	0.325877	0.376141	-0.463638	0.346196	POFUT1
STAT3_GM12878_hg19	1/2000	0.409543	0.47393	0.325877	0.376141	-0.45672	0.341031	TM9SF4
CTCF_GM10248_hg19	1/2000	0.409543	0.47393	0.325877	0.376141	-0.45565	0.340232	POFUT1
POLR2A_CH12.LX_mm9	1/2000	0.409543	0.47393	0.325877	0.376141	-0.448163	0.334641	KIF3B
NRF1_GM12878_hg19	1/2000	0.409543	0.47393	0.325877	0.376141	-0.442795	0.330634	POFUT1
MAFK_HeLa-S3_hg19	1/2000	0.409543	0.47393	0.325877	0.376141	-0.441032	0.329317	TM9SF4
CTCF_myotube_hg19	1/2000	0.409543	0.47393	0.325877	0.376141	-0.420012	0.313622	POFUT1
BACH1_H1-hESC_hg19	1/2000	0.409543	0.47393	0.325877	0.376141	-0.409461	0.305743	POFUT1
MAFK_IMR-90_hg19	1/2000	0.409543	0.47393	0.325877	0.376141	-0.408974	0.305379	POFUT1
CTCF_H54_hg19	1/2000	0.409543	0.47393	0.325877	0.376141	-0.408551	0.305064	POFUT1
TBP_HeLa-S3_hg19	1/2000	0.409543	0.47393	0.325877	0.376141	-0.406073	0.303213	POFUT1
CTCF_GM12891_hg19	1/2000	0.409543	0.47393	0.325877	0.376141	-0.398221	0.29735	POFUT1
MYC_MEL cell line_mm9	1/2000	0.409543	0.47393	0.325877	0.376141	-0.394711	0.294729	TM9SF4
JUN_H1-hESC_hg19	1/2000	0.409543	0.47393	0.325877	0.376141	-0.391209	0.292114	TM9SF4
POLR2AphosphoS2_HeLa-S3_hg19	1/2000	0.409543	0.47393	0.325877	0.376141	-0.380157	0.283862	POFUT1
POLR2A_IMR-90_hg19	1/2000	0.409543	0.47393	0.325877	0.376141	-0.373905	0.279194	POFUT1
CEBPB_H1-hESC_hg19	1/2000	0.409543	0.47393	0.325877	0.376141	-0.373303	0.278744	TM9SF4
MXI1_MEL cell line_mm9	1/2000	0.409543	0.47393	0.325877	0.376141	-0.366375	0.273571	TM9SF4
CHD2_CH12.LX_mm9	1/2000	0.409543	0.47393	0.325877	0.376141	-0.365165	0.272667	ASXL1
TBP_K562_hg19	1/2000	0.409543	0.47393	0.325877	0.376141	-0.356227	0.265994	PLAGL2
CHD2_GM12878_hg19	1/2000	0.409543	0.47393	0.325877	0.376141	-0.35468	0.264838	POFUT1
POLR2A_lung_mm9	1/2000	0.409543	0.47393	0.325877	0.376141	-0.343407	0.256421	PLAGL2
FOS_endothelial cell of umbilical vein_hg19	1/2000	0.409543	0.47393	0.325877	0.376141	-0.34247	0.255721	ASXL1
TRIM28_HEK293_hg19	1/2000	0.409543	0.47393	0.325877	0.376141	-0.341592	0.255066	TM9SF4
POLR2A_HCT116_hg19	1/2000	0.409543	0.47393	0.325877	0.376141	-0.339186	0.253269	POFUT1
USF1_myocyte_mm9	1/2000	0.409543	0.47393	0.325877	0.376141	-0.33643	0.251211	TM9SF4
POLR2A_small intestine_mm9	1/2000	0.409543	0.47393	0.325877	0.376141	-0.332619	0.248365	PLAGL2
POLR2A_liver_mm9	1/2000	0.409543	0.47393	0.325877	0.376141	-0.330289	0.246625	PLAGL2
CTCF_GM12892_hg19	1/2000	0.409543	0.47393	0.325877	0.376141	-0.327468	0.244519	POFUT1
CHD1_IMR-90_hg19	1/2000	0.409543	0.47393	0.325877	0.376141	-0.325993	0.243418	TM9SF4
STAT1_GM12878_hg19	1/2000	0.409543	0.47393	0.325877	0.376141	-0.323434	0.241507	POFUT1
CTCF_GM19238_hg19	1/2000	0.409543	0.47393	0.325877	0.376141	-0.321585	0.240127	POFUT1
EP300_heart_mm9	1/2000	0.409543	0.47393	0.325877	0.376141	-0.320285	0.239155	KIF3B
ELK1_GM12878_hg19	1/2000	0.409543	0.47393	0.325877	0.376141	-0.318302	0.237675	POFUT1
POLR2A_testis_mm9	1/2000	0.409543	0.47393	0.325877	0.376141	-0.317316	0.236939	PLAGL2
MXI1_GM12878_hg19	1/2000	0.409543	0.47393	0.325877	0.376141	-0.313204	0.233869	POFUT1
USF2_K562_hg19	1/2000	0.409543	0.47393	0.325877	0.376141	-0.302509	0.225882	TM9SF4
TBL1XR1_GM12878_hg19	1/2000	0.409543	0.47393	0.325877	0.376141	-0.301306	0.224984	POFUT1
POLR2A_NB4_hg19	1/2000	0.409543	0.47393	0.325877	0.376141	-0.288904	0.215724	PLAGL2
BRCA1_HeLa-S3_hg19	1/2000	0.409543	0.47393	0.325877	0.376141	-0.282977	0.211298	POFUT1
eGFP-HDAC8_K562_hg19	1/2000	0.409543	0.47393	0.325877	0.376141	-0.274483	0.204955	TM9SF4
HDAC6_H1-hESC_hg19	1/2000	0.409543	0.47393	0.325877	0.376141	-0.272104	0.203179	ASXL1
USF2_HeLa-S3_hg19	1/2000	0.409543	0.47393	0.325877	0.376141	-0.269993	0.201603	TM9SF4
POLR2AphosphoS2_HepG2_hg19	1/2000	0.409543	0.47393	0.325877	0.376141	-0.269274	0.201066	POFUT1
CCNT2_K562_hg19	1/2000	0.409543	0.47393	0.325877	0.376141	-0.268384	0.200401	PLAGL2
CBX2_K562_hg19	1/2000	0.409543	0.47393	0.325877	0.376141	-0.265982	0.198607	TM9SF4
MAFF_K562_hg19	1/2000	0.409543	0.47393	0.325877	0.376141	-0.25209	0.188234	TM9SF4
KAT2A_MEL cell line_mm9	1/2000	0.409543	0.47393	0.325877	0.376141	-0.251393	0.187714	ASXL1
eGFP-JUNB_K562_hg19	1/2000	0.409543	0.47393	0.325877	0.376141	-0.249797	0.186523	TM9SF4
NCOR1_K562_hg19	1/2000	0.409543	0.47393	0.325877	0.376141	-0.236629	0.17669	ASXL1
CHD1_GM12878_hg19	1/2000	0.409543	0.47393	0.325877	0.376141	-0.236514	0.176604	POFUT1
POLR2A_GM18951_hg19	1/2000	0.409543	0.47393	0.325877	0.376141	-0.235737	0.176024	KIF3B
NFYB_GM12878_hg19	1/2000	0.409543	0.47393	0.325877	0.376141	-0.230589	0.17218	PLAGL2
GATA3_SH-SY5Y_hg19	1/2000	0.409543	0.47393	0.325877	0.376141	-0.227179	0.169634	TM9SF4
CTCF_embryonic fibroblast_mm9	1/2000	0.409543	0.47393	0.325877	0.376141	-0.226179	0.168887	POFUT1
CHD4_K562_hg19	1/2000	0.409543	0.47393	0.325877	0.376141	-0.218455	0.163119	ASXL1
HCFC1_CH12.LX_mm9	1/2000	0.409543	0.47393	0.325877	0.376141	-0.217834	0.162656	KIF3B
CHD1_K562_hg19	1/2000	0.409543	0.47393	0.325877	0.376141	-0.217537	0.162434	PLAGL2
KDM5B_H1-hESC_hg19	1/2000	0.409543	0.47393	0.325877	0.376141	-0.21416	0.159913	ASXL1
CTCF_B cell_hg19	1/2000	0.409543	0.47393	0.325877	0.376141	-0.213693	0.159564	POFUT1
KAT2A_CH12.LX_mm9	1/2000	0.409543	0.47393	0.325877	0.376141	-0.212617	0.15876	KIF3B
ZMIZ1_K562_hg19	1/2000	0.409543	0.47393	0.325877	0.376141	-0.21258	0.158732	TM9SF4
ZNF263_HEK293_hg19	1/2000	0.409543	0.47393	0.325877	0.376141	-0.196268	0.146553	POFUT1
CHD2_HepG2_hg19	1/2000	0.409543	0.47393	0.325877	0.376141	-0.192108	0.143446	POFUT1
E2F4_CH12.LX_mm9	1/2000	0.409543	0.47393	0.325877	0.376141	-0.183251	0.136833	TM9SF4
POLR2A_limb_mm9	1/2000	0.409543	0.47393	0.325877	0.376141	-0.177681	0.132674	PLAGL2
BRCA1_H1-hESC_hg19	1/2000	0.409543	0.47393	0.325877	0.376141	-0.175947	0.131379	TM9SF4
CTCF_C2C12_mm9	1/2000	0.409543	0.47393	0.325877	0.376141	-0.172812	0.129038	POFUT1
RCOR1_CH12.LX_mm9	1/2000	0.409543	0.47393	0.325877	0.376141	-0.162427	0.121283	POFUT1
PHF8_H1-hESC_hg19	1/2000	0.409543	0.47393	0.325877	0.376141	-0.162316	0.121201	KIF3B
NRF1_SK-N-SH_hg19	1/2000	0.409543	0.47393	0.325877	0.376141	-0.161146	0.120327	POFUT1
NRF1_H1-hESC_hg19	1/2000	0.409543	0.47393	0.325877	0.376141	-0.159667	0.119223	POFUT1
ZKSCAN1_HeLa-S3_hg19	1/2000	0.409543	0.47393	0.325877	0.376141	-0.151295	0.112971	TM9SF4
CTCF_HGPS cell_hg19	1/2000	0.409543	0.47393	0.325877	0.376141	-0.148944	0.111216	POFUT1
HCFC1_MEL cell line_mm9	1/2000	0.409543	0.47393	0.325877	0.376141	-0.139906	0.104467	KIF3B
CTCF_pancreas_hg19	1/2000	0.409543	0.47393	0.325877	0.376141	-0.133709	0.09984	POFUT1
POLR2A_GM18505_hg19	1/2000	0.409543	0.47393	0.325877	0.376141	-0.127357	0.0950971	PLAGL2
GABPA_CH12.LX_mm9	1/2000	0.409543	0.47393	0.325877	0.376141	-0.120944	0.0903084	POFUT1
EZH2_K562_hg19	1/2000	0.409543	0.47393	0.325877	0.376141	-0.117367	0.0876371	ASXL1
POLR2A_bone marrow macrophage_mm9	1/2000	0.409543	0.47393	0.325877	0.376141	-0.116523	0.0870073	PLAGL2
POLR2A_olfactory bulb_mm9	1/2000	0.409543	0.47393	0.325877	0.376141	-0.116046	0.086651	PLAGL2
MYC_GM12878_hg19	1/2000	0.409543	0.47393	0.325877	0.376141	-0.115786	0.0864571	TM9SF4
MXI1_HeLa-S3_hg19	1/2000	0.409543	0.47393	0.325877	0.376141	-0.111382	0.0831682	PLAGL2
CTCF_spleen_mm9	1/2000	0.409543	0.47393	0.325877	0.376141	-0.110525	0.0825289	POFUT1
MXI1_K562_hg19	1/2000	0.409543	0.47393	0.325877	0.376141	-0.102767	0.0767358	POFUT1
CTCF_bronchial epithelial cell_hg19	1/2023	0.413306	0.476907	0.32905	0.37883	-0.0979769	0.0725453	POFUT1
SPI1_GM12878_hg19	1/2068	0.420613	0.476907	0.335224	0.379133	-0.0865067	0.0640524	KIF3B
MYC_NB4_hg19	1/2000	0.409543	0.47393	0.325877	0.376141	-0.0845262	0.0631154	PLAGL2
ZNF143_H1-hESC_hg19	1/2000	0.409543	0.47393	0.325877	0.376141	-0.0841717	0.0628507	PLAGL2
CTCF_GM12873_hg19	1/2055	0.41851	0.476907	0.333445	0.379133	-0.0749628	0.055505	POFUT1
MXI1_HepG2_hg19	1/2000	0.409543	0.47393	0.325877	0.376141	-0.0688913	0.0514409	POFUT1
E2F4_MCF 10A_hg19	1/2000	0.409543	0.47393	0.325877	0.376141	-0.0676231	0.0504939	ASXL1
CTCF_fibroblast of pedal digit skin_hg19	1/2060	0.419319	0.476907	0.33413	0.379133	-0.0677173	0.0501401	POFUT1
CTBP2_H1-hESC_hg19	1/2000	0.409543	0.47393	0.325877	0.376141	-0.0662592	0.0494755	ASXL1
MAX_endothelial cell of umbilical vein_hg19	1/2000	0.409543	0.47393	0.325877	0.376141	-0.0645754	0.0482182	TM9SF4
RFX5_K562_hg19	1/2000	0.409543	0.47393	0.325877	0.376141	-0.0624546	0.0466346	POFUT1
GABPA_MCF-7_hg19	1/2048	0.417375	0.476907	0.332486	0.379133	-0.0608896	0.0450847	KIF3B
CTCF_GM12874_hg19	1/2065	0.420128	0.476907	0.334814	0.379133	-0.0598828	0.0443392	POFUT1
CTCF_GM19239_hg19	1/2000	0.409543	0.47393	0.325877	0.376141	-0.0567073	0.0423431	POFUT1
POLR2A_Raji_hg19	1/2000	0.409543	0.47393	0.325877	0.376141	-0.0554127	0.0413765	KIF3B
eGFP-FOS_K562_hg19	1/2000	0.409543	0.47393	0.325877	0.376141	-0.0511478	0.0381919	ASXL1
TEAD4_ECC-1_hg19	1/2051	0.417861	0.476907	0.332897	0.379133	-0.0497164	0.0368117	ASXL1
BHLHE40_CH12.LX_mm9	1/2000	0.409543	0.47393	0.325877	0.376141	-0.0449656	0.0335757	POFUT1
MAZ_IMR-90_hg19	1/2000	0.409543	0.47393	0.325877	0.376141	-0.0309062	0.0230775	PLAGL2
RELA_GM19099_hg19	1/2000	0.409543	0.47393	0.325877	0.376141	-0.0308393	0.0230276	POFUT1
POLR2A_erythroblast_hg19	1/2000	0.409543	0.47393	0.325877	0.376141	-0.00795638	0.005941	PLAGL2
CTCF_GM12875_hg19	1/2082	0.422872	0.47826	0.337136	0.380337	-0.00791418	0.0058375	POFUT1
CTCF_small intestine_mm9	1/2000	0.409543	0.47393	0.325877	0.376141	-0.00151545	0.00113158	POFUT1
CTCF_fibroblast of gingiva_hg19	1/2237	0.447408	0.496533	0.358007	0.396365	0.015807	-0.0110665	POFUT1
CTCF_fibroblast of pulmonary artery_hg19	1/2429	0.476638	0.520706	0.383128	0.417535	0.025807	-0.0168408	POFUT1
CTCF_BJ_hg19	1/2158	0.435009	0.485368	0.347436	0.386734	0.0241603	-0.0174642	POFUT1
CTCF_GM06990_hg19	1/2240	0.447875	0.496533	0.358406	0.396365	0.0251053	-0.0175764	POFUT1
SMARCB1_HeLa-S3_hg19	1/2000	0.409543	0.47393	0.325877	0.376141	0.0279941	-0.0209031	PLAGL2
MAX_HCT116_hg19	1/2066	0.42029	0.476907	0.334951	0.379133	0.0286537	-0.0212162	TM9SF4
CTCF_fibroblast of the aortic adventitia_hg19	1/2332	0.46203	0.507216	0.370537	0.405783	0.0394396	-0.0267724	POFUT1
USF1_GM12878_hg19	1/2162	0.435642	0.485368	0.347975	0.386734	0.037674	-0.0272325	TM9SF4
CTCF_fibroblast of skin of abdomen_hg19	1/2317	0.459742	0.505941	0.368571	0.404617	0.0432001	-0.0294337	POFUT1
CTCF_Caco-2_hg19	1/2152	0.434058	0.485368	0.346628	0.386734	0.0513499	-0.0371181	POFUT1
FOXA1_HepG2_hg19	1/2272	0.452832	0.499561	0.362646	0.399088	0.0679005	-0.0471246	KIF3B
CTCF_mammary epithelial cell_hg19	1/2522	0.490344	0.534379	0.395009	0.428404	0.0832914	-0.0521945	POFUT1
FLI1_megakaryocyte_mm9	1/2119	0.428806	0.481335	0.342167	0.383124	0.074009	-0.0541147	TM9SF4
USF1_H1-hESC_hg19	1/2563	0.496294	0.539555	0.400189	0.432976	0.0961106	-0.0593013	TM9SF4
EP300_SK-N-SH_hg19	1/2603	0.502046	0.543177	0.405208	0.437352	0.106607	-0.0650646	KIF3B
GATA1_erythroblast_hg19	1/2266	0.451905	0.499561	0.361853	0.399088	0.107362	-0.074512	PLAGL2
CTCF_foreskin fibroblast_hg19	1/2745	0.522041	0.552822	0.422755	0.446628	0.135887	-0.0805431	POFUT1
PBX3_A549_hg19	1/2098	0.425444	0.478758	0.339315	0.381836	0.110641	-0.0814939	ASXL1
E2F6_K562_hg19	1/2645	0.508028	0.547014	0.410442	0.440881	0.143941	-0.0868369	POFUT1
JUND_H1-hESC_hg19	1/2394	0.471404	0.516245	0.378608	0.413613	0.133009	-0.0879422	POFUT1
CBX3_K562_hg19	1/2682	0.513251	0.549891	0.415022	0.443677	0.150964	-0.0902818	TM9SF4
CTCF_A549_hg19	1/5283	0.784291	0.784291	0.672863	0.672863	0.387631	-0.0941848	POFUT1
HDAC2_K562_hg19	1/2623	0.504902	0.544954	0.407705	0.438992	0.159045	-0.0965486	POFUT1
POLR2AphosphoS5_MEL cell line_mm9	1/2661	0.510292	0.548137	0.412426	0.441955	0.165102	-0.0992641	ASXL1
USF1_SK-N-SH_hg19	1/2726	0.519404	0.551329	0.420432	0.445221	0.170928	-0.101775	TM9SF4
CTCF_CH12.LX_mm9	1/3777	0.64888	0.659706	0.538226	0.547269	0.254228	-0.105749	POFUT1
POLR2A_H1-hESC_hg19	1/2809	0.530841	0.560818	0.430527	0.453772	0.183762	-0.10628	PLAGL2
HDAC2_H1-hESC_hg19	1/2723	0.518986	0.551329	0.420064	0.445221	0.18406	-0.109594	ASXL1
MYC_H1-hESC_hg19	1/2971	0.552536	0.578296	0.449826	0.469702	0.201856	-0.11055	POFUT1
GABPA_HL-60_hg19	1/2724	0.519125	0.551329	0.420187	0.445221	0.18806	-0.111975	ASXL1
POLR2A_GM12892_hg19	1/2690	0.514374	0.549891	0.416009	0.443677	0.190254	-0.113779	PLAGL2
CTCF_HepG2_hg19	1/3081	0.566805	0.589109	0.46263	0.480835	0.227951	-0.120619	POFUT1
TCF7L2_HeLa-S3_hg19	1/2827	0.533292	0.562085	0.432698	0.454991	0.211285	-0.121722	POFUT1
CTCF_keratinocyte_hg19	1/3361	0.601487	0.618004	0.494147	0.507717	0.254827	-0.122638	POFUT1
EBF1_GM12878_hg19	1/2924	0.546326	0.573132	0.444282	0.464994	0.222681	-0.123953	PLAGL2
CTCF_K562_hg19	1/4670	0.735458	0.7371	0.622503	0.623892	0.414988	-0.126585	POFUT1
SIN3A_H1-hESC_hg19	1/2874	0.539645	0.567448	0.438335	0.459842	0.235847	-0.133633	KIF3B
POLR2AphosphoS2_K562_hg19	1/3782	0.649421	0.659706	0.538737	0.547269	0.32298	-0.134347	POFUT1
CTCF_fibroblast of lung_hg19	1/3799	0.651255	0.660075	0.540469	0.547789	0.327058	-0.13586	POFUT1
GATA1_MEL cell line_mm9	1/2994	0.55555	0.580098	0.452523	0.471422	0.252683	-0.137601	KIF3B
MAX_K562_hg19	1/3845	0.656178	0.663568	0.54513	0.551268	0.337629	-0.13847	PLAGL2
CTCF_endothelial cell of umbilical vein_hg19	1/3469	0.614255	0.628247	0.505901	0.517425	0.30021	-0.139544	POFUT1
CEBPB_HepG2_hg19	1/3621	0.631668	0.644589	0.522073	0.532751	0.324349	-0.142435	KIF3B
MAFK_HepG2_hg19	1/3120	0.571775	0.592903	0.467111	0.484372	0.273586	-0.14301	TM9SF4
UBTF_K562_hg19	1/3293	0.593276	0.610966	0.486633	0.501142	0.29301	-0.14437	POFUT1
MAX_HepG2_hg19	1/3158	0.576574	0.59513	0.471449	0.486622	0.280089	-0.145359	ASXL1
TBL1XR1_K562_hg19	1/3414	0.607795	0.623059	0.499943	0.512499	0.314787	-0.14893	POFUT1
CTCF_GM12878_hg19	1/4238	0.696018	0.700699	0.583427	0.587352	0.423666	-0.150688	POFUT1
POLR2A_MCF-7_hg19	1/4137	0.686152	0.692319	0.573841	0.578999	0.414135	-0.152281	KIF3B
MAX_A549_hg19	1/3133	0.573422	0.59324	0.468599	0.484794	0.293884	-0.153453	POFUT1
IRF1_K562_hg19	1/4551	0.725028	0.728272	0.612045	0.614783	0.491756	-0.155926	POFUT1
CTCF_MCF-7_hg19	2/5540	0.424004	0.478336	0.28337	0.376141	0.21165	-0.15608	POFUT1;PLAGL2
POLR2A_K562_hg19	2/6920	0.563887	0.587437	0.393176	0.427448	0.520297	-0.276791	POFUT1;PLAGL2
POLR2A_HepG2_hg19	2/6264	0.498775	0.540942	0.34076	0.382504	0.466527	-0.286654	POFUT1;PLAGL2

## Sheet: Sheet3
TRANSFAC_and_JASPAR_PWMs_table
Term	Overlap	P-value	Adjusted P-value	Old P-value	Old Adjusted P-value	Z-score	Combined Score	Genes
MIB2	3/1490	0.00368056	0.183032	0.00141117	0.0703	-1.68821	2.86673	POFUT1;PLAGL2;TM9SF4
SMAD4	3/1580	0.00435792	0.183032	0.00167381	0.0703	-1.66954	2.83503	ASXL1;POFUT1;PLAGL2
FOXO3A	2/813	0.0152063	0.328705	0.0080431	0.193468	-1.82903	2.03497	ASXL1;KIF3B
MAFB	1/63	0.0156526	0.328705	0.0114223	0.193468	-2.14199	2.38317	ASXL1
FOXF1	2/1352	0.0398069	0.346212	0.0213521	0.193468	-1.71153	1.81543	ASXL1;KIF3B
AHR	2/1391	0.0419677	0.346212	0.0225357	0.193468	-1.71011	1.81392	ASXL1;KIF3B
TP63	2/1443	0.0449227	0.346212	0.0241576	0.193468	-1.70245	1.8058	ASXL1;KIF3B
FOXA1	2/1457	0.0457324	0.346212	0.0246028	0.193468	-1.68635	1.78872	ASXL1;KIF3B
REPIN1	2/1466	0.0462562	0.346212	0.0248908	0.193468	-1.66372	1.76471	POFUT1;PLAGL2
UBTF	2/1493	0.0478421	0.346212	0.0257639	0.193468	-1.64081	1.74042	ASXL1;POFUT1
NR5A2	3/3815	0.0510399	0.346212	0.0206661	0.193468	-1.43512	1.52224	KIF3B;PLAGL2;TM9SF4
ZBTB16	2/1572	0.0526073	0.346212	0.0283939	0.193468	-1.6047	1.70211	ASXL1;TM9SF4
EGR1	2/1617	0.0554032	0.346212	0.0299415	0.193468	-1.55331	1.6476	POFUT1;PLAGL2
SREBF1	2/1735	0.0630071	0.346212	0.0341673	0.19694	-1.55095	1.6451	KIF3B;TM9SF4
Stat3	2/1762	0.0648009	0.346212	0.0351678	0.19694	-1.49779	1.58872	POFUT1;PLAGL2
THRA	1/271	0.0659451	0.346212	0.0478261	0.251087	-1.69999	1.80319	POFUT1
SOX10	1/451	0.107789	0.499446	0.0784565	0.363958	-1.67322	1.16165	TM9SF4
SP1	2/2360	0.109175	0.499446	0.0603179	0.298042	-1.42228	0.987428	ASXL1;POFUT1
PURA	1/492	0.117107	0.499446	0.0853219	0.363958	-1.64997	1.1455	POFUT1
Sox17	1/500	0.118916	0.499446	0.0866567	0.363958	-1.68754	1.17159	ASXL1
JUN	2/2976	0.162565	0.500553	0.0915492	0.366197	-1.3755	0.951905	ASXL1;KIF3B
Sox5	1/728	0.16924	0.500553	0.124049	0.373239	-1.62526	1.12475	KIF3B
PPARG	2/3580	0.220353	0.500553	0.126515	0.373239	-1.31809	0.912173	ASXL1;KIF3B
RORB	1/1035	0.233341	0.500553	0.172452	0.373239	-1.52284	1.05387	POFUT1
NR2F1	1/1073	0.240992	0.500553	0.178291	0.373239	-1.53298	1.06088	POFUT1
Nkx3-2	1/1122	0.250767	0.500553	0.185772	0.373239	-1.53774	1.06418	PLAGL2
ETS2	1/1341	0.293233	0.500553	0.218544	0.373239	-1.36435	0.94419	POFUT1
E2F6	1/1358	0.296447	0.500553	0.221043	0.373239	-1.37499	0.951553	POFUT1
PCBP1	1/1360	0.296825	0.500553	0.221336	0.373239	-1.40427	0.971815	POFUT1
TCFAP2A	1/1367	0.298144	0.500553	0.222363	0.373239	-1.3927	0.96381	POFUT1
ZBTB7A	1/1373	0.299273	0.500553	0.223243	0.373239	-1.34484	0.930688	POFUT1
APEX1	1/1373	0.299273	0.500553	0.223243	0.373239	-1.39325	0.96419	PLAGL2
RARA	1/1379	0.300401	0.500553	0.224121	0.373239	-1.36827	0.946904	KIF3B
JUND	1/1380	0.300589	0.500553	0.224268	0.373239	-1.34566	0.931254	TM9SF4
NFIC	2/4403	0.304424	0.500553	0.179597	0.373239	-1.30168	0.900816	ASXL1;TM9SF4
POU1F1	1/1408	0.305833	0.500553	0.228356	0.373239	-1.29905	0.899	KIF3B
MYB	1/1409	0.306019	0.500553	0.228502	0.373239	-1.2995	0.899309	TM9SF4
SAMD9L	1/1415	0.307139	0.500553	0.229376	0.373239	-1.28374	0.888401	POFUT1
TCF3	1/1428	0.309559	0.500553	0.231266	0.373239	-1.28374	0.888402	POFUT1
SNAI2	1/1428	0.309559	0.500553	0.231266	0.373239	-1.25812	0.870669	POFUT1
SNAI1	1/1428	0.309559	0.500553	0.231266	0.373239	-1.27137	0.879839	POFUT1
GATA6	1/1447	0.313084	0.500553	0.234022	0.373239	-1.2112	0.838204	TM9SF4
PRDM1	1/1468	0.316963	0.500553	0.237059	0.373239	-1.20641	0.834887	POFUT1
JDP2	1/1488	0.320641	0.500553	0.239943	0.373239	-1.20219	0.831968	PLAGL2
MIR133B	1/1500	0.32284	0.500553	0.241669	0.373239	-1.18949	0.823176	POFUT1
ELK1	1/1511	0.324851	0.500553	0.243248	0.373239	-1.18329	0.81889	ASXL1
Pax2	1/1516	0.325764	0.500553	0.243965	0.373239	-1.29607	0.896935	POFUT1
ATF2	1/1517	0.325946	0.500553	0.244109	0.373239	-1.13381	0.784642	PLAGL2
RBPJ	1/1535	0.329222	0.500553	0.246685	0.373239	-1.15733	0.800924	POFUT1
SMARCA2	1/1536	0.329404	0.500553	0.246828	0.373239	-1.1733	0.811976	POFUT1
NR3C1	1/1590	0.339154	0.500553	0.254514	0.373239	-1.0512	0.727477	KIF3B
ETS1	2/4827	0.348944	0.500553	0.208836	0.373239	-1.07577	0.744476	POFUT1;TM9SF4
RELA	1/1656	0.350916	0.500553	0.263823	0.373239	-1.00634	0.696431	POFUT1
ETS1	1/1681	0.355328	0.500553	0.267324	0.373239	-0.986989	0.683038	KIF3B
JUN	1/1699	0.358489	0.500553	0.269837	0.373239	-0.987851	0.683635	TM9SF4
NR5A2	1/1748	0.367032	0.500553	0.276643	0.373239	-0.946747	0.655189	TM9SF4
NFYB	1/1748	0.367032	0.500553	0.276643	0.373239	-1.02952	0.712474	KIF3B
NFYA	1/1748	0.367032	0.500553	0.276643	0.373239	-0.999432	0.691649	KIF3B
HMGA1	1/1748	0.367032	0.500553	0.276643	0.373239	-0.945516	0.654337	TM9SF4
CPEB1	1/1748	0.367032	0.500553	0.276643	0.373239	-1.01661	0.703535	KIF3B
JUND	1/1764	0.369802	0.500553	0.278854	0.373239	-0.930347	0.64384	PLAGL2
NR3C1	1/1775	0.371701	0.500553	0.280371	0.373239	-0.923986	0.639437	KIF3B
HNF1A	1/1855	0.385372	0.500553	0.291328	0.373239	-0.916857	0.634504	PLAGL2
Gata1	1/1863	0.386725	0.500553	0.292416	0.373239	-0.859015	0.594475	PLAGL2
ARID3A	1/1893	0.391781	0.500553	0.296486	0.373239	-1.00876	0.698107	TM9SF4
Myb	1/1902	0.393291	0.500553	0.297703	0.373239	-0.875943	0.60619	TM9SF4
FOXL1	2/5755	0.446441	0.559717	0.275923	0.373239	-1.00582	0.583703	ASXL1;TM9SF4
SREBF1	1/2587	0.499752	0.60118	0.38552	0.46649	-0.792625	0.403335	KIF3B
NFE2	1/2681	0.51311	0.60118	0.396851	0.46649	-0.758897	0.386172	PLAGL2
WT1	1/2689	0.514234	0.60118	0.397808	0.46649	-0.72725	0.370069	POFUT1
MZF1_	1/2705	0.516475	0.60118	0.399717	0.46649	-1.02821	0.523214	PLAGL2
STAT3	1/2759	0.523977	0.60118	0.406126	0.46649	-0.6955	0.353912	ASXL1
POU2F2	1/2792	0.528516	0.60118	0.410016	0.46649	-0.721492	0.367139	TM9SF4
MEF2A	1/2800	0.529611	0.60118	0.410955	0.46649	-0.692367	0.352318	POFUT1
HINFP	1/3047	0.562434	0.629926	0.439389	0.492116	-0.647632	0.299305	ASXL1
NFKB1	1/3284	0.592179	0.654514	0.465629	0.514642	-0.574608	0.243555	ASXL1
SRF	1/3420	0.608504	0.663822	0.480236	0.523894	-0.609348	0.249675	POFUT1
PITX2	1/3528	0.621091	0.668867	0.491607	0.529423	-0.581677	0.233933	POFUT1
USF2	1/3792	0.650501	0.690326	0.518567	0.551278	-0.55394	0.205285	POFUT1
RUNX1	1/3857	0.657454	0.690326	0.525026	0.551278	-0.55979	0.207453	POFUT1
TCF4	1/4210	0.693308	0.718986	0.558904	0.579605	-0.477885	0.157661	POFUT1
GATA2	2/9985	0.811592	0.831387	0.587055	0.601373	-0.715873	0.132193	ASXL1;TM9SF4
YY1	1/6042	0.834472	0.844526	0.705116	0.713611	-0.626074	0.105794	TM9SF4
FOXC1	2/13142	0.949858	0.949858	0.774587	0.774587	-0.74748	0.0384521	ASXL1;TM9SF4

## Sheet: Sheet4
The intersection transcription factors within promoters of 5 genes and their co-expression with POFUT1(Pearson Score)
Gene Symbol	Cytoband	Pearson Score	Spearman Score
TGIF2	20q11.23	0.64	0.67
ZGPAT	20q13.3	0.55	0.61
MYC	8q24.21	0.43	0.43
PHF8	Xp11.22	0.37	0.41
SMARCC1	3p21.31	0.36	0.37
CBX1	17q21.32	0.34	0.38
GATAD1	7q21-q22	0.32	0.39
SP3	2q31	0.32	0.33
ZNF48	16p11.2	0.26	0.3
NR2C2	3p25	0.21	0.23
ZXDB	Xp11.21	0.18	0.27
BCOR	Xp11.4	0.17	0.23
ELK1	Xp11.2	0.16	0.2
THAP11	16q22.1	0.16	0.18
HCFC1	Xq28	0.14	0.13
KAT8	16p11.2	0.14	0.19
ZNF76	6p21.31	0.14	0.15
MAZ	16p11.2	0.13	0.21
ZBTB40	1p36	0.11	0.12
ZNF639	3q26.33	0.11	0.09
REST	4q12	0.09	0.09
ZBTB7A	19p13.3	0.09	0.09
EP300	22q13.2	0.08	0.06
KDM1A	1p36.12	0.07	0.07
SOX5	12p12.1	0.05	0.17
GABPB1	15q21.2	0.04	0.06
ZNF324	19q13.43	0.04	0.08
MXI1	10q24-q25	0.03	0.02
ELF3	1q32.2	0.02	0.08
SP7	12q13.13	0.02	-0.06
ZNF207	17q11.2	0.02	0.02
ARID4B	1q42.3	0.01	0.07
ZNF792	19q13.11	0	0.05
KLF17	1p34.1	-0.01	0.02
YY1	14q	-0.04	-0.09
DMAP1	1p34	-0.05	-0.03
SIN3A	15q24.2	-0.05	-0.08
GABPA	21q21.3	-0.07	-0.06
GATAD2A	19p13.11	-0.09	-0.09
PRDM10	11q25	-0.09	-0.1
SP5	2q31.1	-0.09	-0.09
NR2F6	19p13.1	-0.1	-0.09
CREM	10p11.21	-0.12	-0.07
KLF16	19p13.3	-0.12	-0.14
JUND	19p13.2	-0.13	-0.12
MTA2	11q12-q13.1	-0.14	-0.16
HDAC1	1p34	-0.17	-0.18
IKZF1	7p12.2	-0.17	-0.16
MXD3	5q35.3	-0.17	-0.19
ZNF580	19q13.42	-0.17	-0.13
SP1	12q13.1	-0.19	-0.2
IRF1	5q31.1	-0.22	-0.18
KLF9	9q13	-0.25	-0.31
RCOR2	11q13.1	-0.26	-0.29
ZNF24	18q12	-0.35	-0.39
ZNF511	10q26.3	-0.36	-0.36
FOXA3	19q13.32	-0.37	-0.4
POLR2A	17p13.1	-0.37	-0.4
SOX13	1q32	-0.37	-0.45
RCOR1	14q32.31	-0.38	-0.45

## Sheet: Sheet5
Names	total	elements
ASXL1 KIF3B PLAGL2 POFUT1 TM9SF4	60	DMAP1
		YY1
		SP3
		RCOR2
		KDM1A
		SP7
		ZNF324
		MTA2
		EP300
		JUND
		ZNF76
		RCOR1
		SMARCC1
		ZNF580
		IRF1
		SOX13
		GATAD1
		ZNF511
		ZNF48
		ELK1
		ZNF792
		SOX5
		CBX1
		HDAC1
		THAP11
		TGIF2
		SP1
		KLF16
		IKZF1
		MXI1
		ZBTB7A
		ARID4B
		SIN3A
		ZNF207
		SP5
		REST
		KAT8
		GABPB1
		ZXDB
		ELF3
		KLF17
		ZNF24
		MYC
		BCOR
		PRDM10
		GATAD2A
		ZGPAT
		KLF9
		MXD3
		ZNF639
		MAZ
		FOXA3
		GABPA
		NR2C2
		ZBTB40
		CREM
		HCFC1
		POLR2A
		NR2F6
		PHF8
KIF3B PLAGL2 POFUT1 TM9SF4	2	ZNF664
		HBP1
ASXL1 PLAGL2 POFUT1 TM9SF4	52	MLX
		CREB3L1
		ZFP64
		SLC30A9
		ZNF143
		SSRP1
		NBN
		HOMEZ
		MNT
		FOXP2
		RARA
		KLF11
		DRAP1
		MAX
		CHD1
		TAF7
		ATF3
		ZBTB26
		TAF1
		ZBTB48
		ADNP
		CHD2
		ARNT
		KLF13
		MXD4
		SMARCB1
		SMARCA4
		ZNF501
		SUPT5H
		TBP
		TBL1XR1
		ZNF391
		ZBTB11
		ESRRA
		E2F1
		NCOR1
		PPARG
		MBD2
		SUZ12
		RELA
		ZBTB20
		ZBTB8A
		MBD1
		GMEB2
		SMAD5
		ZEB2
		POLR2H
		RERE
		KLF6
		NRF1
		NR3C1
		ZFX
ASXL1 KIF3B PLAGL2 POFUT1	7	ZNF384
		RAD21
		SREBF1
		SMAD4
		STAT1
		EGR1
		ZMYM3
PLAGL2 POFUT1 TM9SF4	12	BRD4
		GATA3
		L3MBTL2
		GTF2A2
		ZNF524
		ZNF2
		MAFK
		CHD4
		OSR2
		EMSY
		ZNF558
		ZNF316
ASXL1 KIF3B TM9SF4	37	TBX21
		WT1
		KLF1
		ZSCAN23
		HNF1A
		RFX5
		ZNF843
		SAP130
		RFX1
		MLLT1
		KLF7
		MIER2
		ZNF518A
		ETV4
		KLF8
		INSM2
		ZHX1
		ELF1
		GTF2F1
		ZHX2
		MIER3
		ZNF692
		THRB
		ZNF341
		ZNF18
		ETV1
		CEBPG
		PATZ1
		SP2
		ATF1
		ETS1
		YY2
		ZBTB10
		SRF
		SIN3B
		TARDBP
		TRIM28
KIF3B PLAGL2 POFUT1	1	HMG20B
ASXL1 PLAGL2 POFUT1	18	SMARCA5
		NR2F1
		HIC1
		ZSCAN29
		ZNF781
		TFDP1
		HNF4G
		ZFHX2
		CCNT2
		HDAC2
		KDM6A
		MAFF
		CTCF
		RFXANK
		SMARCE1
		HLF
		RUNX1
		GATA4
KIF3B TM9SF4	5	MIXL1
		RFX3
		ZKSCAN1
		ZFP69B
		ZNF366
ASXL1 TM9SF4	41	NFYC
		ZNF785
		NFE2
		ID3
		CBX3
		DEAF1
		ZSCAN9
		ZEB1
		CBFB
		TEAD1
		BRCA1
		ZIC2
		CTBP1
		SIX5
		SCRT2
		ZBTB33
		ZNF644
		ZNF101
		ZNF740
		NR4A1
		ZFP37
		ZKSCAN8
		CREB1
		HDGF
		JUNB
		ZSCAN16
		ZNF175
		BCL6
		SREBF2
		DNMT3B
		ZBTB2
		HDAC8
		JUN
		KDM4B
		DIDO1
		ZNF600
		BHLHE40
		ELK4
		PRDM1
		ZNF652
		RNF2
PLAGL2 POFUT1	12	ASH2L
		MAFG
		SMC3
		BCLAF1
		EBF1
		E2F4
		HMGN3
		TAL1
		ARID1B
		ATF4
		DPF2
		GATA1
ASXL1 KIF3B	10	GLIS1
		NFIA
		SPI1
		BMI1
		TFAP4
		ETV6
		CEBPB
		GLIS2
		IRF2
		RXRB
TM9SF4	44	ZNF263
		MEF2D
		ZNF610
		ZNF146
		ZSCAN18
		BACH1
		MITF
		NFRKB
		CHAMP1
		USF2
		RAD51
		ZSCAN5A
		TFE3
		GATA2
		ZNF623
		ZNF264
		CREB3
		FOXK2
		ZNF83
		CUX1
		YBX3
		MGA
		SCRT1
		CBX5
		ZNF302
		ZNF592
		ZZZ3
		UBTF
		ZNF239
		ATF2
		SIX4
		ZNF547
		ZNF687
		KDM5A
		ZNF318
		NCOA1
		DDX20
		GFI1B
		ZNF280D
		OVOL3
		MTA1
		USF1
		TRIM24
		NFE2L2
KIF3B	7	YBX1
		ZFP3
		FOS
		ETS2
		MYNN
		CEBPA
		ZNF7
ASXL1	30	PPARGC1A
		STAT2
		TEAD2
		CTBP2
		EGR2
		TCF7L2
		TRIM22
		HHEX
		TSHZ1
		STAT3
		HINFP
		EED
		DNMT1
		NFXL1
		ZNF362
		ZBTB1
		BCL11A
		TCF7
		PKNOX1
		WRNIP1
		DEK
		HMBOX1
		TEAD3
		ZBED1
		HNF4A
		ZNF407
		ZNF138
		NR2F2
		TEAD4
		MYB
