# Supplementary material for: Comprehensive bioinformatics analysis of the characterization and determination underlying mechanisms of over-expression and co-expression of genes residing on 20q in colorectal cancer
Source: Oncotarget. 2017 Aug 10;8(45):78642–59. doi: 10.18632/oncotarget.20204 (PMC5667988; doi:10.18632/oncotarget.20204)
Supplement: Supplementary file 5 [file oncotarget-08-78642-s005.xlsx]

## Sheet: Sheet1
Supplementary Table 4: Sheet 1: The expression of PLAGL2, POFUT1, E2F4 and SP3 (All data coming from TCGA: Comprehensive molecular characterization of human colon and rectal cancer [36].). Sheet 2: The DNA sequence from 32207716 to 32207908 is highly conserved. Sheet 3: The location of PLAGL2 and POFUT1 on 20q in different gene database
Hugo_Symbol	PLAGL2	POFUT1		E2F4	SP3
Entrez_Gene_Id	5326	23509		1874	6670
TCGA-A6-2670	5.694	7.3299		-0.1581	1.5091
TCGA-A6-2671	2.2302	3.4183		0.1576	0.0297
TCGA-A6-2672	-0.3449	0.443		-0.1067	-0.3069
TCGA-A6-2674	-0.4072	-0.4407		-1.0916	-0.3235
TCGA-A6-2676	-0.98	-0.9906		0.4013	-0.12
TCGA-A6-2677	7.5836	8.1108		0.0271	2.0987
TCGA-A6-2678	1.176	0.7018		0.7254	0.3057
TCGA-A6-2679	-0.6813	1.4287		-0.4259	-2.0686
TCGA-A6-2680	4.4595	3.7004		2.7904	-0.3659
TCGA-A6-2681	2.4426	2.3256		1.3154	-0.4355
TCGA-A6-2682	0.5455	0.9582		-0.1203	-0.7199
TCGA-A6-2683	3.5793	0.8481		1.8895	-1.7337
TCGA-A6-2684	0.3164	0.0944		-0.0701	-1.0684
TCGA-A6-2685	0.4256	1.1356		-0.2543	-0.6081
TCGA-A6-3807	1.1942	3.322		0.4082	0.3804
TCGA-A6-3808	-0.7498	-0.502		-0.576	0.4302
TCGA-A6-3809	-0.704	-0.841		0.7255	0.3357
TCGA-A6-3810	1.9836	1.596		-2.1891	0.1169
TCGA-A6-4107	0.4519	0.5809		-1.1295	-0.0827
TCGA-AA-3488	2.1401	3.2507		1.6286	-1.074
TCGA-AA-3492	0.6817	1.0162		0.9295	-0.5257
TCGA-AA-3494	6.2664	7.8596		-1.2499	0.2677
TCGA-AA-3495	6.9106	8.4692		-0.8898	0.8864
TCGA-AA-3502	0.5965	0.714		-1.1198	-0.2576
TCGA-AA-3506	4.4596	3.4741		0.8198	-0.8158
TCGA-AA-3509	2.0107	2.3342		-0.17	2.0348
TCGA-AA-3510	-0.3562	-0.1688		-0.5437	-0.8028
TCGA-AA-3514	6.478	4.0514		-0.4609	-1.6603
TCGA-AA-3516	-0.9887	-0.9238		-0.4336	0.0409
TCGA-AA-3517	6.1275	7.806		-0.4537	1.2084
TCGA-AA-3518	-0.7234	-0.7845		-0.5607	-0.2662
TCGA-AA-3519	3.0553	1.4666		-0.7099	-1.082
TCGA-AA-3520	1.1268	-0.0266		0.636	0.1416
TCGA-AA-3521	7.6843	8.9782		-1.129	1.1132
TCGA-AA-3522	-0.1289	0.7026		-1.6845	0.4006
TCGA-AA-3524	3.9833	7.0907		-0.319	0.8541
TCGA-AA-3525	-0.9807	-0.547		-0.851	-0.5078
TCGA-AA-3527	0.7843	-0.1616		0.7559	-1.9165
TCGA-AA-3529	8.8338	4.616		-0.2757	0.4656
TCGA-AA-3530	4.9508	2.2191		-0.4616	1.6366
TCGA-AA-3531	11.8863	6.4118		0.9751	-0.38
TCGA-AA-3532	3.6519	6.3715		1.8947	0.4626
TCGA-AA-3534	9.0249	6.4128		-1.3807	2.78
TCGA-AA-3538	13.5128	16.9153		0.9256	2.0689
TCGA-AA-3543	-0.7253	-0.7916		0.4634	-0.4941
TCGA-AA-3544	3.31	1.2472		0.5542	-2.0265
TCGA-AA-3549	1.3348	2.0688		0.1721	-0.3389
TCGA-AA-3552	3.6108	6.1293		0.4111	-0.3931
TCGA-AA-3553	6.8046	8.8512		0.6235	0.5572
TCGA-AA-3554	-0.4378	-0.2905		-0.138	0.0042
TCGA-AA-3555	-0.2069	0.2962		-1.1646	1.8534
TCGA-AA-3556	2.4571	2.179		-0.7537	2.3763
TCGA-AA-3558	5.8543	1.1221		0.3453	-1.8192
TCGA-AA-3560	2.2653	2.8965		1.0799	-0.9289
TCGA-AA-3561	3.9371	3.796		0.8094	0.3303
TCGA-AA-3562	5.8878	11.0054		1.1356	0.2074
TCGA-AA-3664	-0.1844	0.3202		-1.4133	1.6401
TCGA-AA-3666	2.6089	4.3118		1.3577	0.9191
TCGA-AA-3667	10.1006	7.462		2.5017	-1.4574
TCGA-AA-3672	0.1876	-0.7682		1.0486	-1.3827
TCGA-AA-3673	4.8597	5.6956		0.2844	1.7185
TCGA-AA-3678	10.3108	5.0193		0.8508	1.0587
TCGA-AA-3679	1.7449	3.9715		1.5128	1.0861
TCGA-AA-3680	2.2604	3.2387		-1.1425	1.6592
TCGA-AA-3681	0.5427	0.3328		0.0906	0.1683
TCGA-AA-3684	-0.1266	-0.2446		0.7398	-1.5442
TCGA-AA-3688	7.6196	8.361		2.1641	0.7872
TCGA-AA-3692	3.5782	3.3689		0.5461	1.0604
TCGA-AA-3693	7.3723	9.4735		-0.6583	1.1845
TCGA-AA-3696	1.704	3.2214		-1.5969	0.298
TCGA-AA-3710	-0.5266	-1.2544		-0.5403	0.0618
TCGA-AA-3715	-1.1234	-0.8537		0.774	-1.2214
TCGA-AA-3811	-0.038	0.711		-0.9226	-0.336
TCGA-AA-3812	4.5601	1.8221		-0.3757	-1.5525
TCGA-AA-3814	5.7606	5.1794		0.8016	0.8309
TCGA-AA-3815	1.5024	0.6017		-0.311	0.2748
TCGA-AA-3818	2.5156	2.019		-0.5809	-0.1104
TCGA-AA-3819	6.8685	3.5037		1.2475	0.5225
TCGA-AA-3821	-0.8338	-0.4272		-1.2102	0.9919
TCGA-AA-3831	3.4005	3.1651		0.2864	0.0553
TCGA-AA-3833	-0.364	-0.3634		-0.5561	-0.1905
TCGA-AA-3837	3.4525	4.3758		-0.6372	-0.4334
TCGA-AA-3842	1.1114	2.0351		1.4913	0.3457
TCGA-AA-3844	0.6123	0.8273		0.0924	-0.223
TCGA-AA-3845	0.0414	-0.0369		-1.5209	2.4469
TCGA-AA-3846	1.6565	1.913		0.311	1.4504
TCGA-AA-3848	6.1962	3.0934		1.8651	-1.6067
TCGA-AA-3850	0.0653	0.9742		-1.2756	-0.5086
TCGA-AA-3851	1.4635	2.1758		-0.2537	1.7722
TCGA-AA-3852	-0.1303	0.252		-0.2838	-0.8259
TCGA-AA-3854	0.1935	-0.1447		-0.3664	0.1703
TCGA-AA-3855	7.1601	6.6239		-0.42	0.2565
TCGA-AA-3856	7.322	9.9745		0.7693	0.2135
TCGA-AA-3858	5.2929	8.3065		2.6331	0.1066
TCGA-AA-3860	11.5907	6.8077		1.0296	0.0846
TCGA-AA-3861	0.6586	0.0384		-0.8844	0.0827
TCGA-AA-3862	0.673	0.727		-0.3661	0.8272
TCGA-AA-3864	0.107	-0.1858		0.2116	1.2181
TCGA-AA-3866	8.0355	11.2499		1.2972	2.0401
TCGA-AA-3867	9.3066	14.247		0.7112	1.6663
TCGA-AA-3869	1.5836	3.1515		-0.4372	2.1728
TCGA-AA-3870	-0.7583	-1.2535		-0.4554	-0.056
TCGA-AA-3872	3.6141	2.4633		1.3695	0.7311
TCGA-AA-3875	7.7232	7.6921		-0.2832	1.1878
TCGA-AA-3877	-0.8481	-0.4583		-0.8553	0.3643
TCGA-AA-3930	-0.1025	-0.9192		0.3374	0.4841
TCGA-AA-3939	0.2709	-0.3666		-0.8554	0.1274
TCGA-AA-3941	0.3582	0.8619		-1.1235	1.6305
TCGA-AA-3947	-0.9416	-1.2772		-2.694	2.1245
TCGA-AA-3949	-1.1498	-0.945		-1.3922	-0.1388
TCGA-AA-3950	-0.4677	-0.9262		-1.7467	0.5823
TCGA-AA-3952	-0.3804	2.4861		0.0773	-0.7573
TCGA-AA-3955	2.3819	3.6299		-0.0441	1.1745
TCGA-AA-3956	2.6137	3.9322		-0.6574	-0.0423
TCGA-AA-3966	-0.052	0.618		-1.8849	0.5767
TCGA-AA-3968	8.2253	5.9802		-0.1664	1.6911
TCGA-AA-3971	4.2826	5.5477		0.976	1.0728
TCGA-AA-3972	2.75	2.68		0.8351	0.7525
TCGA-AA-3973	7.7957	5.5279		-0.4793	0.7023
TCGA-AA-3975	3.887	4.2038		0.0936	-0.3611
TCGA-AA-3976	3.4805	3.2209		1.2844	0.6047
TCGA-AA-3977	1.2831	1.1987		-0.1956	0.9775
TCGA-AA-3979	2.4059	4.6868		0.5502	1.3951
TCGA-AA-3980	3.8438	4.0435		1.2948	0.9672
TCGA-AA-3982	2.0629	5.3811		0.2179	0.4886
TCGA-AA-3984	10.1275	7.1709		-0.6186	0.7851
TCGA-AA-3986	7.8813	4.5871		-0.3753	1.3391
TCGA-AA-3989	5.0268	2.9847		0.5478	-0.5118
TCGA-AA-3994	-0.2184	-0.0802		-0.5182	-0.1755
TCGA-AA-A004	1.106	4.6314		-0.2269	-1.9945
TCGA-AA-A00A	0.7502	1.0715		-1.4652	0.0214
TCGA-AA-A00D	0.7964	1.6205		-0.8761	0.5391
TCGA-AA-A00E	-0.2249	-0.7859		-0.3539	0.633
TCGA-AA-A00F	3.2177	2.9698		1.3038	0.0667
TCGA-AA-A00J	-0.1873	-0.644		-1.4091	0.1315
TCGA-AA-A00K	2.0274	0.4314		-0.2916	-0.7141
TCGA-AA-A00L	10.6679	6.2319		-0.037	-0.5014
TCGA-AA-A00N	-0.0439	0.59		-1.3874	0.0388
TCGA-AA-A00O	12.4672	22.494		-1.1284	1.3082
TCGA-AA-A00Q	6.2542	3.788		0.2612	0.6576
TCGA-AA-A00R	-0.1635	-0.1222		-0.6811	-0.8262
TCGA-AA-A00U	6.243	3.5482		0.7155	0.191
TCGA-AA-A00W	7.5129	4.1558		0.7197	-0.2292
TCGA-AA-A00Z	13.3381	6.5664		0.6223	-0.4636
TCGA-AA-A010	-0.6205	0.5761		-1.7608	-0.5228
TCGA-AA-A017	6.6937	8.8324		-0.743	-0.0063
TCGA-AA-A01C	5.9367	7.8301		1.2864	-0.2688
TCGA-AA-A01D	0.4016	1.7385		-0.4691	0.6346
TCGA-AA-A01F	2.067	2.7544		-0.8373	-0.2399
TCGA-AA-A01G	10.4131	6.2318		0.5101	0.0219
TCGA-AA-A01I	2.0581	0.9409		-0.9248	-1.6437
TCGA-AA-A01K	2.1077	2.3992		-0.5264	0.6429
TCGA-AA-A01P	-0.931	-1.1295		-1.3886	0.2092
TCGA-AA-A01Q	-0.201	-0.5182		-1.3685	-1.0229
TCGA-AA-A01R	-0.0519	-0.9418		1.1021	-1.151
TCGA-AA-A01S	6.9726	9.7326		1.0046	-0.4352
TCGA-AA-A01V	2.2483	-0.042		-0.157	-1.1354
TCGA-AA-A01X	2.9512	2.2037		-0.0324	-0.0201
TCGA-AA-A01Z	1.3879	1.5704		1.9161	-0.6263
TCGA-AA-A024	-0.4867	-0.0093		-1.7692	-1.0004
TCGA-AA-A029	0.1625	-0.3472		-0.9217	-1.1084
TCGA-AA-A02E	1.5175	0.1892		0.6733	1.019
TCGA-AA-A02F	4.9648	4.0401		1.0574	2.1842
TCGA-AA-A02H	13.9378	8.1125		-0.6773	0.1749
TCGA-AA-A02J	12.5658	10.9061		0.3983	0.9871
TCGA-AA-A02R	-0.0778	-0.6122		1.9745	0.4095
TCGA-AA-A02W	4.9626	7.6245		-1.2214	2.0058
TCGA-AF-3913	3.2454	4.6953		0.995	0.3386
TCGA-AG-3581	5.9538	5.0322		-0.0411	-0.4247
TCGA-AG-3582	12.4324	11.7415		-0.0123	-0.2906
TCGA-AG-3583	2.1441	0.8781		-0.2637	-0.4475
TCGA-AG-3584	6.1337	4.1689		2.5024	-0.232
TCGA-AG-3586	5.0109	2.7569		0.5739	0.1336
TCGA-AG-3587	13.8265	8.8392		0.53	-0.4523
TCGA-AG-3593	6.7809	5.4854		0.1588	1.1083
TCGA-AG-3594	0.8097	-0.4436		0.5072	-0.5859
TCGA-AG-3598	2.2885	2.6638		0.8171	-0.7936
TCGA-AG-3599	3.38	2.3878		0.0912	0.0302
TCGA-AG-3600	-0.7517	-0.379		-0.5071	0.9811
TCGA-AG-3601	4.8849	7.9247		0.0728	-0.4665
TCGA-AG-3602	-1.4671	-0.7821		-0.5746	-0.798
TCGA-AG-3605	-0.5628	-0.5129		0.7758	-0.861
TCGA-AG-3608	3.9251	3.5774		0.7059	-0.7297
TCGA-AG-3609	4.2087	1.6234		-0.7485	-0.414
TCGA-AG-3611	-0.3377	0.7024		-0.6222	-0.3968
TCGA-AG-3612	6.6273	11.5987		0.8593	-0.3528
TCGA-AG-3726	8.6295	3.5343		-0.0725	-1.8013
TCGA-AG-3727	9.2159	4.0753		2.4412	-1.6427
TCGA-AG-3728	1.8676	3.294		1.4572	-1.4083
TCGA-AG-3878	2.7762	0.6461		-0.1957	-1.6385
TCGA-AG-3881	-1.303	-1.0658		0.42	-1.9933
TCGA-AG-3882	6.8947	5.6996		0.8371	-1.2211
TCGA-AG-3883	4.5942	1.8771		0.2927	-1.8078
TCGA-AG-3885	0.3385	-0.3421		4.9311	-1.5112
TCGA-AG-3887	1.3324	1.2263		1.9975	-0.0424
TCGA-AG-3890	10.194	5.8851		1.0654	-0.1831
TCGA-AG-3892	1.2217	0.9574		-0.5939	-0.5629
TCGA-AG-3893	4.8265	5.0246		0.3771	-0.1592
TCGA-AG-3894	8.5675	4.7908		0.4874	0.201
TCGA-AG-3896	2.7497	3.1186		1.1323	0.0413
TCGA-AG-3898	7.5824	10.692		1.4774	0.1367
TCGA-AG-3901	0.0623	0.1045		-0.8492	0.4172
TCGA-AG-3902	3.1765	0.8874		-1.277	-0.4941
TCGA-AG-3909	5.8666	5.5298		2.6874	0.0757
TCGA-AG-3999	7.8437	6.5861		1.2835	1.5443
TCGA-AG-4001	9.4943	9.1482		0.5707	-0.526
TCGA-AG-4005	1.1941	0.7844		0.2469	-0.3638
TCGA-AG-4007	9.1727	9.4941		-0.1161	-0.5353
TCGA-AG-4008	1.7237	4.8765		0.2854	0.2162
TCGA-AG-4015	10.0072	10.1455		1.449	0.3856
TCGA-AG-A002	-0.1569	0.1815		-1.3986	0.5415
TCGA-AG-A008	0.7173	0.2489		-0.3966	0.4819
TCGA-AG-A00C	2.5852	1.4804		-0.3601	-0.761
TCGA-AG-A00H	4.5183	5.6311		0.5925	-0.5614
TCGA-AG-A00Y	5.9412	5.2983		1.1746	0.3944
TCGA-AG-A011	0.3252	0.6483		-0.2803	-1.073
TCGA-AG-A014	3.1174	5.2369		3.165	-0.6814
TCGA-AG-A015	3.1672	1.5024		0.44	0.4431
TCGA-AG-A016	10.3916	7.6806		3.085	-0.1606
TCGA-AG-A01J	5.6782	5.2182		-0.995	-0.3509
TCGA-AG-A01L	3.4437	1.6192		1.7278	0.0764
TCGA-AG-A01N	11.1912	10.5418		1.1984	0.292
TCGA-AG-A01W	4.0579	2.5076		1.8311	1.6051
TCGA-AG-A01Y	7.9455	6.5164		1.1176	3.0622
TCGA-AG-A020	3.2922	3.8589		0.8204	-0.087
TCGA-AG-A023	4.3644	1.8026		-0.6603	-0.3043
TCGA-AG-A025	3.7635	2.7274		-0.3355	-0.4144
TCGA-AG-A026	16.8337	9.9918		-0.802	0.5585
TCGA-AG-A02G	20.3423	11.7686		0.2905	-0.0106
TCGA-AG-A02N	1.3467	0.2507		-1.0286	1.1824
TCGA-AG-A02X	4.1482	2.5322		2.7323	-0.5899
TCGA-AG-A032	3.6119	2.9812		0.0509	-0.1358
TCGA-AG-A036	6.4904	5.2106		1.2484	1.9249
TCGA-AY-4070	6.3488	5.885		-0.2643	-0.0153
TCGA-AY-4071	7.2114	6.1659		-0.214	-0.672
TCGA-AZ-4308	0.9811	3.108		0.684	-1.9843
TCGA-AZ-4313	-0.9274	-0.6469		-0.082	-1.643
TCGA-AZ-4315	-0.6271	-0.3187		-0.7172	-0.8075
TCGA-AZ-4614	-0.0559	1.1398		-0.102	1.1665
TCGA-AZ-4615	-0.6263	-0.5799		-1.6055	0.9131
TCGA-AZ-4684	-0.1762	1.0044		-0.4461	-0.4795
TCGA-CA-5256	2.7028	3.3728		-1.3546	0.5981
TCGA-CK-4951	-0.2675	0.2341		-1.1502	-0.4452
TCGA-CM-4747	1.4751	-0.1541		-0.5875	-1.4185

## Sheet: Sheet2
Alignment block 10 of 58 in window, 32207716 - 32207754, 39 bps	Alignment block 11 of 58 in window, 32207755 - 32207832, 78 bps
B D Human gcggtcgggccattgtgcggtgcattgtgggagccgcgc	B D Human gagcgggcgctcgggtcgtggagggggcggtgccgcgggatctctatggtcccgcccgcccgcgggctag	Human agcggccg
B D Chimp gcggtcgggccattgtgcggtgcattgtgggagccgcgc	B D Chimp gagcgggcgctcgggtcgtggagggggcggtgccgcgggatctctatggtcccgcccgcccgcgggctag	Chimp agcggccg
B D Bonobo gcggtcgggccattgtgcggtgcattgtgggagccgcgc	B D Bonobo gagcgggcgctcgggtcgtggagggggcggtgccgcgggatctctatggtcccgcccgcccgcgggctag	Bonobo agcggccg
B D Gorilla gcggtcgggccattgtgcggtgcattgtgggagccgcgc	B D Gorilla gagcgggcactcgggtcgtggagggggcggtgccgcgggatctctatggtcccgcccgcccgcgggctag	Gorilla agcggccg
B D Orangutan gcggtcgggccattgtgcggtgcattgtgggagccgcgc	B D Orangutan gagcgggcgctcgggtcgtggagggggcggtgccgcgggatctctatggtcccgcccgcccgcgggctag	Orangutan agcggccg
B D Gibbon gcggtcgggccattgtgcggtgcattgtgggagccgcgc	B D Gibbon gagcgggcgctcgggtcgtggagggggcggtgccgcgggatctctatggtcccgcccgcccgcgggctag	Gibbon agcggccg
B D Crab-eating macaque gcggtcgggccattgtgcggtgcattgtgggagccgcgc	B D Crab-eating macaque gagcgggcgctcgggtcgtggagggggcggtgccgcgggatctctatggtcccgcccgcccgcgggctag	Crab-eating macaque agcggccg
B D Baboon gcggtcgggccattgtgcggtgcattgtgggagccgcgc	B D Baboon gagcgggcgctcgggtcgtggagggggcggtgccgcggaatctctatgatcccgcccgcccgcgggctag	Baboon agcggccg
B D Green monkey gcggtcgggccattgtgcggtgcattgtgggagccgcgc	B D Green monkey gagcgggcgctcgggtcgtggagggggcggtgccgcgggatctctatggtcccgcccgcccgcgggctag	Green monkey agcgtccg
B D Golden snub-nosed monkey gcggtcgggccattgtgcggtgcattgtgggagccgcgc	B D Golden snub-nosed monkey gagcgggcgctcgggtcgtggagggggcggtgccgcgggatctctatggtcccgcccgcccgcgggctag	Golden snub-nosed monkey agcggccg
B D Marmoset gcggtcgggccattgtgcggtgcattgtgtgagccgcgc	B D Marmoset gagcgggcgctcgggtcgtg--aggggcgttgccgcgggatctctatggtcccgcccgcctgccggctag	Marmoset agcggccg
B D Mouse lemur gcggtcgggccattgtgcggtgcattgtgggagctgcgc	B D Mouse lemur gagcggg-actcgggccgc---aggggcggtgccgcgggatctctatggtcccgcccgcccgcggtctat	Mouse lemur ag-ggccc
B D Bushbaby gcggtcgggccattgtgcggtgcattgtgggagccgcgc	B D Bushbaby gagcgggcgctcgggtcgtggagggggcggtgccgcggaatctctatggtcccgcccgcccgcgggctag	Bushbaby agtggccg
B D Tree shrew gcagtctggccactgtgtgatgggttgagggagctgcgc	B D Mouse gagcgggcgctcgggtcgtggagggggcggtgccgcgggctctctatggtcccgcccgcccgcgggctag	Mouse agaggccc
B D Mouse gcggtcgggccattgtgcggtgcattgtgggagccgcgc	B D Dog gagcgggcgctcgggccgtggagggggcggtgccgcgggctctctatgatcccgcccgcccgcgggctag	Dog agaggccg
B D Dog gcggtcgggccattgtgcggtgcattgtgggagccgcgc	B D Squirrel monkey NNNNNNNNNNNNNNNNNNNNNNNNNNNNNNNNNNNNNNNNNNNNNNNNNNNNNNNNNNNNNNNNNNNNNN	Squirrel monkey NNNNNNNN
B D Squirrel monkey NNNNNNNNNNNNNNNNNNNNNNNNNNNNNNNNNNNNNNN	B D Tree shrew ======================================================================	Tree shrew ========
B D Proboscis monkey ---------------------------------------	B D Proboscis monkey ----------------------------------------------------------------------	Proboscis monkey --------
B D Tarsier NNNNNNNNNNNNNNNNNNNNNNNNNNNNNNNNNNNNNNN	B D Tarsier NNNNNNNNNNNNNNNNNNNNNNNNNNNNNNNNNNNNNNNNNNNNNNNNNNNNNNNNNNNNNNNNNNNNNN	Tarsier NNNNNNNN
B D Rhesus NNNNNNNNNNNNNNNNNNNNNNNNNNNNNNNNNNNNNNN	B D Rhesus NNNNNNNNNNNNNNNNNNNNNNNNNNNNNNNNNNNNNNNNNNNNNNNNNNNNNNNNNNNNNNNNNNNNNN	Rhesus NNNNNNNN
Alignment block 12 of 58 in window, 32207833 - 32207861, 29 bps	Alignment block 13 of 58 in window, 32207862 - 32207908, 47 bps
B D Human gggcggtgcgcgggcggcgcgcagggacc	B D Human gctgggagcggggcgggcgctcgcgtccctccttcc----------ctccccgactg
B D Chimp gggcggtgcgcgggcggcgcgcagggacc	B D Chimp gctgggagcggggcgggcggtcgcgtccctccttcc----------ctccctgactg
B D Bonobo gggcggtgcgcgggcggcgcgcagggacc	B D Bonobo gctgggagcggggcgggcgctcgcgtccctccttcc----------ctccctgactg
B D Gorilla gggcggtgcgcgggcggcgcgcagggacc	B D Gorilla gctgggagcggggcgggcgctcgcgtccctccttcc----------atccccgactg
B D Orangutan gggcggtgcgcgggcggcgcgcagggacc	B D Orangutan tctgggagcggggcgggtgctcacgtgcctccttcc----------ctccccgactg
B D Gibbon gggcggtgcgcgggcgacgcgcagggacc	B D Gibbon gctgggagcggggcgggcgctcgcgtccctccttcc----------ctccccgactg
B D Crab-eating macaque gggcggtgcgcgggcggcgcgcagggacc	B D Crab-eating macaque gccgggagcggggcgggcgcttgcgttcctccttct----------gtccccgactg
B D Baboon gggcggcgcgcgggcggcgcgcagggacc	B D Baboon gccgggagcggggcgggcgcttgcgcccctccttct----------ctcgccgactg
B D Green monkey gggcggcgcgcgggcggcgcgcagggact	B D Green monkey gccgggagcggggcgggcgcttgcgtccctccttct----------ctccccgactg
B D Golden snub-nosed monkey gggcggcgcgcgggcggcgcgcagggacc	B D Golden snub-nosed monkey gtcgggagcggggcgggcgcttgcgtccctccttct----------ttccccgactg
B D Marmoset gggcggtgcgcgggcggcgctcagggacc	B D Marmoset gccagaagcgaggcggacgctcgcgtcctccttccc------------tcccgactc
B D Mouse lemur gggcgacgcgcgggcggcgcgcagggaca	B D Squirrel monkey gccgggagcggggcggacgctggcgtccctccttcc----------attcctgactc
B D Bushbaby gggcggcgcgcgggcggcgcgcagggacc	B D Mouse lemur gccggtagcggggc-gacgctcgcgtccgtccttac----------cccccatcctc
B D Mouse agccggcgcgcgggcggcgcgcggggagc	B D Bushbaby gtcgggagcggggcggacgttcgcgc---tccttcc----------ccctatgcctc
B D Dog gggcggcgcgcgggcggcgcgcggggacc	B D Mouse actgggagcggggcggccactcgcgcctcttcttccctcccaccccctccccgcctc
B D Squirrel monkey NNNNNNNNNNNNNNNNNNNNNNNNNNNNN	B D Dog gccgggagcggggcggacgctcgcgcccctccttct----------cggcccgcctt
B D Tree shrew =============================	B D Tree shrew =========================================================
B D Proboscis monkey -----------------------------	B D Proboscis monkey ---------------------------------------------------------
B D Tarsier NNNNNNNNNNNNNNNNNNNNNNNNNNNNN	B D Tarsier NNNNNNNNNNNNNNNNNNNNNNNNNNNNNNNNNNNNNNNNNNNNNNNNNNNNNNNNN
B D Rhesus NNNNNNNNNNNNNNNNNNNNNNNNNNNNN	B D Rhesus NNNNNNNNNNNNNNNNNNNNNNNNNNNNNNNNNNNNNNNNNNNNNNNNNNNNNNNNN

## Sheet: Sheet3
	Ensembl genome browser 88	Genome assembly: GRCh38.p10	PLAGL2	Location Chromosome 20: 32,192,503-32,207,791 reverse strand.
		Genome assembly: GRCh38.p10	POFUT1	Location Chromosome 20: 32,207,880-32,238,667 forward strand.
	NCBI Annotation release 108	GRCh38.p7	PLAGL2	NC_000020.11 (32192504..32207743, complement)
		GRCh38.p7	POFUT1	NC_000020.11 (32207822..32238664)
UCSC UCSC Genome Browseron Human Dec. 2013 (GRCh38/hg38) Assembly	GENCODE Comprehensive Transcript Set	v24	PLAGL2	Transcript (Including UTRs) Position: hg38 chr20:32,192,503-32,207,791 Size: 15,289 Total Exon Count: 3 Strand: -
			POFUT1	Transcript (Including UTRs) Position: hg38 chr20:32,207,880-32,238,667 Size: 30,788 Total Exon Count: 7 Strand: + or Transcript (Including UTRs) Position: hg38 chr20:32,207,893-32,217,923 Size: 10,031 Total Exon Count: 5 Strand: +
	RefSeq gene predictions from NCBI - Annotation Release 2016-07-27	curated subset	PLAGL2	Position: chr20:32192504-32207743
			POFUT1	Position: chr20:32207893-32217923 or Position: chr20:32207893-32238664
Ensembl 88 and GENCODE v24 has been released on 2017, so we finally choose the date derived from Ensembl 88 ,marked by red,89 bp nucleotide sequences between32207791 to 32207880 regard as optimal bidirectional promoter
