# Supplementary material for: Comprehensive bioinformatics analysis of the characterization and determination underlying mechanisms of over-expression and co-expression of genes residing on 20q in colorectal cancer
Source: Oncotarget. 2017 Aug 10;8(45):78642–59. doi: 10.18632/oncotarget.20204 (PMC5667988; doi:10.18632/oncotarget.20204)
Supplement: Supplementary file 6 [file oncotarget-08-78642-s006.xlsx]

## Sheet: Sheet1
Supplementary Table 5: Sheet1: The predicted microRNAs by TARGETSCAN. Sheet 2: Experimentally validated microRNAs by TarBase v7.0 and miRTARBASE 6.0, and predicted miRNA-target interactions through Starbase which processed from five miRNA prediction software programs (TargetScan, PicTar, PITA, miRanda and RNA22) overlapped with CLIP-Seq data. Sheet 3: The intersection of miRNAs of PLAGL2 and POFU…
TM9SF4	PLAGL2	POFUT1	KIF3B
miR-1271-5p	miR-30-5p	miR-449-5p	miR-135-5p
miR-96-5p	miR-372-3p	miR-34-5p	miR-520-3p
miR-183-5p.2	miR-373-3p	miR-128-3p	miR-302c-3p.2
miR-181-5p	miR-520-3p	miR-129-3p	miR-20-5p
miR-31-5p	miR-302-3p	miR-146-5p	miR-93-5p
miR-200a-3p	miR-506-3p	miR-455-3p.1	miR-106-5p
miR-141-3p	miR-124-3p.2	miR-205-5p	miR-519-3p
miR-338-3p	miR-124-3p.1	miR-383-5p.1	miR-17-5p
miR-145-5p	let-98-5p	miR-372-3p	miR-372-3p
miR-125-5p	let-7-5p	miR-373-3p	miR-373-3p
miR-139-5p	miR-183-5p.1	miR-520-3p	miR-520-3p
miR-218-5p	miR-20-5p	miR-302-3p	miR-302-3p
miR-184	miR-93-5p	miR-365-3p	miR-181-5p
miR-138-5p	miR-106-5p	miR-383-5p.2	miR-29-3p
miR-16-5p	miR-519-3p	miR-142-3p.2	miR-16-5p
miR-195-5p	miR-17-5p	miR-182-5p	miR-195-5p
miR-424-5p	miR-183-5p.2	miR-101-3p.1	miR-424-5p
miR-497-5p	miR-145-5p	miR-183-5p.2	miR-497-5p
miR-15-5p	miR-138-5p	miR-199-5p	miR-15-5p
miR-216a-5p	miR-22-3p	miR-20-5p	miR-107
miR-455-3p.2	miR-200a-3p	miR-93-5p	miR-103-3p
miR-211-5p	miR-141-3p	miR-106-5p	miR-137
miR-204-5p	miR-223-3p	miR-519-3p	miR-32-5p
miR-212-5p	miR-142-5p	miR-17-5p	miR-92-3p
miR-490-3p	miR-128-3p	miR-139-5p	miR-363-3p
miR-449-5p	miR-125-5p	miR-129-5p	miR-367-3p
miR-34-5p	miR-133a-3p.1	miR-181-5p	miR-25-3p
miR-499a-5p	miR-27-3p	miR-193-3p	miR-203a-3p.1
miR-216b-5p	miR-455-3p.1	miR-18-5p	miR-143-3p
miR-187-3p	miR-203a-3p.1	miR-133a-3p.1	miR-182-5p
miR-491-5p	miR-214-5p	miR-140-5p	miR-18-5p
miR-450-5p	miR-212-3p	miR-30-5p	miR-199-5p
miR-665	miR-132-3p	miR-24-3p	miR-383-5p.2
miR-485-5p	miR-140-3p.1	miR-190-5p	miR-101-3p.1
miR-299-3p	miR-7-5p	miR-10-5p	miR-338-3p
miR-615-3p	miR-182-5p	miR-140-3p.2	miR-383-5p.1
miR-1197	miR-126-3p.2	miR-9-5p	miR-129-5p
miR-326	miR-449-5p	miR-1271-5p	miR-206
miR-328-3p	miR-34-5p	miR-96-5p	miR-1-3p
miR-370-3p	miR-143-3p	miR-153-3p	miR-24-3p
miR-423-5p	miR-139-5p	miR-150-5p	miR-449-5p
miR-503-5p	miR-24-3p	miR-143-3p	miR-34-5p
miR-3064-5p	miR-212-5p	miR-26-5p	miR-140-3p.1
miR-185-5p	miR-802	miR-29-3p	miR-183-5p.1
miR-431-5p	miR-490-3p	miR-202-5p	miR-375
miR-188-5p	miR-205-5p	miR-124-3p.1	miR-184
miR-873-5p.1	miR-107	miR-222-3p	miR-802
miR-384	miR-103-3p	miR-221-3p	miR-22-3p
miR-339-5p	miR-10-5p	miR-31-5p	miR-153-3p
miR-758-3p	miR-18-5p	miR-140-3p.1	miR-142-3p.1
miR-876-5p	miR-150-5p	miR-122-5p	miR-150-5p
miR-342-3p	miR-338-3p	miR-455-3p.2	miR-26-5p
miR-379-5p	miR-184	miR-455-5p	miR-222-3p
miR-186-5p	miR-202-5p	miR-107	miR-221-3p
miR-496.1	miR-31-5p	miR-103-3p	miR-199-3p
miR-382-5p	miR-129-5p	miR-135-5p	miR-27-3p
miR-5194	miR-193-3p	miR-212-5p	miR-216a-5p
miR-4731-5p	miR-217	miR-425-5p	miR-455-5p
miR-4524-5p	miR-455-3p.2	miR-183-5p.1	miR-142-3p.2
miR-3150a-3p	miR-206	miR-216b-5p	miR-214-5p
miR-361-3p	miR-1-3p	miR-206	miR-7-5p
miR-1294	miR-486-5p	miR-1-3p	miR-127-3p
miR-654-5p	miR-500b-5p	miR-149-5p	miR-185-5p
miR-3612	miR-362-5p	miR-760	miR-483-3p.2
miR-2467-3p	miR-185-5p	miR-423-3p	miR-493-3p
miR-3605-5p	miR-491-5p	miR-1306-5p	miR-1298-5p
miR-510-5p	miR-1197	miR-299-3p	miR-1224-5p
miR-3126-5p	miR-378-3p	miR-485-5p	miR-423-5p
miR-1343-3p	miR-485-5p	miR-483-3p.1	miR-296-3p
miR-1252-5p	miR-379-5p	miR-296-5p	miR-1197
miR-3909	miR-423-5p	miR-3064-5p	miR-542-3p
miR-766-5p	miR-874-3p	miR-1197	miR-505-3p.1
miR-4677-3p	miR-134-5p	miR-324-5p	miR-151-3p
miR-519e-5p	miR-665	miR-874-3p	miR-1249-3p
miR-515-5p	miR-154-5p	miR-378-3p	miR-532-3p
miR-7151-5p	miR-873-5p.2	miR-665	miR-384
miR-3194-5p	miR-335-5p	miR-370-3p	miR-874-3p
miR-642b-5p	miR-296-3p	miR-326	miR-296-5p
miR-3174	miR-1251-5p	miR-411-5p.2	miR-370-3p
miR-1266-3p	miR-1224-5p	miR-433-3p	miR-382-3p
miR-3681-5p	miR-493-3p	miR-491-5p	miR-136-5p
miR-3690	miR-532-3p	miR-483-3p.2	miR-134-5p
miR-588	miR-369-3p	miR-877-5p	miR-377-3p
miR-629-5p	miR-483-3p.1	miR-339-5p	miR-668-3p
miR-942-5p	miR-431-5p	miR-136-5p	miR-655-3p
miR-769-5p	miR-382-3p	miR-532-3p	miR-374-5p
miR-580-3p	miR-655-3p	miR-873-5p.1	miR-342-3p
miR-1185-5p	miR-374-5p	miR-421	miR-371-5p
miR-513b-5p	miR-320	miR-873-5p.2	miR-381-3p
miR-3187-3p	miR-410-3p	miR-708-5p	miR-670-3p
miR-432-5p	miR-340-5p	miR-28-5p	miR-149-5p
miR-378g	miR-873-5p.1	miR-423-5p	miR-3064-5p
miR-3918	miR-433-3p	miR-486-5p	miR-760
miR-5691	miR-371-5p	miR-374-5p	miR-369-3p
miR-770-5p	miR-374-5p	miR-599	miR-330-3p.2
miR-545-3p	miR-381-3p	miR-495-3p	miR-186-5p
miR-374b-3p	miR-532-5p	miR-330-3p.2	miR-410-3p
miR-1270	miR-342-3p	miR-582-5p	miR-502-3p
miR-323b-3p	miR-504-5p.1	miR-543	miR-501-3p
miR-3194-3p	miR-495-3p	miR-186-5p	miR-543
miR-576-5p	miR-502-3p	miR-411-5p.1	miR-873-5p.1
miR-671-5p	miR-501-3p	miR-448	miR-421
	miR-4739	miR-653-5p	miR-505-3p.2
	miR-654-5p	miR-411-3p	miR-1306-5p
	miR-2467-3p	miR-323-3p	miR-448
	miR-1908-5p	miR-532-5p	miR-382-5p
	miR-625-5p	miR-670-3p	miR-411-3p
	miR-3612	miR-431-5p	miR-605-3p
	miR-516b-5p	miR-1247-5p	miR-624-3p
	miR-361-3p	miR-378g	miR-941
	miR-1269	miR-4677-3p	miR-625-5p
	miR-766-5p	miR-625-5p	miR-6509-3p
	miR-5010-5p	miR-4761-5p	miR-892-5p
	miR-3200-3p	miR-2278	miR-1301-3p
	miR-4761-5p	miR-4731-5p	miR-5586-5p
	miR-483-5p	miR-5194	miR-1294
	miR-605-3p	miR-519e-5p	miR-4428
	miR-3619-5p	miR-515-5p	miR-3194-3p
	miR-214-3p	miR-3127-5p	miR-3150b-3p
	miR-1270	miR-3173-5p	miR-616-3p
	miR-3126-5p	miR-5010-5p	miR-514b-5p
	miR-371a-3p	miR-628-5p	miR-513c-5p
	miR-3940-3p	miR-6509-5p	miR-4662-5p
	miR-432-5p	miR-3622b-5p	miR-5579-3p
	miR-660-5p	miR-126-5p	miR-2114-3p
	miR-4640-3p	miR-1913	miR-545-5p
	miR-2114-5p	miR-324-3p	miR-624-5p
	miR-671-5p	miR-3612	miR-942-5p
	miR-2681-3p	miR-6509-3p	miR-3179
	miR-3173-5p	miR-1307-3p	miR-3126-5p
	miR-561-5p	miR-4761-3p	miR-642-3p
	miR-1296-5p	miR-1301-3p	miR-2467-3p
	miR-3605-5p	miR-1180-5p	miR-509-3p
	miR-506-5p	miR-616-3p	miR-6720-5p
	miR-1343-3p	miR-361-3p	miR-1913
	miR-5194	miR-2355-5p	miR-324-3p
	miR-378g	miR-605-3p	miR-4739
	miR-519e-5p	miR-519-3p	miR-3164
	miR-515-5p	miR-4739	miR-556-5p
	miR-3918	miR-3613-5p	miR-642b-5p
	miR-1245b-5p	miR-5000-3p	miR-506-5p
	miR-4424	miR-197-3p	miR-3909
	miR-4661-5p	miR-942-5p	miR-2114-5p
	miR-629-5p	miR-2114-3p	miR-770-5p
	miR-3174	miR-6720-5p	miR-519e-5p
	miR-628-5p	miR-3918	miR-515-5p
	miR-519-5p	miR-1269	miR-5194
	miR-518d-5p	miR-5687	miR-627-5p
	miR-2355-3p	miR-5586-5p	miR-1911-5p
	miR-3150a-3p	miR-1294	miR-660-5p
	miR-4761-3p	miR-642a-5p	miR-499b-5p
	miR-1287-5p	miR-769-5p	miR-511-3p
	miR-380-3p	miR-449c-5p	miR-105-5p
	miR-642-3p	miR-34b-5p	miR-498
	miR-676-3p	miR-642-3p	miR-144-5p
	miR-1286	miR-3194-5p	miR-642a-5p
	miR-374c-3p	miR-770-5p	miR-654-3p
	miR-524-5p	miR-519-5p	miR-513a-5p
	miR-4677-3p	miR-518d-5p	miR-671-5p
	miR-627-5p	miR-3619-5p	miR-873-3p
	miR-4428	miR-214-3p	miR-4424
	miR-1278	miR-670-5p	miR-3617-5p
	miR-9-3p	miR-5691	miR-641
	miR-2355-5p	miR-3187-3p	miR-561-5p
	miR-105-5p	miR-624-3p	miR-556-3p
	miR-576-5p	miR-589-5p	miR-588
	miR-892-5p	miR-105-5p	miR-5691
	miR-522-3p	miR-579-3p	miR-1266-3p
	miR-6720-5p	miR-556-3p	miR-526b-5p
	miR-520g-3p	miR-3614-5p	miR-197-3p
	miR-4766-5p	miR-642b-5p	miR-4761-5p
	miR-513a-5p	miR-2115-3p	miR-3605-5p
	miR-545-5p	miR-380-3p	miR-1252-5p
	miR-3690	miR-526b-5p	miR-3163
	miR-579-3p	miR-4766-3p	miR-520g-3p
	miR-545-3p	miR-3194-3p	miR-514a-5p
	miR-670-5p	miR-512-3p	miR-514a-3p
	miR-499b-5p	miR-580-3p	miR-3187-3p
	miR-889-3p	miR-498	miR-450b-5p
	miR-642a-5p	miR-524-5p	miR-3194-5p
	miR-6509-3p	miR-1179	miR-579-3p
	miR-525-5p	miR-450b-5p	miR-522-3p
	miR-552-3p	miR-3121-3p	miR-656-3p
	miR-514b-5p	miR-144-5p	miR-576-5p
	miR-513c-5p	miR-545-3p	miR-670-5p
	miR-873-3p	miR-5009-3p	miR-524-5p
	miR-2681-5p	miR-520g-3p	miR-380-3p
	miR-656-3p	miR-514a-5p	miR-7151-5p
	miR-2278	miR-499b-5p	miR-3173-5p
	miR-5009-3p	miR-588
	miR-942-5p	miR-1286
	miR-651-5p	miR-656-3p
	miR-577	miR-3163
	miR-126-5p	miR-374a-3p
	miR-1323
	miR-556-3p
	miR-510-5p
	miR-345-3p
	miR-3163
	miR-1276
	miR-6746-5p

## Sheet: Sheet2
TARBASE			MIRTARBASE				Starbase
PLAGL2	POFUT1		PLAGL2	POFUT1			PLAGL2	POFUT1
hsa-miR-30a-5p	hsa-miR-548ar-3p		hsa-let-7b-5p	hsa-miR-124-3p			hsa-let-7a-5p	hsa-miR-139-5p
hsa-miR-30c-5p	hsa-miR-587		hsa-let-7b-5p	hsa-miR-122-5p			hsa-miR-22-3p	hsa-miR-101-3p
hsa-miR-30d-5p	hsa-miR-149-5p		hsa-miR-122-5p	hsa-miR-148a-3p			hsa-miR-30a-5p	hsa-miR-181a-3p
hsa-miR-30b-5p	hsa-miR-766-3p		hsa-miR-215-5p	hsa-miR-16-5p			hsa-let-7b-5p	hsa-miR-211-5p
hsa-miR-30e-5p	hsa-miR-34a-5p		hsa-miR-192-5p	hsa-miR-92b-3p			hsa-miR-30c-5p	hsa-miR-30e-3p
hsa-miR-548d-3p	hsa-miR-9-5p		hsa-miR-98-5p	hsa-miR-17-5p			hsa-miR-497-5p	hsa-miR-181b-5p
hsa-miR-183-5p	hsa-miR-326		hsa-miR-98-5p	hsa-miR-20a-5p			hsa-miR-145-5p	hsa-miR-497-5p
hsa-miR-486-5p	hsa-miR-26b-5p		hsa-miR-24-3p	hsa-miR-93-5p			hsa-let-7i-5p	hsa-miR-30a-3p
hsa-miR-378a-3p	hsa-miR-26a-5p		hsa-miR-24-3p	hsa-miR-106b-5p			hsa-miR-193a-3p	hsa-miR-383-5p
hsa-miR-373-3p	hsa-miR-15b-5p		hsa-miR-296-3p	hsa-miR-20b-5p			hsa-miR-125a-5p	hsa-miR-34a-5p
hsa-miR-185-5p	hsa-miR-15a-5p		hsa-miR-548q	hsa-miR-519d-3p			hsa-let-7c-5p	hsa-miR-128-3p
hsa-miR-27a-3p	hsa-miR-18a-5p		hsa-miR-216a-3p	hsa-miR-126-5p			hsa-let-7f-5p	hsa-let-7g-5p
hsa-miR-27b-3p	hsa-miR-18b-5p		hsa-miR-216a-3p	hsa-miR-4433a-3p			hsa-miR-381-3p	hsa-miR-106b-5p
hsa-miR-338-5p	hsa-miR-16-5p		hsa-miR-128-3p	hsa-miR-4459			hsa-miR-143-3p	hsa-miR-107
hsa-let-7d-5p	hsa-miR-16-5p		hsa-miR-128-3p	hsa-miR-4768-3p			hsa-miR-214-3p	hsa-miR-21-5p
hsa-miR-1	hsa-miR-221-3p		hsa-miR-548n	hsa-miR-4311			hsa-miR-125b-5p	hsa-miR-187-3p
hsa-miR-488-3p	hsa-miR-222-3p		hsa-miR-4311	hsa-miR-6770-5p			hsa-miR-485-5p	hsa-miR-181d-5p
hsa-miR-766-3p	hsa-miR-27b-3p		hsa-miR-3681-3p	hsa-miR-5706			hsa-miR-138-5p	hsa-miR-330-3p
hsa-miR-206	hsa-miR-27a-3p		hsa-miR-3681-3p	hsa-miR-4782-5p			hsa-miR-132-3p	hsa-miR-204-5p
hsa-miR-3619-5p	hsa-miR-16-5p		hsa-miR-3613-3p	hsa-miR-3191-5p			hsa-let-7e-5p	hsa-let-7d-5p
hsa-let-7e-5p	hsa-miR-148a-3p		hsa-miR-513a-5p	hsa-miR-6868-3p			hsa-miR-486-5p	hsa-miR-27b-3p
hsa-miR-30c-2-3p	hsa-miR-122-5p		hsa-miR-513a-5p	hsa-miR-1255b-5p			hsa-miR-491-5p	hsa-miR-18b-5p
hsa-let-7b-5p	hsa-miR-124-3p		hsa-miR-145-5p	hsa-miR-1255a			hsa-let-7d-5p	hsa-miR-508-3p
hsa-let-7g-5p	hsa-miR-92b-3p		hsa-miR-5195-3p	hsa-miR-6744-5p			hsa-miR-27b-3p	hsa-miR-202-3p
hsa-miR-1246	hsa-miR-188-3p		hsa-miR-4468	hsa-miR-3188			hsa-miR-98-5p	hsa-miR-17-5p
hsa-let-7c	hsa-miR-3065-3p		hsa-miR-205-5p	hsa-miR-6884-5p			hsa-miR-378c	hsa-miR-18a-5p
hsa-let-7a-5p	hsa-miR-4705		hsa-miR-20a-5p	hsa-miR-485-5p			hsa-miR-129-5p	hsa-miR-20a-5p
hsa-let-7f-5p	hsa-miR-5010-3p		hsa-miR-106b-5p	hsa-miR-2467-5p			hsa-miR-433-3p	hsa-miR-337-3p
hsa-miR-320d	hsa-miR-21-5p		hsa-miR-1255b-5p	hsa-miR-3975			hsa-miR-495-3p	hsa-miR-136-5p
hsa-let-7i-5p	hsa-miR-93-5p		hsa-miR-3925-3p	hsa-miR-942-5p			hsa-miR-539-5p	hsa-miR-379-5p
hsa-miR-374b-5p	hsa-miR-218-5p		hsa-miR-1255a	hsa-miR-6839-5p			hsa-miR-134-5p	hsa-miR-543
hsa-miR-548o-3p	hsa-miR-122-5p		hsa-miR-766-3p	hsa-miR-378j			hsa-miR-154-5p	hsa-miR-122-5p
hsa-miR-24-3p	hsa-miR-124-3p		hsa-miR-335-5p	hsa-miR-6824-3p			hsa-miR-410-3p	hsa-miR-216b-5p
hsa-miR-24-3p	hsa-miR-21-3p		hsa-miR-6732-5p	hsa-miR-6764-3p			hsa-miR-203a	hsa-miR-103a-3p
hsa-miR-22-3p	hsa-miR-374b-5p		hsa-miR-6079	hsa-miR-330-5p			hsa-miR-193b-3p	hsa-miR-33a-5p
hsa-miR-138-5p	hsa-miR-374b-3p		hsa-miR-4762-3p	hsa-miR-326			hsa-miR-212-3p	hsa-miR-302d-3p
hsa-miR-1277-5p	hsa-miR-2681-5p		hsa-miR-3190-3p	hsa-miR-518c-5p			hsa-miR-27a-3p	hsa-miR-93-5p
hsa-miR-103a-2-5p	hsa-miR-338-3p		hsa-miR-4650-3p	hsa-miR-1248			hsa-miR-372-3p	hsa-miR-320a
hsa-miR-132-3p	hsa-miR-16-5p		hsa-miR-671-5p	hsa-miR-1237-3p			hsa-miR-373-3p	hsa-miR-421
hsa-miR-34a-5p	hsa-miR-197-3p		hsa-miR-6828-5p	hsa-miR-4477a			hsa-miR-128-3p	hsa-miR-450a-5p
hsa-miR-31-5p	hsa-miR-122-5p		hsa-miR-15b-3p	hsa-miR-4518			hsa-miR-103a-3p	hsa-miR-199a-3p
hsa-miR-212-3p	hsa-miR-499a-3p		hsa-miR-4680-3p	hsa-miR-1266-5p			hsa-miR-124-3p	hsa-miR-34b-5p
hsa-miR-125b-5p			hsa-miR-5187-3p	hsa-miR-3664-3p			hsa-let-7g-5p	hsa-miR-34c-5p
hsa-miR-125a-5p			hsa-miR-4427	hsa-miR-509-5p			hsa-miR-15b-5p	hsa-miR-433-3p
hsa-miR-429			hsa-miR-545-5p	hsa-miR-509-3-5p			hsa-miR-378a-3p	hsa-miR-370-3p
hsa-miR-200b-3p			hsa-miR-759	hsa-miR-4418			hsa-miR-489-3p	hsa-miR-323b-5p
hsa-miR-200c-3p			hsa-miR-6831-5p	hsa-miR-548av-3p			hsa-miR-30b-5p	hsa-miR-423-3p
hsa-miR-192-5p			hsa-miR-3927-3p	hsa-miR-5582-3p			hsa-miR-30d-5p	hsa-miR-518e-3p
hsa-miR-19b-3p			hsa-miR-595	hsa-miR-548f-3p			hsa-miR-20b-5p	hsa-miR-372-3p
hsa-miR-15a-3p			hsa-miR-212-3p	hsa-miR-548e-3p			hsa-miR-106a-5p	hsa-miR-149-5p
hsa-miR-130b-5p			hsa-miR-132-3p	hsa-miR-548az-3p			hsa-miR-424-5p	hsa-miR-425-3p
hsa-miR-23b-3p			hsa-miR-583	hsa-miR-548ar-3p			hsa-miR-505-3p	hsa-miR-15b-5p
hsa-miR-942			hsa-miR-1276	hsa-miR-548a-3p			hsa-miR-506-3p	hsa-miR-302a-3p
hsa-miR-652-5p			hsa-let-7g-5p	hsa-miR-3180-5p			hsa-miR-452-5p	hsa-miR-302c-3p
hsa-miR-215			hsa-let-7f-5p	hsa-miR-665			hsa-miR-200b-3p	hsa-miR-302b-3p
hsa-miR-576-3p			hsa-let-7e-5p	hsa-miR-4756-5p			hsa-miR-200a-3p	hsa-miR-449a
hsa-miR-16-5p			hsa-let-7d-5p	hsa-miR-4739			hsa-miR-429	hsa-miR-20b-5p
hsa-miR-503			hsa-let-7a-5p	hsa-miR-4753-5p			hsa-miR-30e-5p	hsa-miR-106a-5p
hsa-miR-484			hsa-let-7c-5p	hsa-miR-1321			hsa-miR-199a-3p	hsa-miR-520e
hsa-miR-15b-5p			hsa-miR-4458	hsa-miR-6768-3p			hsa-miR-205-5p	hsa-miR-519e-3p
hsa-miR-218-1-3p			hsa-miR-4500	hsa-miR-502-5p			hsa-miR-194-5p	hsa-miR-520f-3p
hsa-miR-1825			hsa-let-7i-5p	hsa-miR-143-5p			hsa-miR-107	hsa-miR-519c-5p
hsa-miR-15a-5p			hsa-miR-502-5p	hsa-miR-3944-5p			hsa-miR-141-3p	hsa-miR-519c-3p
hsa-miR-24-1-5p			hsa-miR-502-5p	hsa-miR-298			hsa-miR-17-5p	hsa-miR-520a-3p
hsa-miR-107			hsa-miR-545-3p	hsa-miR-2277-3p			hsa-miR-422a	hsa-miR-526b-3p
hsa-miR-203			hsa-miR-545-3p	hsa-miR-498			hsa-miR-520e	hsa-miR-519b-3p
hsa-miR-618			hsa-miR-4496	hsa-miR-4279			hsa-miR-520f-3p	hsa-miR-518f-3p
hsa-miR-501-3p			hsa-miR-4496	hsa-miR-1976			hsa-miR-519c-3p	hsa-miR-520b
hsa-miR-1234			hsa-miR-634	hsa-miR-3653-5p			hsa-miR-519b-3p	hsa-miR-518b
hsa-miR-4511			hsa-miR-634	hsa-miR-4726-3p			hsa-miR-519d-3p	hsa-miR-520c-3p
hsa-miR-4803			hsa-miR-27b-3p	hsa-miR-6764-5p			hsa-miR-302d-3p	hsa-miR-518c-5p
hsa-miR-365b-3p			hsa-miR-27b-3p	hsa-miR-1915-3p			hsa-miR-302a-3p	hsa-miR-518c-3p
hsa-miR-21-5p			hsa-miR-27a-3p	hsa-miR-6840-3p			hsa-miR-302b-3p	hsa-miR-519d-3p
hsa-miR-103a-3p			hsa-miR-27a-3p	hsa-miR-1306-5p			hsa-miR-25-3p	hsa-miR-520d-3p
hsa-miR-196a-5p			hsa-miR-943	hsa-miR-129-5p			hsa-miR-106b-5p	hsa-miR-518d-3p
hsa-miR-10a-5p			hsa-miR-4711-3p	hsa-miR-6885-3p			hsa-miR-183-5p	hsa-miR-519a-3p
hsa-miR-10b-5p			hsa-miR-3118	hsa-miR-6083			hsa-miR-873-5p	hsa-miR-373-3p
hsa-miR-182-5p			hsa-miR-134-5p	hsa-miR-6772-3p			hsa-miR-32-5p	hsa-miR-153-3p
hsa-miR-182-3p			hsa-miR-7162-3p	hsa-miR-150-5p			hsa-miR-362-3p	hsa-miR-449b-5p
hsa-miR-218-5p			hsa-miR-6134	hsa-miR-186-3p			hsa-miR-509-3p	hsa-miR-183-5p
hsa-miR-122-5p			hsa-miR-4649-3p	hsa-miR-642a-5p			hsa-miR-761	hsa-miR-302e
hsa-miR-122-5p			hsa-miR-892a	hsa-miR-2276-5p			hsa-miR-34b-5p
hsa-miR-130a-3p			hsa-miR-553	hsa-miR-6892-3p			hsa-miR-34c-5p
hsa-miR-191-5p			hsa-miR-5192	hsa-miR-6777-3p			hsa-miR-492
hsa-miR-195-5p			hsa-miR-4644	hsa-miR-3121-3p			hsa-miR-20a-5p
hsa-miR-365a-3p			hsa-miR-4306				hsa-miR-4306
hsa-miR-151a-3p			hsa-miR-185-5p				hsa-miR-431-5p
hsa-miR-335-5p			hsa-miR-3134				hsa-miR-544a
ebv-miR-BART14			hsa-miR-8082				hsa-miR-323b-5p
hsa-miR-24-2-5p			hsa-miR-4534				hsa-miR-7-5p
hsa-miR-141-5p			hsa-miR-8062				hsa-miR-520a-3p
hsa-miR-431-3p			hsa-miR-2278				hsa-miR-526b-3p
hsa-miR-744-3p			hsa-miR-4796-3p				hsa-miR-520b
hsa-miR-374b-3p			hsa-miR-6779-5p				hsa-miR-520c-3p
hsa-miR-1226-3p			hsa-miR-6780a-5p				hsa-miR-521
hsa-miR-196b-3p			hsa-miR-3689c				hsa-miR-520d-3p
hsa-miR-489			hsa-miR-3689b-3p				hsa-miR-516b-3p
ebv-miR-BART12			hsa-miR-3689a-3p				hsa-miR-519a-3p
hsa-miR-518a-3p			hsa-miR-30b-3p				hsa-miR-130b-3p
			hsa-miR-1273h-5p				hsa-miR-3619-5p
			hsa-miR-6734-5p				hsa-miR-378b
			hsa-miR-6778-5p				hsa-miR-302c-3p
			hsa-miR-1233-5p				hsa-miR-340-5p
			hsa-miR-4283				hsa-miR-93-5p
			hsa-miR-4437				hsa-miR-384
			hsa-miR-6799-5p				hsa-miR-325
			hsa-miR-6883-5p				hsa-miR-378f
			hsa-miR-6785-5p				hsa-miR-302e
			hsa-miR-4728-5p				hsa-miR-4500
			hsa-miR-149-3p				hsa-miR-300
			hsa-miR-7106-5p				hsa-miR-4319
			hsa-miR-766-5p				hsa-miR-378i
			hsa-miR-7-5p				hsa-miR-378d
			hsa-miR-6738-5p				hsa-miR-4458
			hsa-miR-5194				hsa-miR-378h
			hsa-miR-1914-3p				hsa-miR-378e
			hsa-miR-423-5p				hsa-miR-4770
			hsa-miR-3184-5p
			hsa-miR-6085
			hsa-miR-6813-5p
			hsa-miR-548f-5p
			hsa-miR-1228-3p
			hsa-miR-34b-3p
			hsa-miR-559
			hsa-miR-548y
			hsa-miR-548w
			hsa-miR-548o-5p
			hsa-miR-548j-5p
			hsa-miR-548i
			hsa-miR-548h-5p
			hsa-miR-548d-5p
			hsa-miR-548c-5p
			hsa-miR-548bb-5p
			hsa-miR-548b-5p
			hsa-miR-548ay-5p
			hsa-miR-548au-5p
			hsa-miR-548as-5p
			hsa-miR-548ar-5p
			hsa-miR-548aq-5p
			hsa-miR-548ap-5p
			hsa-miR-548am-5p
			hsa-miR-548ak
			hsa-miR-548ae-5p
			hsa-miR-548ad-5p
			hsa-miR-548ab
			hsa-miR-548a-5p
			hsa-miR-1269b
			hsa-miR-1269a
			hsa-miR-6716-5p
			hsa-miR-1288-3p
			hsa-miR-4740-5p
			hsa-miR-613
			hsa-miR-206
			hsa-miR-1-3p
			hsa-miR-5189-3p
			hsa-miR-484
			hsa-miR-3155b
			hsa-miR-3155a
			hsa-miR-218-2-3p
			hsa-miR-1246
			hsa-miR-138-5p
			hsa-miR-519d-3p
			hsa-miR-93-5p
			hsa-miR-20b-5p
			hsa-miR-17-5p

## Sheet: Sheet3
12 common elements in "Tarbase PLAGL2" and "Tarbase POFUT1":					38 common elements in "starBase POFUT1" and "starBase PLAGL2":
hsa-miR-27a-3p
hsa-miR-27b-3p
hsa-miR-766-3p
hsa-miR-374b-5p
hsa-miR-34a-5p					hsa-miR-497-5p
hsa-miR-16-5p					hsa-let-7d-5p
hsa-miR-15b-5p					hsa-miR-27b-3p
hsa-miR-15a-5p					hsa-miR-433-3p
hsa-miR-21-5p					hsa-miR-372-3p
hsa-miR-218-5p					hsa-miR-373-3p
hsa-miR-122-5p					hsa-miR-128-3p
hsa-miR-374b-3p					hsa-miR-103a-3p
11 common elements in "miRTARBASE PLAGL2" and "mirTarbase POFUT1":					hsa-let-7g-5p
hsa-miR-122-5p					hsa-miR-15b-5p
hsa-miR-4311					hsa-miR-20b-5p
hsa-miR-20a-5p					hsa-miR-106a-5p
hsa-miR-106b-5p					hsa-miR-199a-3p
hsa-miR-1255b-5p					hsa-miR-107
hsa-miR-1255a					hsa-miR-17-5p
hsa-miR-502-5p					hsa-miR-520e
hsa-miR-519d-3p					hsa-miR-520f-3p
hsa-miR-93-5p					hsa-miR-519c-3p
hsa-miR-20b-5p					hsa-miR-519b-3p
hsa-miR-17-5p					hsa-miR-519d-3p
					hsa-miR-302d-3p
					hsa-miR-302a-3p
					hsa-miR-302b-3p
					hsa-miR-106b-5p
					hsa-miR-183-5p
					hsa-miR-34b-5p
					hsa-miR-34c-5p
					hsa-miR-20a-5p
					hsa-miR-323b-5p
					hsa-miR-520a-3p
					hsa-miR-526b-3p
					hsa-miR-520b
					hsa-miR-520c-3p
					hsa-miR-520d-3p
					hsa-miR-519a-3p
					hsa-miR-302c-3p
					hsa-miR-93-5p
					hsa-miR-302e

## Sheet: Sheet4
Names	total	elements
KIF3B PLAGL2 POFUT1 TM9SF4	9	miR-515-5p
		miR-423-5p
		miR-873-5p.1
		miR-1197
		miR-5194
		miR-942-5p
		miR-519e-5p
		miR-449-5p
		miR-34-5p
PLAGL2 POFUT1 TM9SF4	15	miR-665
		miR-139-5p
		miR-31-5p
		miR-491-5p
		miR-455-3p.2
		miR-378g
		miR-212-5p
		miR-431-5p
		miR-545-3p
		miR-3612
		miR-3918
		miR-4677-3p
		miR-485-5p
		miR-361-3p
		miR-183-5p.2
KIF3B PLAGL2 TM9SF4	9	miR-3605-5p
		miR-342-3p
		miR-671-5p
		miR-576-5p
		miR-185-5p
		miR-3126-5p
		miR-338-3p
		miR-184
		miR-2467-3p
KIF3B POFUT1 TM9SF4	12	miR-5691
		miR-1294
		miR-642b-5p
		miR-588
		miR-3064-5p
		miR-3187-3p
		miR-770-5p
		miR-3194-3p
		miR-186-5p
		miR-3194-5p
		miR-181-5p
		miR-370-3p
KIF3B PLAGL2 POFUT1	43	miR-656-3p
		miR-6509-3p
		miR-1-3p
		miR-642-3p
		miR-556-3p
		miR-129-5p
		miR-140-3p.1
		miR-17-5p
		miR-24-3p
		miR-106-5p
		miR-532-3p
		miR-519-3p
		miR-520-3p
		miR-6720-5p
		miR-4739
		miR-605-3p
		miR-18-5p
		miR-625-5p
		miR-103-3p
		miR-874-3p
		miR-93-5p
		miR-107
		miR-20-5p
		miR-670-5p
		miR-150-5p
		miR-4761-5p
		miR-183-5p.1
		miR-143-3p
		miR-642a-5p
		miR-372-3p
		miR-524-5p
		miR-380-3p
		miR-206
		miR-499b-5p
		miR-3163
		miR-579-3p
		miR-374-5p
		miR-520g-3p
		miR-3173-5p
		miR-302-3p
		miR-105-5p
		miR-373-3p
		miR-182-5p
PLAGL2 TM9SF4	17	miR-141-3p
		miR-432-5p
		miR-654-5p
		miR-1270
		miR-490-3p
		miR-379-5p
		miR-510-5p
		miR-3150a-3p
		miR-3174
		miR-200a-3p
		miR-145-5p
		miR-125-5p
		miR-3690
		miR-629-5p
		miR-1343-3p
		miR-138-5p
		miR-766-5p
POFUT1 TM9SF4	9	miR-4731-5p
		miR-96-5p
		miR-299-3p
		miR-339-5p
		miR-216b-5p
		miR-1271-5p
		miR-769-5p
		miR-580-3p
		miR-326
KIF3B TM9SF4	12	miR-497-5p
		miR-424-5p
		miR-15-5p
		miR-216a-5p
		miR-1266-3p
		miR-16-5p
		miR-3909
		miR-384
		miR-195-5p
		miR-1252-5p
		miR-7151-5p
		miR-382-5p
PLAGL2 POFUT1	29	miR-128-3p
		miR-30-5p
		miR-2355-5p
		miR-518d-5p
		miR-193-3p
		miR-10-5p
		miR-455-3p.1
		miR-483-3p.1
		miR-486-5p
		miR-532-5p
		miR-1286
		miR-205-5p
		miR-1269
		miR-433-3p
		miR-873-5p.2
		miR-2278
		miR-378-3p
		miR-133a-3p.1
		miR-5009-3p
		miR-4761-3p
		miR-3619-5p
		miR-214-3p
		miR-126-5p
		miR-519-5p
		miR-202-5p
		miR-124-3p.1
		miR-495-3p
		miR-5010-5p
		miR-628-5p
KIF3B PLAGL2	32	miR-4424
		miR-27-3p
		miR-381-3p
		miR-369-3p
		miR-2114-5p
		miR-22-3p
		miR-1224-5p
		miR-296-3p
		miR-4428
		miR-382-3p
		miR-203a-3p.1
		miR-513a-5p
		miR-545-5p
		miR-502-3p
		miR-410-3p
		miR-214-5p
		miR-513c-5p
		miR-873-3p
		miR-506-5p
		miR-892-5p
		miR-134-5p
		miR-493-3p
		miR-802
		miR-371-5p
		miR-7-5p
		miR-627-5p
		miR-522-3p
		miR-514b-5p
		miR-655-3p
		miR-561-5p
		miR-501-3p
		miR-660-5p
KIF3B POFUT1	37	miR-101-3p.1
		miR-383-5p.1
		miR-296-5p
		miR-2114-3p
		miR-222-3p
		miR-136-5p
		miR-455-5p
		miR-616-3p
		miR-330-3p.2
		miR-670-3p
		miR-135-5p
		miR-450b-5p
		miR-199-5p
		miR-421
		miR-144-5p
		miR-142-3p.2
		miR-526b-5p
		miR-760
		miR-153-3p
		miR-197-3p
		miR-483-3p.2
		miR-1306-5p
		miR-26-5p
		miR-221-3p
		miR-29-3p
		miR-448
		miR-498
		miR-383-5p.2
		miR-624-3p
		miR-1301-3p
		miR-543
		miR-514a-5p
		miR-324-3p
		miR-149-5p
		miR-5586-5p
		miR-411-3p
		miR-1913
TM9SF4	19	miR-3681-5p
		miR-876-5p
		miR-188-5p
		miR-211-5p
		miR-4524-5p
		miR-218-5p
		miR-1185-5p
		miR-323b-3p
		miR-374b-3p
		miR-328-3p
		miR-204-5p
		miR-513b-5p
		miR-499a-5p
		miR-450-5p
		miR-615-3p
		miR-758-3p
		miR-496.1
		miR-503-5p
		miR-187-3p
PLAGL2	46	miR-651-5p
		miR-320
		miR-483-5p
		miR-6746-5p
		miR-217
		miR-3200-3p
		miR-4661-5p
		miR-335-5p
		miR-362-5p
		miR-4766-5p
		miR-525-5p
		let-7-5p
		miR-552-3p
		miR-4640-3p
		miR-2355-3p
		miR-577
		miR-516b-5p
		miR-371a-3p
		miR-132-3p
		miR-124-3p.2
		miR-1287-5p
		miR-500b-5p
		miR-506-3p
		miR-374c-3p
		miR-9-3p
		miR-1245b-5p
		miR-676-3p
		miR-504-5p.1
		miR-1296-5p
		miR-345-3p
		miR-1251-5p
		miR-212-3p
		miR-142-5p
		miR-126-3p.2
		miR-223-3p
		miR-1276
		let-98-5p
		miR-2681-3p
		miR-1278
		miR-1908-5p
		miR-154-5p
		miR-2681-5p
		miR-3940-3p
		miR-1323
		miR-340-5p
		miR-889-3p
POFUT1	39	miR-3127-5p
		miR-411-5p.1
		miR-122-5p
		miR-190-5p
		miR-323-3p
		miR-34b-5p
		miR-6509-5p
		miR-708-5p
		miR-28-5p
		miR-877-5p
		miR-140-3p.2
		miR-599
		miR-449c-5p
		miR-512-3p
		miR-3121-3p
		miR-411-5p.2
		miR-9-5p
		miR-2115-3p
		miR-365-3p
		miR-1180-5p
		miR-425-5p
		miR-146-5p
		miR-3614-5p
		miR-589-5p
		miR-3613-5p
		miR-1307-3p
		miR-324-5p
		miR-129-3p
		miR-5687
		miR-5000-3p
		miR-653-5p
		miR-423-3p
		miR-4766-3p
		miR-374a-3p
		miR-1179
		miR-3622b-5p
		miR-1247-5p
		miR-140-5p
		miR-582-5p
KIF3B	34	miR-363-3p
		miR-137
		miR-32-5p
		miR-654-3p
		miR-514a-3p
		miR-127-3p
		miR-556-5p
		miR-375
		miR-624-5p
		miR-25-3p
		miR-542-3p
		miR-505-3p.1
		miR-1911-5p
		miR-641
		miR-941
		miR-5579-3p
		miR-4662-5p
		miR-509-3p
		miR-3617-5p
		miR-505-3p.2
		miR-367-3p
		miR-142-3p.1
		miR-302c-3p.2
		miR-92-3p
		miR-668-3p
		miR-1249-3p
		miR-3164
		miR-377-3p
		miR-3150b-3p
		miR-1298-5p
		miR-151-3p
		miR-511-3p
		miR-3179
		miR-199-3p
