# Supplementary material for: Comprehensive bioinformatics analysis of the characterization and determination underlying mechanisms of over-expression and co-expression of genes residing on 20q in colorectal cancer
Source: Oncotarget. 2017 Aug 10;8(45):78642–59. doi: 10.18632/oncotarget.20204 (PMC5667988; doi:10.18632/oncotarget.20204)
Supplement: Supplementary file 9 [file oncotarget-08-78642-s009.xlsx]

## Sheet: Sheet1
Supplementary Table 8: The gene-set of each gene (6 adjacent gene- TM9SF4, PLAGL2, POFUT1, KIF3B, ASXL1, NOL4 L-were selected for this study) (Pearson correlation coefficient≥0.2) was compiled from cBioPortal for Cancer Genomics (Colorectal Adenocarcinoma (TCGA [36]) 276 samples)
TM9SF4				PLAGL2				POFUT1					KIF3B					ASXL1					NOL4L
Gene Symbol	Cytoband	Pearson Score		Gene Symbol	Cytoband	Pearson Score		Gene Symbol	Cytoband	Pearson Score			Gene Symbol	Cytoband	Pearson Score			Gene Symbol	Cytoband	Pearson Score			Gene Symbol	Cytoband	Pearson Score
NCOA6	20q11	0.79		POFUT1	20q11	0.82		PLAGL2	20q11.21	0.82			NCOA6	20q11	0.84			NCOA6	20q11	0.81			PARD3B	2q33.3	0.56
KIF3B	20q11.21	0.78		ARID3A	19p13.3	0.74		ASXL1	20q11	0.79			TM9SF4	20q11.21	0.78			DIDO1	20q13.33	0.8			NCOA6	20q11	0.54
POFUT1	20q11	0.75		EIF6	20q12	0.73		TM9SF4	20q11.21	0.75			ASXL1	20q11	0.77			POFUT1	20q11	0.79			CTBP2	10q26.13	0.53
PLAGL2	20q11.21	0.73		TM9SF4	20q11.21	0.73		YTHDF1	20q13.33	0.75			NFS1	20q11.22	0.75			HM13	20q11.21	0.78			HNF4A	20q13.12	0.52
DIDO1	20q13.33	0.73		ASXL1	20q11	0.71		DDX27	20q13.13	0.75			PHF20	20q11.22-q11.23	0.75			KIF3B	20q11.21	0.77			STAU1	20q13.1	0.52
YTHDF1	20q13.33	0.73		SLC5A6	2p23	0.71		PIGU	20q11.22	0.74			STAU1	20q13.1	0.74			NFS1	20q11.22	0.76			SPATA2	20q13.13	0.52
STAU1	20q13.1	0.72		SLC39A5	12q13.3	0.71		SLC5A6	2p23	0.72			HM13	20q11.21	0.74			TAF4	20q13.33	0.75			ITSN2	2p23.3	0.52
ASXL1	20q11	0.72		GGT7	20q11.22	0.69		EIF6	20q12	0.71			TAF4	20q13.33	0.72			PHF20	20q11.22-q11.23	0.75			RAB22A	20q13.32	0.52
HM13	20q11.21	0.72		TAF4	20q13.33	0.69		KIF3B	20q11.21	0.71			DIDO1	20q13.33	0.72			RPRD1B	20q11.23	0.74			TM9SF4	20q11.21	0.51
DDX27	20q13.13	0.72		SNHG11	20q11.23	0.69		MOCS3	20q13.13	0.71			POFUT1	20q11	0.71			AAR2	20pter-q12	0.74			OSBPL2	20q13.33	0.51
RAB22A	20q13.32	0.72		KIF3B	20q11.21	0.68		NFS1	20q11.22	0.7			NCOA3	20q12	0.7			STAU1	20q13.1	0.73			SMPD3	16q22.1	0.51
TAF4	20q13.33	0.71		ZSWIM3	20q13.12	0.68		DIDO1	20q13.33	0.7			PRPF6	20q13.33	0.7			STX16	20q13.32	0.73			DTX4	11q12.1	0.51
ATP9A	20q13.2	0.71		ATP9A	20q13.2	0.68		UQCC1	20q11.22	0.7			AKAP1	17q22	0.69			NELFCD	20q13	0.73			ATP6V0A1	17q21	0.5
SPATA2	20q13.13	0.7		VAV3	1p13.3	0.68		MAPRE1	20q11.1-q11.23	0.7			ZGPAT	20q13.3	0.69			PCMTD2	20q13.33	0.73			PHF20	20q11.22-q11.23	0.5
CTNNBL1	20q11.23-q12	0.7		DIDO1	20q13.33	0.68		RPRD1B	20q11.23	0.7			DDX27	20q13.13	0.69			TTI1	20q11.23	0.72			GID8	20q13.33	0.5
RPRD1B	20q11.23	0.7		DDX27	20q13.13	0.68		EIF2S2	20q11.2	0.69			RAB22A	20q13.32	0.69			TM9SF4	20q11.21	0.72			ATP11A	13q34	0.5
AAR2	20pter-q12	0.7		QPRT	16p11.2	0.68		NCOA6	20q11	0.69			RPRD1B	20q11.23	0.69			PLAGL2	20q11.21	0.71			KIDINS220	2p24	0.5
EIF6	20q12	0.69		PARD6B	20q13.13	0.67		SNHG11	20q11.23	0.69			PLAGL2	20q11.21	0.68			DDX27	20q13.13	0.71			CTNND1	11q11	0.49
RPN2	20q12-q13.1	0.69		NCOA6	20q11	0.67		DYNLRB1	20q11.21	0.68			ZHX3	20q12	0.68			CTNNBL1	20q11.23-q12	0.71			STK24	13q31.2-q32.3	0.49
NFS1	20q11.22	0.69		AAR2	20pter-q12	0.67		ITCH	20q11.22	0.68			YWHAB	20q13.1	0.67			SS18L1	20q13.3	0.71			STX16	20q13.32	0.49
GID8	20q13.33	0.69		ENGASE	17q25.3	0.67		GID8	20q13.33	0.68			CEP250	20q11.22	0.67			CSE1L	20q13	0.7			TRIM56	7q22.1	0.49
DHX35	20q11.22-q12	0.69		ABAT	16p13.2	0.65		AAR2	20pter-q12	0.68			CTNNBL1	20q11.23-q12	0.67			GGT7	20q11.22	0.7			LARP4B	10p15.3	0.49
ERGIC3	20pter-q12	0.68		NFS1	20q11.22	0.65		ATP9A	20q13.2	0.67			YTHDF1	20q13.33	0.66			EIF6	20q12	0.7			UPF3A	13q34	0.49
PRPF6	20q13.33	0.67		PLA2G12B	10q22.1	0.65		NELFCD	20q13	0.67			PLCG1	20q12-q13.1	0.65			CBFA2T2	20q11	0.7			DIDO1	20q13.33	0.48
STK4	20q11.2-q13.2	0.66		YTHDF1	20q13.33	0.65		CTNNBL1	20q11.23-q12	0.67			PTPN1	20q13.1-q13.2	0.65			YTHDF1	20q13.33	0.7			ZNFX1	20q13.13	0.48
YWHAB	20q13.1	0.66		RNF114	20q13.13	0.65		STK4	20q11.2-q13.2	0.66			RPN2	20q12-q13.1	0.65			NPEPL1	20q13.32	0.69			ZNF142	2q35	0.47
CBFA2T2	20q11	0.66		STK4	20q11.2-q13.2	0.64		TAF4	20q13.33	0.66			STK4	20q11.2-q13.2	0.65			ERGIC3	20pter-q12	0.69			NCOA3	20q12	0.47
SERINC3	20q13.12	0.66		CBFA2T2	20q11	0.64		ZSWIM3	20q13.12	0.66			SPATA2	20q13.13	0.65			UCKL1	20q13.33	0.69			CAPN10	2q37.3	0.47
PHF20	20q11.22-q11.23	0.66		DYNLRB1	20q11.21	0.64		PRPF6	20q13.33	0.66			RAB11FIP4	17q11.2	0.65			STK4	20q11.2-q13.2	0.67			DDX27	20q13.13	0.47
RTFDC1	20q13.31	0.66		ACSL5	10q25.2	0.64		CBFA2T2	20q11	0.65			AAR2	20pter-q12	0.65			DHX35	20q11.22-q12	0.67			LEMD2	6p21.31	0.47
ZHX3	20q12	0.66		MIR-181D/181D	null	0.63		PHF20	20q11.22-q11.23	0.65			GGT7	20q11.22	0.64			RBM39	20q11.22	0.66			RPRD1B	20q11.23	0.47
MTG2	20q13.33	0.66		EPB41L1	20q11.2-q12	0.62		SS18L1	20q13.3	0.65			CBFA2T2	20q11	0.64			ACTR5	20q11.23	0.66			TNS3	7p12.3	0.47
STX16	20q13.32	0.65		AKAP1	17q22	0.62		DHX35	20q11.22-q12	0.65			ATP9A	20q13.2	0.64			ZGPAT	20q13.3	0.66			PBX2	6p21.3	0.46
EIF2S2	20q11.2	0.65		RBM39	20q11.22	0.62		VAPB	20q13.33	0.64			CHD6	20q12	0.64			PRPF6	20q13.33	0.66			SRC	20q12-q13	0.46
OSBPL2	20q13.33	0.65		ITCH	20q11.22	0.62		RTFDC1	20q13.31	0.64			SMG5	1q21.2	0.64			MTG2	20q13.33	0.66			TOP1	20q12-q13.1	0.46
DYNLRB1	20q11.21	0.65		RNF43	17q22	0.62		RALY	20q11.21-q11.23	0.64			ZMYND8	20q13.12	0.64			TGIF2	20q11.23	0.66			ARHGEF5	7q35	0.46
ZGPAT	20q13.3	0.65		SLC2A8	9q33.3	0.62		ZSWIM1	20q13.12	0.64			SS18L1	20q13.3	0.64			ZNF335	20q13.12	0.66			KIF3B	20q11.21	0.46
UQCC1	20q11.22	0.65		SLC19A3	2q37	0.61		CSE1L	20q13	0.63			PPP1R3D	20q13.3	0.63			NCOA3	20q12	0.65			PHACTR2	6q24.2	0.46
C20ORF24	20q11.23	0.65		DUSP18	22q12.2	0.61		GGT7	20q11.22	0.63			STX16	20q13.32	0.63			GID8	20q13.33	0.65			CTDSP2	12q14.1	0.46
SRC	20q12-q13	0.64		MOCS3	20q13.13	0.61		HM13	20q11.21	0.63			GOSR1	17q11	0.63			UQCC1	20q11.22	0.65			MGEA5	10q24.1-q24.3	0.46
NELFCD	20q13	0.64		ACR	22q13.33	0.6		ERGIC3	20pter-q12	0.63			TGOLN2	2p11.2	0.63			SNHG11	20q11.23	0.65			AMOTL2	3q21-q22	0.46
RNF114	20q13.13	0.64		MIR-592/592	null	0.6		ZGPAT	20q13.3	0.63			EIF6	20q12	0.62			YWHAB	20q13.1	0.64			HECA	6q23-q24	0.46
PIGU	20q11.22	0.64		GNG4	1q42.3	0.6		QPRT	16p11.2	0.63			RBM39	20q11.22	0.62			GDPD5	11q13.4-q13.5	0.64			LMTK2	7q21.3	0.46
NECAB3	20q11.22	0.64		PPP1R3D	20q13.3	0.6		MTG2	20q13.33	0.63			TTI1	20q11.23	0.62			RTFDC1	20q13.31	0.64			DNMBP	10q24.2	0.46
GGT7	20q11.22	0.63		ST6GAL1	3q27.3	0.6		TGIF2	20q11.23	0.63			ERGIC3	20pter-q12	0.62			TRPC4AP	20q11.22	0.64			PUM2	2p24.1	0.46
SLC5A6	2p23	0.63		VIL1	2q35	0.6		NECAB3	20q11.22	0.63			PCMTD2	20q13.33	0.62			SLC5A6	2p23	0.63			DHX35	20q11.22-q12	0.46
ADRM1	20q13.33	0.63		NEURL2	20q13.12	0.6		MIR-181D/181D	null	0.62			DNMBP	10q24.2	0.62			EIF2S2	20q11.2	0.63			RBM26	13q31.1	0.46
UCKL1	20q13.33	0.63		SPATA2	20q13.13	0.6		CSTF1	20q13.2	0.62			MTG2	20q13.33	0.62			ZSWIM3	20q13.12	0.63			PTPN1	20q13.1-q13.2	0.45
RBM39	20q11.22	0.62		PXMP4	20q11.22	0.6		ARID3A	19p13.3	0.62			DHX35	20q11.22-q12	0.62			ATP9A	20q13.2	0.63			RNF6	13q12.2	0.45
NPEPL1	20q13.32	0.62		KIAA0226L	13q14.13	0.6		RPN2	20q12-q13.1	0.62			FOXO3	6q21	0.61			CEP250	20q11.22	0.63			TRRAP	7q21.2-q22.1	0.45
ITCH	20q11.22	0.62		PHF20	20q11.22-q11.23	0.6		STAU1	20q13.1	0.62			GSS	20q11.2	0.61			DYNLRB1	20q11.21	0.63			DGKD	2q37.1	0.45
SS18L1	20q13.3	0.62		UQCC1	20q11.22	0.6		YWHAB	20q13.1	0.62			ADNP	20q13.13	0.61			PARD6B	20q13.13	0.63			PER2	2q37.3	0.45
PPP1R3D	20q13.3	0.61		MAPRE1	20q11.1-q11.23	0.6		STX16	20q13.32	0.62			ATP5E	20q13.32	0.6			MAPRE1	20q11.1-q11.23	0.63			WASL	7q31.3	0.45
TTI1	20q11.23	0.61		RPRD1B	20q11.23	0.6		DPM1	20q13.13	0.62			EPB41L1	20q11.2-q12	0.6			SLC9A8	20q13.13	0.63			CBFA2T2	20q11	0.45
ZSWIM3	20q13.12	0.61		ASCL2	11p15.5	0.59		TTI1	20q11.23	0.62			POLR3E	16p12.2	0.6			ATP5E	20q13.32	0.62			HELZ	17q24.2	0.45
PCMTD2	20q13.33	0.61		RPN2	20q12-q13.1	0.59		VAV3	1p13.3	0.62			ZNF335	20q13.12	0.6			CSTF1	20q13.2	0.62			NAA16	13q14.11	0.45
MAPRE1	20q11.1-q11.23	0.61		VAPB	20q13.33	0.59		UCKL1	20q13.33	0.62			CSE1L	20q13	0.59			PLCG1	20q12-q13.1	0.62			ZGPAT	20q13.3	0.45
PTPN1	20q13.1-q13.2	0.6		ESPN	1p36.31	0.59		ZHX3	20q12	0.62			PDPK1	16p13.3	0.59			PPP1R3D	20q13.3	0.62			YTHDF1	20q13.33	0.45
NCOA3	20q12	0.6		PRAP1	10q26.3	0.59		C20ORF24	20q11.23	0.62			OSBPL2	20q13.33	0.59			CPNE1	20q11.22	0.62			ZCCHC14	16q24.2	0.45
VAPB	20q13.33	0.6		RPIA	2p11.2	0.59		FITM2	20q13.12	0.62			ANKRD27	19q13.11	0.59			PDRG1	20q11.21	0.62			DOCK6	19p13.2	0.45
CEP250	20q11.22	0.6		PNLIPRP2	10q25.3	0.58		MIR-592/592	null	0.61			SCAP	3p21.31	0.59			ANKRD27	19q13.11	0.62			ZNF335	20q13.12	0.45
RALY	20q11.21-q11.23	0.6		SLC6A4	17q11.2	0.58		ST6GAL1	3q27.3	0.61			CHMP4B	20q11.22	0.59			GET4	7p22.3	0.62			TET3	2p13.1	0.44
MOCS3	20q13.13	0.6		STAU1	20q13.1	0.58		TOMM34	null	0.61			TNS3	7p12.3	0.59			TPX2	20q11.2	0.62			STK4	20q11.2-q13.2	0.44
SNHG11	20q11.23	0.6		YWHAB	20q13.1	0.58		ACTR5	20q11.23	0.61			IRF2BP2	1q42.3	0.59			ADNP	20q13.13	0.62			ASXL1	20q11	0.44
TGOLN2	2p11.2	0.59		DPM1	20q13.13	0.58		TP53RK	20q13.2	0.6			CTSA	20q13.1	0.58			PIGU	20q11.22	0.62			YWHAB	20q13.1	0.44
RPIA	2p11.2	0.59		SEMA5A	5p15.2	0.58		PDRG1	20q11.21	0.6			ZKSCAN1	7q22	0.58			OSBPL2	20q13.33	0.61			ZNF282	7q36.1	0.44
TRPC4AP	20q11.22	0.59		ROCK2	2p24	0.58		PRELID3B	20q13.32	0.6			SERINC3	20q13.12	0.58			SERINC3	20q13.12	0.61			MAML1	5q35	0.44
CHMP4B	20q11.22	0.59		CXCL14	5q31	0.58		GET4	7p22.3	0.6			PDZD7	10q24.31	0.58			SMG5	1q21.2	0.61			SERINC3	20q13.12	0.44
ATP5E	20q13.32	0.58		KIAA0355	19q13.11	0.58		SLC39A5	12q13.3	0.6			NELFCD	20q13	0.58			ZSWIM1	20q13.12	0.61			TSC22D4	7p21-p15	0.44
GSS	20q11.2	0.58		LDLRAD3	11p13	0.58		RNF114	20q13.13	0.6			ANKS1A	6p21.31	0.58			PTPN1	20q13.1-q13.2	0.6			KLF3	4p14	0.44
AKAP1	17q22	0.58		TUG1	22q12.2	0.58		NCOA5	20q13.12	0.6			ZNFX1	20q13.13	0.58			ITCH	20q11.22	0.6			HEATR5B	2p22.2	0.44
GET4	7p22.3	0.58		PCMTD2	20q13.33	0.58		CHMP4B	20q11.22	0.6			UBN1	16p13.3	0.58			RAB22A	20q13.32	0.6			ZC3H13	13q14.13	0.44
REPIN1	7q36.1	0.58		AGT	1q42.2	0.57		FAM217B	20q13.33	0.6			SLC5A6	2p23	0.57			CHMP4B	20q11.22	0.6			ARHGEF18	19p13.3	0.44
TOP1	20q12-q13.1	0.57		TP53RK	20q13.2	0.57		ABAT	16p13.2	0.59			TGFBRAP1	2q12.1	0.57			FAM217B	20q13.33	0.6			CTNNBL1	20q11.23-q12	0.44
GCC1	7q32.1	0.57		HM13	20q11.21	0.57		SPATA2	20q13.13	0.59			ADRM1	20q13.33	0.57			GSS	20q11.2	0.59			CAMSAP3	19p13.2	0.44
PIGT	20q13.12	0.57		ERGIC3	20pter-q12	0.57		SLC19A3	2q37	0.59			GCC1	7q32.1	0.57			SPATA2	20q13.13	0.59			IL22RA1	1p36.11	0.44
PARD6B	20q13.13	0.57		C20ORF24	20q11.23	0.57		PCMTD2	20q13.33	0.59			MIEF1	22q13	0.57			ADRM1	20q13.33	0.59			INPP5J	22q12.2	0.44
ARFGAP1	20q13.33	0.57		DDAH2	6p21.3	0.57		RPIA	2p11.2	0.59			MPHOSPH8	13q12.11	0.57			MIR17HG	13q31.3	0.59			CUX1	7q22.1	0.43
ZMYND8	20q13.12	0.57		AMACR	5p13	0.57		TPX2	20q11.2	0.59			GID8	20q13.33	0.57			RALY	20q11.21-q11.23	0.59			FOXO3	6q21	0.43
NCOA5	20q13.12	0.57		RAB22A	20q13.32	0.57		CLCN2	3q27.1	0.58			TTC17	11p11.2	0.57			ZHX3	20q12	0.59			LAMP1	13q34	0.43
GMEB2	20q13.33	0.57		MTG2	20q13.33	0.57		SRC	20q12-q13	0.58			NDRG3	20q11.21-q11.23	0.57			ZMYND8	20q13.12	0.59			PLCG1	20q12-q13.1	0.43
CLCN2	3q27.1	0.56		GPR160	3q26.2-q27	0.57		OSBPL2	20q13.33	0.58			NCOA5	20q13.12	0.57			MOCS3	20q13.13	0.59			UPF1	19p13.11	0.43
ACTR5	20q11.23	0.56		MYLIP	6p22.3	0.57		ANO9	11p15.5	0.58			ARID3A	19p13.3	0.56			ABAT	16p13.2	0.58			MTMR3	22q12.2	0.43
ADNP	20q13.13	0.56		REPIN1	7q36.1	0.57		CEP250	20q11.22	0.58			TCF20	22q13.3|22q13.3	0.56			MIR-181D/181D	null	0.58			NCOR2	12q24	0.43
SPACA3	17q11.2	0.56		FITM2	20q13.12	0.57		PLA2G12B	10q22.1	0.58			ACTR5	20q11.23	0.56			EPB41L1	20q11.2-q12	0.58			KMT2B	19q13.1	0.43
FAM217B	20q13.33	0.56		PIGU	20q11.22	0.57		AHCY	20q11.22	0.57			USP42	7p22.1	0.56			AKAP1	17q22	0.58			RBM6	3p21.3	0.43
ABAT	16p13.2	0.55		F7	13q34	0.56		ASCL2	11p15.5	0.57			PIGT	20q13.12	0.56			NCOA5	20q13.12	0.58			TUBGCP3	13q34	0.43
ENTPD6	20p11.21	0.55		FCGRT	19q13.3	0.56		EPB41L1	20q11.2-q12	0.57			TRIM44	11p13	0.56			TNS3	7p12.3	0.58			NCOA2	8q13.3	0.43
CSTF1	20q13.2	0.55		PLAGL1	6q24-q25	0.56		GSS	20q11.2	0.57			MAPRE1	20q11.1-q11.23	0.56			PFDN4	20q13.2	0.57			TACC2	10q26	0.43
PLCG1	20q12-q13.1	0.55		SRC	20q12-q13	0.56		NEU1	6p21.3	0.57			CGN	1q21	0.56			HDAC5	17q21	0.57			MAP3K2	2q14.3	0.43
CPNE1	20q11.22	0.55		TLE2	19p13.3	0.56		KCNK5	6p21	0.57			LEMD2	6p21.31	0.56			DSN1	20q11.23	0.57			PROSER1	13q13.3	0.43
GTF2IRD1	7q11.23	0.55		PPP1R14C	6q24.3-q25.3	0.56		SERINC3	20q13.12	0.57			KMT2C	7q36.1	0.56			CCDC142	2p13.1	0.57			GPATCH1	19q13.11	0.43
ABCC5	3q27	0.55		RTFDC1	20q13.31	0.56		PXMP4	20q11.22	0.57			REPIN1	7q36.1	0.56			RNF114	20q13.13	0.57			KMT2E	7q22.1	0.43
PXMP4	20q11.22	0.55		HSPA12A	10q26.12	0.56		NPEPL1	20q13.32	0.57			MLLT4	6q27	0.55			C20ORF24	20q11.23	0.57			LRCH1	13q14.11	0.43
ZNF514	2q11.1	0.55		CHMP4B	20q11.22	0.56		CDK5RAP1	20q11.21	0.57			SRC	20q12-q13	0.55			NDRG3	20q11.21-q11.23	0.57			MGRN1	16p13.3	0.43
SCAP	3p21.31	0.55		NECAB3	20q11.22	0.56		RAB22A	20q13.32	0.57			ROCK2	2p24	0.55			DNASE1	16p13.3	0.56			LARP1	5q33.2	0.43
DBNDD2	20q13.12	0.55		MIR-224/224	null	0.55		SLC2A8	9q33.3	0.57			GTF2IRD1	7q11.23	0.55			RPN2	20q12-q13.1	0.56			SLC45A4	8q24.3	0.43
SLC9A8	20q13.13	0.55		MIR-224/224*	null	0.55		GNG4	1q42.3	0.56			TACC2	10q26	0.55			RAE1	20q13.31	0.56			CGN	1q21	0.43
SMG5	1q21.2	0.55		ATP5E	20q13.32	0.55		CPNE1	20q11.22	0.56			SLC35E4	22q12.2	0.55			VAPB	20q13.33	0.56			CRAMP1	16p13.3	0.43
CSE1L	20q13	0.54		CSE1L	20q13	0.55		RBM39	20q11.22	0.56			ITPKC	19q13.1	0.55			FARP1	13q32.2	0.56			RANBP10	16q22.1	0.43
ARID3A	19p13.3	0.54		CSTF1	20q13.2	0.55		ADRM1	20q13.33	0.56			TRIM56	7q22.1	0.55			TTPAL	20q13.12	0.56			SS18L1	20q13.3	0.43
EPB41L1	20q11.2-q12	0.54		PPFIBP2	11p15.4	0.55		TTPAL	20q13.12	0.56			MALAT1	11q13.1	0.55			CHD6	20q12	0.56			SENP6	6q14.1	0.43
HNF4A	20q13.12	0.54		NR1I2	3q12-q13.3	0.55		PPP1R14C	6q24.3-q25.3	0.56			CCDC142	2p13.1	0.55			ARFGAP1	20q13.33	0.56			GIGYF2	2q37.1	0.43
ST6GAL1	3q27.3	0.54		EIF2S2	20q11.2	0.55		ANKRD27	19q13.11	0.56			ZNF514	2q11.1	0.55			SLC7A10	19q13.1	0.56			TRPC4AP	20q11.22	0.43
TOMM34	null	0.54		ROMO1	20q11.22	0.55		ACSL5	10q25.2	0.56			MAU2	19p13.11	0.55			GMEB2	20q13.33	0.56			SND1	7q31.3	0.43
TTPAL	20q13.12	0.54		FARP1	13q32.2	0.55		DGAT2	11q13.5	0.56			ILDR1	3q13.33	0.55			GNG4	1q42.3	0.55			CHD2	15q26	0.42
PROSER1	13q13.3	0.54		SLC25A13	7q21.3	0.55		DBNDD2	20q13.12	0.56			MAVS	20p13	0.55			RPS21	20q13.3	0.55			DUSP8	11p15.5	0.42
SLC39A5	12q13.3	0.54		ANKRD27	19q13.11	0.55		SPACA3	17q11.2	0.56			GALNT11	7q36.1|7q36.1	0.55			ARFGEF2	20q13.13	0.55			GNA11	19p13.3	0.42
RNF43	17q22	0.54		BCL11A	2p16.1	0.55		AGT	1q42.2	0.55			ABAT	16p13.2	0.54			ANO9	11p15.5	0.55			JUP	17q21	0.42
ZSWIM1	20q13.12	0.54		ERP27	12p12.3	0.55		PPP1R3D	20q13.3	0.55			DYNC1LI2	16q22.1	0.54			TOMM34	null	0.55			MKLN1	7q32	0.42
CTSA	20q13.1	0.53		ADNP	20q13.13	0.55		PSMA7	20q13.33	0.55			MKLN1	7q32	0.54			CABLES2	20q13.33	0.55			MLLT6	17q21	0.42
FARP1	13q32.2	0.53		ZMYND8	20q13.12	0.55		SLC30A2	1p35.3	0.55			TCF7	5q31.1	0.54			ZNF514	2q11.1	0.55			MYO7B	2q21.1	0.42
ANKRD27	19q13.11	0.53		PRPF6	20q13.33	0.55		SEMA5A	5p15.2	0.55			ZNF148	3q21	0.54			XPO5	6p21.1	0.55			CNOT4	7q33	0.42
ACSL5	10q25.2	0.53		SYS1	20q13.12	0.55		NEURL2	20q13.12	0.55			EIF2S2	20q11.2	0.54			NECAB3	20q11.22	0.55			RBBP6	16p12.2	0.42
SLC12A9	7q22	0.53		KRT23	17q21.2	0.55		LDLRAD3	11p13	0.55			NCOR2	12q24	0.54			ITPKC	19q13.1	0.54			TCF20	22q13.3|22q13.3	0.42
INPP5J	22q12.2	0.53		MEX3A	1q22	0.55		IL34	16q22.1	0.55			SOGA1	20q11.23	0.54			SCAP	3p21.31	0.54			PPFIA1	11q13.3	0.42
DNASE1	16p13.3	0.52		CELP	9q34.3	0.54		GDPD5	11q13.4-q13.5	0.55			TBC1D5	3p24.3	0.54			ZNF500	16p13.3	0.54			HERC2	15q13	0.42
GNG4	1q42.3	0.52		AXIN2	17q24.1	0.54		PHACTR3	20q13.32-q13.33	0.55			HDAC5	17q21	0.54			IRF2BP2	1q42.3	0.54			UTP14C	13q14.2	0.42
NEK3	13q14.13	0.52		STX16	20q13.32	0.54		SLC9A8	20q13.13	0.55			NFAT5	16q22.1	0.54			DNMT3B	20q11.2	0.53			ZNF646	16p11.2	0.42
ZNF217	20q13.2	0.52		SGK2	20q13.2	0.54		GMEB2	20q13.33	0.55			NPEPL1	20q13.32	0.54			F10	13q34	0.53			BTN2A1	6p22.1	0.42
DPM1	20q13.13	0.52		C10ORF82	10q25.3	0.54		REPIN1	7q36.1	0.55			DUSP16	12p13	0.54			CTSA	20q13.1	0.53			NOL10	2p25.1	0.42
XYLB	3p22-p21.3	0.52		IL34	16q22.1	0.54		ENGASE	17q25.3	0.55			SNX27	1q21.3	0.54			SRC	20q12-q13	0.53			ATAT1	6p21.33	0.42
ARFGEF2	20q13.13	0.52		CHD6	20q12	0.54		MIR-224/224	null	0.54			HECA	6q23-q24	0.54			TARBP1	1q42.3	0.53			AMMECR1L	2q21	0.42
TSPAN33	7q32.1	0.52		ZHX3	20q12	0.54		MIR-224/224*	null	0.54			TUG1	22q12.2	0.54			TCF7	5q31.1	0.53			PPP1R9B	17q21.33	0.42
DUSP16	12p13	0.52		SPATA25	20q13.12	0.54		RAE1	20q13.31	0.54			UBOX5	20p13	0.54			ZNF212	7q36.1	0.53			PLEKHG6	12p13.31	0.42
PDRG1	20q11.21	0.52		ABCC6	16p13.1	0.53		TMEM63A	1q42.12	0.54			ZCCHC14	16q24.2	0.54			DPM1	20q13.13	0.53			ANKS1A	6p21.31	0.42
PRELID3B	20q13.32	0.52		COL9A1	6q13	0.53		ARFGEF2	20q13.13	0.54			SLC9A8	20q13.13	0.54			GTF2IRD1	7q11.23	0.53			MKRN1	7q34	0.42
CHD6	20q12	0.52		F10	13q34	0.53		SERPINA10	14q32.13	0.54			OSBP2	22q12.2	0.54			ABCC5	3q27	0.53			EDC4	16q22.1	0.42
CDK5RAP1	20q11.21	0.52		KNG1	3q27	0.53		LSM14B	20q13.33	0.54			AKAP8L	19p13.12	0.54			PDZD7	10q24.31	0.53			BRD1	22q13.33	0.42
CGN	1q21	0.52		KCNK5	6p21	0.53		PARD6B	20q13.13	0.54			DAGLA	11q12.2	0.53			ATAT1	6p21.33	0.53			LSMEM1	7q31.1	0.42
IL22RA1	1p36.11	0.52		TGOLN2	2p11.2	0.53		SYS1	20q13.12	0.54			CSNK1E	22q13.1	0.53			PROSER1	13q13.3	0.53			TULP4	6q25-q26	0.42
ZNF335	20q13.12	0.52		UGT2A3	4q13.2	0.53		ZSCAN25	7q22.1	0.54			CUX1	7q22.1	0.53			CDK5RAP1	20q11.21	0.53			KIAA1161	9p13.3	0.42
NEU1	6p21.3	0.51		PDRG1	20q11.21	0.53		ATP5E	20q13.32	0.53			EZH1	17q21.1-q21.3	0.53			ATP11A	13q34	0.53			WIZ	19p13.1	0.42
PDPK1	16p13.3	0.51		PRELID3B	20q13.32	0.53		VIL1	2q35	0.53			ARHGEF5	7q35	0.53			FOXK1	7p22.1	0.53			STK36	2q35	0.42
PRSS8	16p11.2	0.51		ZGPAT	20q13.3	0.53		TBRG4	7p13	0.53			AXIN1	16p13.3	0.53			ARID3A	19p13.3	0.52			ANAPC1	2q12.1	0.42
TCF7	5q31.1	0.51		KLHL23	2q31.1	0.53		GTF2IRD1	7q11.23	0.53			B4GALT5	20q13.1-q13.2	0.53			POM121	7q11.23	0.52			CHD4	12p13	0.41
VIL1	2q35	0.51		RIPPLY3	21q22.2	0.53		PROSER1	13q13.3	0.53			ABCC5	3q27	0.53			TP53RK	20q13.2	0.52			ITPR3	6p21	0.41
KCNK5	6p21	0.51		TRIM44	11p13	0.53		OSER1	20q13.11	0.53			NXF1	11q12-q13	0.53			SLC19A3	2q37	0.52			MAFG	17q25.3	0.41
PLOD3	7q22	0.51		SLC25A36	3q23	0.53		BCL11A	2p16.1	0.53			ARFGEF2	20q13.13	0.53			RAB11FIP2	10q26.11	0.52			PRKCD	3p21.31	0.41
NOL4L	20q11.21	0.51		GSE1	16q24.1	0.53		TRPC4AP	20q11.22	0.53			BLCAP	20q11.23	0.53			POLR3E	16p12.2	0.52			RALGDS	9q34.3	0.41
TMEM63A	1q42.12	0.51		CTNNBL1	20q11.23-q12	0.53		GPSM2	1p13.3	0.53			PROSER1	13q13.3	0.53			DNMBP	10q24.2	0.52			TEAD3	6p21.2	0.41
ANO9	11p15.5	0.51		ZSCAN25	7q22.1	0.53		DNASE1	16p13.3	0.52			GET4	7p22.3	0.53			KAT2A	17q21	0.51			CUL4A	13q34	0.41
PPDPF	20q13.33	0.51		PRDX5	11q13	0.53		DNMT3B	20q11.2	0.52			RAD54L2	3p21.2	0.53			B4GALT5	20q13.1-q13.2	0.51			TNFRSF25	1p36.2	0.41
DNAJC5	20q13.33	0.51		KCNMB3	3q26.3-q27	0.53		FCGRT	19q13.3	0.52			TULP4	6q25-q26	0.53			TGFBRAP1	2q12.1	0.51			BTRC	10q24.32	0.41
LSM14B	20q13.33	0.51		TGIF2	20q11.23	0.53		RPS21	20q13.3	0.52			ZNF500	16p13.3	0.53			LRRC37A3	17q24.1	0.51			SMC3	10q25	0.41
ATG4B	2q37.3	0.51		EFNA4	1q21-q22	0.52		FARP1	13q32.2	0.52			GMEB2	20q13.33	0.53			ZNF563	19p13.2	0.51			RBM39	20q11.22	0.41
HMHA1	19p13.3	0.51		FANCF	11p15	0.52		KIAA0226L	13q14.13	0.52			DNASE1	16p13.3	0.52			DNTTIP1	20q13.12	0.51			KIAA0355	19q13.11	0.41
NDRG3	20q11.21-q11.23	0.51		JARID2	6p24-p23	0.52		SMTNL2	17p13.2	0.52			EP300	22q13.2	0.52			TRIM44	11p13	0.51			ATP9A	20q13.2	0.41
TGIF2	20q11.23	0.51		RBP2	3q23	0.52		SCAND1	20q11.1-q11.23	0.52			JUP	17q21	0.52			UBOX5	20p13	0.51			PLEKHA7	11p15.1	0.41
ZNF148	3q21	0.5		TMEM184A	7p22.3	0.52		PUS7	7q22.3	0.52			CDK13	7p13	0.52			TTC17	11p11.2	0.51			RAB11FIP4	17q11.2	0.41
ARHGEF5	7q35	0.5		HNF1A	12q24.2	0.52		COBLL1	2q24.3	0.52			SLC7A6	16q22.1	0.52			ADCK3	1q42.13	0.51			CDHR2	5q35.2	0.41
ROCK2	2p24	0.5		SLC30A2	1p35.3	0.52		SCAP	3p21.31	0.52			ADGRG1	16q21	0.52			ZNF337	20p11.1	0.51			USP47	11p15.3	0.41
VAV3	1p13.3	0.5		PDCD5	19q13.11	0.52		SLC7A10	19q13.1	0.52			ANO9	11p15.5	0.52			ENGASE	17q25.3	0.51			HIC2	22q11.21	0.41
BLCAP	20q11.23	0.5		SLC23A1	5q31.2	0.52		ZMYND8	20q13.12	0.52			PPDPF	20q13.33	0.52			UPF3A	13q34	0.51			MCF2L	13q34	0.41
CAPN10	2q37.3	0.5		ANO9	11p15.5	0.52		XPO5	6p21.1	0.52			SLC19A3	2q37	0.52			SLC6A4	17q11.2	0.5			SPATA13	13q12.12	0.41
TP53RK	20q13.2	0.5		SERINC3	20q13.12	0.52		ZNF335	20q13.12	0.52			TYW1B	7q11.23	0.52			TPD52L2	20q13.2-q13.3	0.5			C6ORF89	6p21.2	0.41
SLC19A3	2q37	0.5		ADRM1	20q13.33	0.52		CEBPA	19q13.1	0.51			PARD6B	20q13.13	0.52			ZNF217	20q13.2	0.5			FOXK1	7p22.1	0.41
CABLES2	20q13.33	0.5		PROSER1	13q13.3	0.52		MIR-452/452	null	0.51			RNF43	17q22	0.52			KCNK5	6p21	0.5			NIPBL	5p13.2	0.41
PRAP1	10q26.3	0.5		SMTNL2	17p13.2	0.52		MIR-452/452*	null	0.51			DLGAP4	20q11.23	0.52			TMEM63A	1q42.12	0.5			GMEB2	20q13.33	0.41
COBLL1	2q24.3	0.5		PHACTR3	20q13.32-q13.33	0.52		HNF4A	20q13.12	0.51			SNRNP200	2q11.2	0.52			IL34	16q22.1	0.5			BCL11B	14q32.2	0.41
TPX2	20q11.2	0.5		SERPINA10	14q32.13	0.52		PFDN4	20q13.2	0.51			C20ORF24	20q11.23	0.52			PRELID3B	20q13.32	0.5			ACTN4	19q13	0.4
MKRN1	7q34	0.5		NELFCD	20q13	0.52		PLCG1	20q12-q13.1	0.51			SLC12A9	7q22	0.52			HDAC10	22q13.31	0.5			ZFP36L2	2p22.3-p21	0.4
NHLRC3	13q13.3	0.5		GET4	7p22.3	0.52		PTPN1	20q13.1-q13.2	0.51			SRGAP1	12q14.2	0.52			AMOTL2	3q21-q22	0.5			KRIT1	7q21.2	0.4
ENGASE	17q25.3	0.5		CMTM8	3p22.3	0.52		SLC6A4	17q11.2	0.51			MICAL3	22q11.21	0.52			OSER1	20q13.11	0.5			CSNK1E	22q13.1	0.4
ADCY3	2p23.3	0.49		SPHK2	19q13.2	0.52		TOP1	20q12-q13.1	0.51			RANBP10	16q22.1	0.52			RIPPLY3	21q22.2	0.5			ARHGAP35	19q13.3	0.4
AHCY	20q11.22	0.49		EPB41L5	2q14.2	0.52		ACOT8	20q13.12	0.51			FOXK1	7p22.1	0.52			PUS7	7q22.3	0.5			LRP1	12q13.3	0.4
MIR-181D/181D	null	0.49		ZNF529	19q13.13	0.52		UBE2C	20q13.12	0.51			DSTYK	1q32.1	0.52			TSEN54	17q25.1	0.5			SMAD7	18q21.1	0.4
SLC7A6	16q22.1	0.49		PROSER2	10p14	0.52		PTP4A3	8q24.3	0.51			INPP5J	22q12.2	0.52			RNF43	17q22	0.5			MYH9	22q13.1	0.4
POM121	7q11.23	0.49		SS18L1	20q13.3	0.52		TSPAN33	7q32.1	0.51			IGF2R	6q26	0.51			SALL4	20q13.2	0.5			MYO1D	17q11.2	0.4
ARFRP1	20q13.3	0.49		DHX35	20q11.22-q12	0.52		ARFGAP1	20q13.33	0.51			NFIX	19p13.3	0.51			CLUHP3	16p11.2	0.5			NUMA1	11q13	0.4
GDPD5	11q13.4-q13.5	0.49		TFCP2L1	2q14	0.52		PMEPA1	20q13.31-q13.33	0.51			PVR	19q13.2	0.51			SNX21	20q13.12	0.5			PDPK1	16p13.3	0.4
DUSP18	22q12.2	0.49		CES1	16q22.2	0.51		NDRG3	20q11.21-q11.23	0.51			ZNF217	20q13.2	0.51			MAVS	20p13	0.5			SOS1	2p21	0.4
TMTC4	13q32.3	0.49		CLCN2	3q27.1	0.51		EPB41L5	2q14.2	0.51			SEMA5A	5p15.2	0.51			REPIN1	7q36.1	0.5			TAF4	20q13.33	0.4
MIEF1	22q13	0.49		DDC	7p12.2	0.51		GPR160	3q26.2-q27	0.51			VAPB	20q13.33	0.51			ADCY3	2p23.3	0.49			ZNF148	3q21	0.4
ZBTB38	3q23	0.49		DNASE1	16p13.3	0.51		INPP5J	22q12.2	0.51			CTDSP2	12q14.1	0.51			AHCY	20q11.22	0.49			BECN1	17q21	0.4
PMEPA1	20q13.31-q13.33	0.49		GRM8	7q31.3-q32.1	0.51		SPATA25	20q13.12	0.51			FARP1	13q32.2	0.51			FCGRT	19q13.3	0.49			GBF1	10q24	0.4
LEMD2	6p21.31	0.49		NEU1	6p21.3	0.51		REEP1	2p11.2	0.51			CABLES2	20q13.33	0.51			ST6GAL1	3q27.3	0.49			ARHGEF7	13q34	0.4
GATAD1	7q21-q22	0.49		PAH	12q22-q24.2	0.51		ACR	22q13.33	0.5			DUSP18	22q12.2	0.51			SSBP4	19p13.1	0.49			TRIP12	2q36.3	0.4
UPF3A	13q34	0.49		PTPN1	20q13.1-q13.2	0.51		DAGLA	11q12.2	0.5			RAX2	19p13.3	0.51			NXF1	11q12-q13	0.49			SLC9A3R1	17q25.1	0.4
CACNA1D	3p14.3	0.48		RPS21	20q13.3	0.51		MYC	8q24.21	0.5			ZNF587	19q13.43	0.51			PTP4A3	8q24.3	0.49			BCLAF1	6q23.3	0.4
GSK3B	3q13.3	0.48		SLC1A7	1p32.3	0.51		TPD52L2	20q13.2-q13.3	0.5			ANKIB1	7q21.2	0.51			PHACTR3	20q13.32-q13.33	0.49			DDX42	17q23.3	0.4
PSMA7	20q13.33	0.48		NCOA3	20q12	0.51		AKAP1	17q22	0.5			SCRIB	8q24.3	0.51			PIGT	20q13.12	0.49			LACC1	13q14.11	0.4
SLC6A4	17q11.2	0.48		RAE1	20q13.31	0.51		HDAC5	17q21	0.5			ZNF462	9q31.2	0.51			RPIA	2p11.2	0.49			ATP13A3	3q29	0.4
TPD52L2	20q13.2-q13.3	0.48		TGFBRAP1	2q12.1	0.51		COMMD7	20q11.21	0.5			WIPI2	7p22.1	0.51			PCID2	13q34	0.49			SLTM	15q22.1	0.4
NR1I2	3q12-q13.3	0.48		ZNF234	19q13.31	0.51		KLHL23	2q31.1	0.5			SERINC5	5q14.1	0.51			DBNDD2	20q13.12	0.49			PDZD3	11q23.3	0.4
SEMA5A	5p15.2	0.48		TTPAL	20q13.12	0.51		PRAP1	10q26.3	0.5			ANKRD11	16q24.3	0.51			ZCCHC14	16q24.2	0.49			ITPKC	19q13.1	0.4
KIAA0355	19q13.11	0.48		MIEF1	22q13	0.51		PANK1	10q23.31	0.5			ATP6V0A1	17q21	0.5			QPRT	16p11.2	0.49			DUSP16	12p13	0.4
UTP14C	13q14.2	0.48		UCKL1	20q13.33	0.51		CHN2	7p15.3	0.49			ZFP36L2	2p22.3-p21	0.5			ZSCAN25	7q22.1	0.49			LCOR	10q24	0.4
NEURL2	20q13.12	0.48		ANKS1A	6p21.31	0.51		NEK3	13q14.13	0.49			KAT2A	17q21	0.5			WIPI2	7p22.1	0.49			ACSS1	20p11.21	0.4
TACC2	10q26	0.48		PMEPA1	20q13.31-q13.33	0.51		PNLIPRP2	10q25.3	0.49			ARHGAP35	19q13.3	0.5			SLC7A5P2	16p12.2	0.49			REPS1	6q24.1	0.4
LRRC37A3	17q24.1	0.48		PPM1H	12q14.1	0.51		HNF1A	12q24.2	0.49			MAFG	17q25.3	0.5			PCIF1	20q13.12	0.49			INO80	15q15.1	0.4
DNTTIP1	20q13.12	0.48		NCOA5	20q13.12	0.51		TCF7	5q31.1	0.49			PLOD3	7q22	0.5			REEP1	2p11.2	0.49			PHIP	6q14	0.4
RIPPLY3	21q22.2	0.48		PRR15	7p14.3	0.51		SYN3	22q12.3	0.49			TMEM63A	1q42.12	0.5			PDK2	17q21.33	0.48			SAMD4B	19q13.2	0.4
EDEM2	20q11.22	0.48		ISX	22q12.3	0.51		ROCK2	2p24	0.49			TATDN2	3p25.3	0.5			VAV2	9q34.1	0.48			SETD5	3p25.3	0.4
SYS1	20q13.12	0.48		SPACA3	17q11.2	0.51		SLC25A13	7q21.3	0.49			POM121	7q11.23	0.5			ROCK2	2p24	0.48			CEP162	6q14.3	0.4
UNC5CL	6p21.1	0.48		SESN1	6q21	0.51		LRRC2	3p21.31	0.49			PKP3	11p15	0.5			UBE2C	20q13.12	0.48			ANKRD10	13q34	0.4
KCNMB3	3q26.3-q27	0.48		LRRC75A	17p11.2	0.51		DSN1	20q11.23	0.49			TTPAL	20q13.12	0.5			LDLRAD3	11p13	0.48			ARFGAP1	20q13.33	0.4
AGT	1q42.2	0.47		REEP1	2p11.2	0.51		PAAF1	11q13.4	0.49			DYNLRB1	20q11.21	0.5			TSPAN33	7q32.1	0.48			SLC9A8	20q13.13	0.4
RAE1	20q13.31	0.47		ZFP69B	1p34.2	0.51		ESPN	1p36.31	0.49			RTFDC1	20q13.31	0.5			ASB13	10p15.1	0.48			DOCK9	13q32.3	0.4
TBRG4	7p13	0.47		CEBPA	19q13.1	0.5		PIGT	20q13.12	0.49			ACSL5	10q25.2	0.5			GPR157	1p36.23	0.48			ZNF629	16p11.2	0.4
TBC1D5	3p24.3	0.47		MIR-552/552	null	0.5		DUSP18	22q12.2	0.49			INO80D	2q33.3	0.5			PLA2G12B	10q22.1	0.48			ARHGEF12	11q23.3	0.4
SLC25A13	7q21.3	0.47		EREG	4q13.3	0.5		ATG4B	2q37.3	0.49			UCKL1	20q13.33	0.5			DGAT2	11q13.5	0.48			KIAA0368	9q31.3	0.4
SLC35C2	20q13.12	0.47		GSK3B	3q13.3	0.5		SMG5	1q21.2	0.49			ASXL2	2p24.1	0.5			KLHL23	2q31.1	0.48			TNPO3	7q32.1	0.4
SSUH2	3p26.1	0.47		HLA-L	6p21.3	0.5		ADNP	20q13.13	0.49			AMBRA1	11p11.2	0.5			ZNF529	19q13.13	0.48			PRPF6	20q13.33	0.4
RAB11FIP4	17q11.2	0.47		PTPRK	6q22.2-q22.3	0.5		AMACR	5p13	0.49			RALY	20q11.21-q11.23	0.5			TJAP1	6p21.1	0.48			LSM14A	19q13.11	0.4
PLA2G12B	10q22.1	0.47		SCT	11p15.5	0.5		ABCC6	16p13.1	0.48			TPX2	20q11.2	0.5			COL9A3	20q13.3	0.47			SND1-IT1	7q31	0.4
SUGT1P3	13q14.11	0.47		SRPK1	6p21.31	0.5		CELP	9q34.3	0.48			GSE1	16q24.1	0.5			PSMA7	20q13.33	0.47			ANKRD11	16q24.3	0.4
ACSS2	20q11.22	0.47		SYN3	22q12.3	0.5		CES1	16q22.2	0.48			ATP11A	13q34	0.5			AURKA	20q13	0.47			AHSA2	2p15	0.4
ATP11A	13q34	0.47		GOSR1	17q11	0.5		CTSV	9q22.2	0.48			ZNF629	16p11.2	0.5			TOP1	20q12-q13.1	0.47			ZFC3H1	12q21.1	0.4
DDAH2	6p21.3	0.47		EPM2AIP1	3p22.1	0.5		EFNA4	1q21-q22	0.48			XPO5	6p21.1	0.5			CDK13	7p13	0.47			ABR	17p13.3	0.39
CLDN15	7q11.22	0.47		CEP250	20q11.22	0.5		AURKA	20q13	0.48			TRPC4AP	20q11.22	0.5			RECQL5	17q25	0.47			PARP4	13q11	0.39
SNX21	20q13.12	0.47		NPEPL1	20q13.32	0.5		AXIN2	17q24.1	0.48			PAPD5	16q12.1	0.5			SOGA1	20q11.23	0.47			MIR-181C/181C	null	0.39
WIPI2	7p22.1	0.47		ZNRF3	22q12.1	0.5		KIAA0355	19q13.11	0.48			RERE	1p36.23	0.49			TUBGCP3	13q34	0.47			MIR-181C/181C*	null	0.39
DNAJC2	7q22	0.47		PIGT	20q13.12	0.5		ROMO1	20q11.22	0.48			CACNA1D	3p14.3	0.49			NES	1q23.1	0.47			MARK2	11q13.1	0.39
SND1	7q31.3	0.47		LSM14B	20q13.33	0.5		XYLB	3p22-p21.3	0.48			LIG3	17q11.2-q12	0.49			BLCAP	20q11.23	0.47			HNRNPH3	10q22	0.39
IYD	6q25.1	0.47		ZNF577	19q13.41	0.5		SGK2	20q13.2	0.48			ZNF91	19p12	0.49			PXMP4	20q11.22	0.47			LASP1	17q11-q21.3	0.39
SPATA25	20q13.12	0.47		COBLL1	2q24.3	0.5		SLC35C2	20q13.12	0.48			TRRAP	7q21.2-q22.1	0.49			KIAA0226L	13q14.13	0.47			MLLT4	6q27	0.39
TMEM150A	2p11.2	0.47		NCBP2	3q29	0.5		TMTC4	13q32.3	0.48			CPNE1	20q11.22	0.49			COMMD7	20q11.21	0.47			PLXNB1	3p21.31	0.39
BCL11B	14q32.2	0.47		SCAP	3p21.31	0.5		RIPPLY3	21q22.2	0.48			HERC2	15q13	0.49			ACSL5	10q25.2	0.47			ATXN2	12q24.1	0.39
IRF2BP2	1q42.3	0.47		H2AFJ	12p12.3	0.5		RNF43	17q22	0.48			KIAA0355	19q13.11	0.49			BIVM	13q33.1	0.47			SLC7A1	13q12.3	0.39
PARP4	13q11	0.46		SATB2	2q33	0.5		APMAP	20p11.2	0.48			ZNF646	16p11.2	0.49			COBLL1	2q24.3	0.47			TRIM26	6p21.3	0.39
ZFP36L2	2p22.3-p21	0.46		SALL4	20q13.2	0.5		TMEM41A	3q27.2	0.48			RAB11FIP3	16p13.3	0.49			SMG1	16p12.3	0.47			CUL3	2q36.2	0.39
DAGLA	11q12.2	0.46		GATAD1	7q21-q22	0.5		SESN1	6q21	0.48			FBXO31	16q24.2	0.49			ATG4B	2q37.3	0.47			HERC1	15q22	0.39
CUX1	7q22.1	0.46		UNC5CL	6p21.1	0.5		HSPA12A	10q26.12	0.48			ISG20L2	1q23.1	0.49			ANKS1A	6p21.31	0.47			B4GALT5	20q13.1-q13.2	0.39
DUSP8	11p15.5	0.46		NHLRC3	13q13.3	0.5		MANBAL	20q11.23	0.48			ITCH	20q11.22	0.49			OSBP2	22q12.2	0.47			FAM53B	10q26.13	0.39
ETV4	17q21.31	0.46		FAM217B	20q13.33	0.5		SLC13A3	20q13.12	0.48			KIAA1109	4q27	0.49			SPDYE1	7p13	0.47			TBC1D5	3p24.3	0.39
MKLN1	7q32	0.46		CDKN1B	12p13.1-p12	0.49		ZFP69B	1p34.2	0.48			LCOR	10q24	0.49			PMEPA1	20q13.31-q13.33	0.47			SETDB1	1q21	0.39
PDK2	17q21.33	0.46		MIR-452/452	null	0.49		ENTPD6	20p11.21	0.47			GPATCH1	19q13.11	0.49			HCN3	1q22	0.47			POM121	7q11.23	0.39
POR	7q11.2	0.46		MIR-452/452*	null	0.49		F10	13q34	0.47			UQCC1	20q11.22	0.49			EPB41L5	2q14.2	0.47			TSHZ1	18q22.3	0.39
RPS21	20q13.3	0.46		SLC26A3	7q31	0.49		GRM8	7q31.3-q32.1	0.47			RAB11FIP2	10q26.11	0.49			L3MBTL1	20q13.12	0.47			NXF1	11q12-q13	0.39
SLC22A5	5q23.3	0.46		SLC29A1	6p21.1	0.49		MEST	7q32	0.47			ARFGAP1	20q13.33	0.49			NAT9	17q25.1	0.47			TGOLN2	2p11.2	0.39
TGFBRAP1	2q12.1	0.46		MLH1	3p21.3	0.49		MAPK13	6p21.31	0.47			SMG1	16p12.3	0.49			ACVR2B	3p22	0.46			TOMM34	null	0.39
GOSR1	17q11	0.46		PSMA7	20q13.33	0.49		RBP2	3q23	0.47			MED13L	12q24.21	0.49			AGT	1q42.2	0.46			HM13	20q11.21	0.39
HSPH1	13q12.3	0.46		TARBP1	1q42.3	0.49		SUSD3	9q22.31	0.47			KIDINS220	2p24	0.49			ASCL2	11p15.5	0.46			RNF146	6q22.1-q22.33	0.39
ITPKC	19q13.1	0.46		TCF7	5q31.1	0.49		ZNF217	20q13.2	0.47			BRAT1	7p22.3	0.49			BCL2L1	20q11.21	0.46			NSRP1	17q11.2	0.39
AMOTL2	3q21-q22	0.46		ITGA8	10p13	0.49		ARFRP1	20q13.3	0.47			AATF	17q12	0.49			MAFG	17q25.3	0.46			LSM14B	20q13.33	0.39
ACSS1	20p11.21	0.46		GGH	8q12.3	0.49		CAPN10	2q37.3	0.47			SLC7A5P2	16p12.2	0.49			NEK3	13q14.13	0.46			ZNF514	2q11.1	0.39
TRIM44	11p13	0.46		ADGRG1	16q21	0.49		CAMKV	3p21.31	0.47			DNAJC2	7q22	0.49			NEU1	6p21.3	0.46			UNK	17q25.1	0.39
SMPD3	16q22.1	0.46		NRXN2	11q13	0.49		AGMAT	1p36.21	0.47			SND1	7q31.3	0.49			TRIO	5p15.2	0.46			CCDC93	2q14.1	0.39
DAPK2	15q22.31	0.46		RBM12	20q11.21	0.49		LRRC37A3	17q24.1	0.47			CDH1	16q22.1	0.48			ZKSCAN1	7q22	0.46			MORC2	22q12.2	0.39
APMAP	20p11.2	0.46		KHDRBS3	8q24.2	0.49		DNAJC5	20q13.33	0.47			DHX8	17q21.31	0.48			CUL4A	13q34	0.46			MAPRE1	20q11.1-q11.23	0.39
ZSCAN25	7q22.1	0.46		NUDT4	12q21	0.49		CHD6	20q12	0.47			ERBB3	12q13	0.48			TNFRSF25	1p36.2	0.46			SCAP	3p21.31	0.39
L3MBTL1	20q13.12	0.46		LRRC37A3	17q24.1	0.49		EDEM2	20q11.22	0.47			SHROOM1	5q31.1	0.48			CDC16	13q34	0.46			C1ORF106	1q32.1	0.39
VPS41	7p14-p13	0.46		DUSP16	12p13	0.49		SATB2	2q33	0.47			NBR1	17q21.31	0.48			SLC7A6	16q22.1	0.46			PDS5B	13q12.3	0.39
TFCP2L1	2q14	0.46		ATP6V1C2	null	0.49		DDAH2	6p21.3	0.47			PTPRK	6q22.2-q22.3	0.48			NEURL2	20q13.12	0.46			CLASP1	2q14.2-q14.3	0.39
BCL9	1q21	0.45		SCAND1	20q11.1-q11.23	0.49		KRT23	17q21.2	0.47			STAT5B	17q11.2	0.48			TBC1D5	3p24.3	0.46			ADNP	20q13.13	0.39
FUK	16q22.1	0.45		CCDC142	2p13.1	0.49		OR8B8	11q24.2	0.47			TOP1	20q12-q13.1	0.48			TATDN2	3p25.3	0.46			TARDBP	1p36.22	0.39
CDH1	16q22.1	0.45		TMTC4	13q32.3	0.49		LRRC75A	17p11.2	0.47			XRCC1	19q13.2	0.48			NOD1	7p14.3	0.46			CD2AP	6p12	0.39
CHN2	7p15.3	0.45		GID8	20q13.33	0.49		HILPDA	7q32.1	0.47			SF1	11q13	0.48			RBM14	11q13.2	0.46			SLC12A9	7q22	0.39
FANCF	11p15	0.45		ASXL2	2p24.1	0.49		DDC	7p12.2	0.46			DNAJA3	16p13.3	0.48			SORBS1	10q23.33	0.46			ZBTB2	6q25.1	0.39
SOWAHA	5q31.1	0.45		GPSM2	1p13.3	0.49		SLC29A1	6p21.1	0.46			KMT2B	19q13.1	0.48			CCDC84	11q23.3	0.46			BMF	15q14	0.39
PNLIPRP2	10q25.3	0.45		ACVR2B	3p22	0.48		F7	13q34	0.46			XYLB	3p22-p21.3	0.48			PPDPF	20q13.33	0.46			ZNF337	20p11.1	0.39
AXIN2	17q24.1	0.45		BCL9	1q21	0.48		PAH	12q22-q24.2	0.46			SUGP2	19p12	0.48			NAA16	13q14.11	0.46			YTHDC1	4q13.2	0.39
CYP4F2	19p13.12	0.45		DAGLA	11q12.2	0.48		PRSS8	16p11.2	0.46			ZNF696	8q24.3	0.48			SETD6	16q21	0.46			MISP	19p13.3	0.39
ACOT8	20q13.12	0.45		SLC26A2	5q31-q34	0.48		VAV2	9q34.1	0.46			GDPD5	11q13.4-q13.5	0.48			ZNF696	8q24.3	0.46			REPIN1	7q36.1	0.39
HDAC5	17q21	0.45		FABP1	2p11	0.48		NCOA3	20q12	0.46			HDAC10	22q13.31	0.48			DUSP16	12p13	0.46			BCL2L1	20q11.21	0.38
NUAK2	1q32.1	0.45		NEK3	13q14.13	0.48		GGH	8q12.3	0.46			DGAT2	11q13.5	0.48			SPDYE3	7q22.1	0.46			BMPR2	2q33-q34	0.38
HDAC10	22q13.31	0.45		PFDN4	20q13.2	0.48		NR1I2	3q12-q13.3	0.46			PPP1R9B	17q21.33	0.48			RAD54L2	3p21.2	0.46			CDH1	16q22.1	0.38
OSER1	20q13.11	0.45		PKLR	1q21	0.48		DNAJA3	16p13.3	0.46			PDCD11	10q24.33	0.48			MAU2	19p13.11	0.46			FOXN3	14q31.3	0.38
HECA	6q23-q24	0.45		PTCH1	9q22.3	0.48		SORBS1	10q23.33	0.46			PPRC1	10q24.32	0.48			DDAH2	6p21.3	0.46			ERBB3	12q13	0.38
CDHR2	5q35.2	0.45		SUSD3	9q22.31	0.48		KHDRBS3	8q24.2	0.46			FBXW11	5q35.1	0.48			KBTBD6	13q14.11	0.46			ERCC5	13q33	0.38
ZFP64	20q13.2	0.45		TBRG4	7p13	0.48		GGCT	7p15-p14	0.46			ZBTB38	3q23	0.48			APMAP	20p11.2	0.46			GOLGA4	3p22-p21.3	0.38
DNMBP	10q24.2	0.45		ARFGEF2	20q13.13	0.48		CABLES2	20q13.33	0.46			DOCK6	19p13.2	0.48			ILDR1	3q13.33	0.46			IGF2R	6q26	0.38
QPRT	16p11.2	0.45		ESPNL	2q37.3	0.48		DNTTIP1	20q13.12	0.46			CAMSAP3	19p13.2	0.48			AS3MT	10q24.32	0.46			NBR1	17q21.31	0.38
KIAA1147	7q34	0.45		TSEN2	3p25.2	0.48		TRIM44	11p13	0.46			ZNF324	19q13.43	0.48			SYS1	20q13.12	0.46			NFATC3	16q22.2	0.38
BRAT1	7p22.3	0.45		MYBPHL	1p13.3	0.48		HMHA1	19p13.3	0.46			PLEKHA1	10q26.13	0.48			RANBP10	16q22.1	0.46			OVOL1	11q13	0.38
LRRC75A	17p11.2	0.45		GDPD5	11q13.4-q13.5	0.48		PPM1H	12q14.1	0.46			GSK3B	3q13.3	0.47			LEMD2	6p21.31	0.46			CTSA	20q13.1	0.38
FITM2	20q13.12	0.45		AMOTL2	3q21-q22	0.48		IL22RA1	1p36.11	0.46			SORT1	1p13.3|1p21.3-p13.1	0.47			KMT2C	7q36.1	0.46			RRBP1	20p12	0.38
GALNT11	7q36.1|7q36.1	0.45		FBXL12	19p13.2	0.48		CDHR1	10q23.1	0.46			TRIO	5p15.2	0.47			KRT23	17q21.2	0.46			SAFB	19p13.3-p13.2	0.38
ASCL2	11p15.5	0.44		SHANK2	11q13.2	0.48		MGC72080	7q21.3	0.46			VIL1	2q35	0.47			KCNMB3	3q26.3-q27	0.46			FBXW4	10q24	0.38
BCL2L1	20q11.21	0.44		TPX2	20q11.2	0.48		TFCP2L1	2q14	0.46			ZNF212	7q36.1	0.47			INPP5J	22q12.2	0.46			STX4	16p11.2	0.38
COL9A3	20q13.3	0.44		PDZD2	5p13.3	0.48		MIR-196B/196B	null	0.45			KCNK5	6p21	0.47			CLSTN2	3q23	0.46			HERC2P2	15q11.2	0.38
ERBB3	12q13	0.44		SMG5	1q21.2	0.48		MIR-196B/196B*	null	0.45			TRIM24	7q32-q34	0.47			AMT	3p21.31	0.45			TRAPPC10	21q22.3	0.38
KAT2A	17q21	0.44		DAPK2	15q22.31	0.48		MIR-552/552	null	0.45			TAX1BP1	7p15	0.47			ABCC2	10q24	0.45			TPP2	13q32-q33	0.38
LIG3	17q11.2-q12	0.44		ZSWIM1	20q13.12	0.48		EREG	4q13.3	0.45			MAP3K2	2q14.3	0.47			CUX1	7q22.1	0.45			UBTF	17q21.31	0.38
NPAS2	2q11.2	0.44		HIF3A	19q13.32	0.48		FANCF	11p15	0.45			ATP13A3	3q29	0.47			F7	13q34	0.45			CLIP2	7q11.23	0.38
RNF6	13q12.2	0.44		IRF2BP2	1q42.3	0.48		FGFR3	4p16.3	0.45			ZMIZ2	7p13	0.47			ZNF585A	19q13.12	0.45			PRDM2	1p36.21	0.38
TARBP1	1q42.3	0.44		BIN1	2q14	0.47		LIG3	17q11.2-q12	0.45			ZNRF3	22q12.1	0.47			HLA-L	6p21.3	0.45			DHX16	6p21.3	0.38
CDK13	7p13	0.44		AREG	4q13.3	0.47		OVOL1	11q13	0.45			TRIM33	1p13.1	0.47			MYC	8q24.21	0.45			GOSR1	17q11	0.38
ADGRG1	16q21	0.44		CPN1	10q24.2	0.47		CTSA	20q13.1	0.45			AFTPH	2p14	0.47			NEDD4	15q	0.45			H6PD	1p36	0.38
PHF14	7p21.3	0.44		PM20D2	6q15	0.47		MAP4K2	11q13	0.45			LMTK2	7q21.3	0.47			PLTP	20q13.12	0.45			GTF2IRD1	7q11.23	0.38
CTDSP2	12q14.1	0.44		TUFT1	1q21	0.47		RBL1	20q11.2	0.45			SEPHS2	16p11.2	0.47			ZNF3	7q22.1	0.45			TTLL4	2p24.3-p24.1	0.38
SGK2	20q13.2	0.44		TRIM24	7q32-q34	0.47		TRIM24	7q32-q34	0.45			PAXIP1	7q36	0.47			SLC30A2	1p35.3	0.45			KIAA0430	16p13.11	0.38
KIAA0226L	13q14.13	0.44		SLC7A6	16q22.1	0.47		ADGRG1	16q21	0.45			RNF114	20q13.13	0.47			GOSR1	17q11	0.45			TTI1	20q11.23	0.38
MIR17HG	13q31.3	0.44		HSPH1	13q12.3	0.47		PHACTR2	6q24.2	0.45			SPECC1L	22q11.23	0.47			ZFP28	null	0.45			CHERP	19p13.1	0.38
IL34	16q22.1	0.44		C2ORF54	2q37.3	0.47		NOD1	7p14.3	0.45			FRAT2	10q24.1	0.47			KIAA0355	19q13.11	0.45			HNRNPUL1	19q13.2	0.38
CTTNBP2	7q31	0.44		HOGA1	10q24.2	0.47		PHC3	3q26.2	0.45			RALGAPA2	20p11.22	0.47			UTP14C	13q14.2	0.45			STK38	6p21	0.38
DGAT2	11q13.5	0.44		LINC00526	18p11.31	0.47		ATP6V1C2	null	0.45			PTCD1	7q22.1	0.47			ARFRP1	20q13.3	0.45			CHD6	20q12	0.38
TMEM209	7q32.2	0.44		DNAJC30	7q11.23	0.47		TOP1MT	8q24.3	0.45			TGIF2	20q11.23	0.47			CAMKV	3p21.31	0.45			SNX9	6q25.3	0.38
SEPHS2	16p11.2	0.44		NKD1	16q12.1	0.47		SSUH2	3p26.1	0.45			MISP	19p13.3	0.47			FBXO31	16q24.2	0.45			AGAP1	2q37	0.38
ZCCHC14	16q24.2	0.44		PANK1	10q23.31	0.47		AMOTL2	3q21-q22	0.45			SNHG11	20q11.23	0.47			DNAJC5	20q13.33	0.45			SYVN1	11q13	0.38
ANKS1A	6p21.31	0.44		TMEM260	14q22.3	0.47		RAB11FIP4	17q11.2	0.45			PIGU	20q11.22	0.47			SMTNL2	17p13.2	0.45			CAB39	2q37.1	0.38
DOCK6	19p13.2	0.44		HMHA1	19p13.3	0.47		CCDC142	2p13.1	0.45			NECAB3	20q11.22	0.47			SLC35C2	20q13.12	0.45			FBXO18	10p15.1	0.38
PRR15	7p14.3	0.44		SLC7A10	19q13.1	0.47		LTV1	6q24.2	0.45			ADCY3	2p23.3	0.46			SERPINA10	14q32.13	0.45			ZFYVE27	10q24.2	0.38
CYP2S1	19q13.1	0.44		CHPT1	12q	0.47		MIEF1	22q13	0.45			PPARGC1B	5q32	0.46			USP42	7p22.1	0.45			DENND3	8q24.3	0.38
TNS3	7p12.3	0.44		SENP6	6q14.1	0.47		TSEN54	17q25.1	0.45			FUT6	19p13.3	0.46			RAB11FIP4	17q11.2	0.45			SPEN	1p36	0.38
MIR-224/224	null	0.43		IYD	6q25.1	0.47		NCBP2	3q29	0.45			GOLGA4	3p22-p21.3	0.46			TMTC4	13q32.3	0.45			CNOT1	16q21	0.38
MIR-224/224*	null	0.43		CYP2S1	19q13.1	0.47		SEPHS2	16p11.2	0.45			PTCH1	9q22.3	0.46			ZNF587	19q13.43	0.45			SNRNP200	2q11.2	0.38
MIR-552/552	null	0.43		ZFP36L2	2p22.3-p21	0.46		ZFP64	20q13.2	0.45			SNTB2	16q22.1	0.46			SLC39A5	12q13.3	0.45			RAD54L2	3p21.2	0.38
FCGRT	19q13.3	0.43		CFTR	7q31.2	0.46		GSE1	16q24.1	0.45			TTC3	21q22.2	0.46			SUGT1P3	13q14.11	0.45			ZC3H4	19q13.32	0.38
GPX2	14q24.1	0.43		CHN2	7p15.3	0.46		DAPK2	15q22.31	0.45			RECQL5	17q25	0.46			MPHOSPH8	13q12.11	0.45			PHF3	6q12	0.38
MUC20	3q29	0.43		ABCC2	10q24	0.46		BRAT1	7p22.3	0.45			NOL4L	20q11.21	0.46			SNRNP200	2q11.2	0.45			POFUT1	20q11	0.38
PAH	12q22-q24.2	0.43		CTSV	9q22.2	0.46		PRR15	7p14.3	0.45			TSPAN33	7q32.1	0.46			GSE1	16q24.1	0.45			ATXN7L3	17q21.31	0.38
PFDN4	20q13.2	0.43		FABP6	5q33.3-q34	0.46		PRDX5	11q13	0.45			ATAT1	6p21.33	0.46			ZNFX1	20q13.13	0.45			KIAA1147	7q34	0.38
PTPRK	6q22.2-q22.3	0.43		FAH	15q25.1	0.46		CYP2S1	19q13.1	0.45			WDR82	3p21.2	0.46			BRAT1	7p22.3	0.45			AATF	17q12	0.38
AURKA	20q13	0.43		MLLT4	6q27	0.46		HIF3A	19q13.32	0.45			F11R	1q21.2-q21.3	0.46			ZNF251	8q24.3	0.45			PAN3	13q12.2	0.38
HNF1A	12q24.2	0.43		PDE6A	5q31.2-q34	0.46		CERK	22q13.31	0.45			SLX4	16p13.3	0.46			ZNF324	19q13.43	0.45			SNX33	15q24.2	0.38
ZMYM2	13q11-q12	0.43		SLC22A5	5q23.3	0.46		IFNLR1	1p36.11	0.45			TSEN54	17q25.1	0.46			SPACA3	17q11.2	0.45			STRN4	19q13.2	0.38
ZNF212	7q36.1	0.43		TDGF1	3p21.31	0.46		CACNA1D	3p14.3	0.44			CEP164	11q23.3	0.46			STK36	2q35	0.45			GLTSCR2	19q13.3	0.38
AXIN1	16p13.3	0.43		TTI1	20q11.23	0.46		FOXD2	1p34-p32	0.44			SPEN	1p36	0.46			SPATA25	20q13.12	0.45			MIR-149/149	null	0.37
CUL4A	13q34	0.43		LZTS3	20p13	0.46		KNG1	3q27	0.44			UBAP2	9p13.3	0.46			GIGYF1	7q22	0.45			MIR-149/149*	null	0.37
B4GALT5	20q13.1-q13.2	0.43		OSBPL2	20q13.33	0.46		MYBL2	20q13.1	0.44			KMT2E	7q22.1	0.46			UNKL	16p13.3	0.45			RERE	1p36.23	0.37
ZNF234	19q13.31	0.43		ACOT8	20q13.12	0.46		PLAGL1	6q24-q25	0.44			ATG4B	2q37.3	0.46			SLC13A3	20q13.12	0.45			DOCK1	10q26.13-q26.3	0.37
CYP4F8	19p13.1	0.43		SORBS1	10q23.33	0.46		TMEM184A	7p22.3	0.44			DAPK2	15q22.31	0.46			ENTPD6	20p11.21	0.44			DSP	6p24	0.37
STK38	6p21	0.43		LRRC2	3p21.31	0.46		TARBP1	1q42.3	0.44			KBTBD6	13q14.11	0.46			FOXO3	6q21	0.44			GAB1	4q31.21	0.37
QTRTD1	3q13.31	0.43		QTRTD1	3q13.31	0.46		BRSK2	11p15.5	0.44			KIAA1147	7q34	0.46			MKLN1	7q32	0.44			GTF2I	7q11.23	0.37
AGMAT	1p36.21	0.43		ACTR5	20q11.23	0.46		SLC7A6	16q22.1	0.44			RPTOR	17q25.3	0.46			PDPK1	16p13.3	0.44			IGHMBP2	11q13.3	0.37
PHC3	3q26.2	0.43		RAB11FIP4	17q11.2	0.46		TGFBRAP1	2q12.1	0.44			CRAMP1	16p13.3	0.46			SLC3A2	11q13	0.44			LAMB3	1q32	0.37
ZMIZ2	7p13	0.43		DGAT2	11q13.5	0.46		COPS6	7q22.1	0.44			DHX37	12q24.31	0.46			SF1	11q13	0.44			MAP3K4	6q26	0.37
TOP1MT	8q24.3	0.43		ZNF514	2q11.1	0.46		C2ORF54	2q37.3	0.44			COX19	7p22.3	0.46			ZNF148	3q21	0.44			ARHGAP27	17q21.31	0.37
ESPN	1p36.31	0.43		PUS7	7q22.3	0.46		ACSF2	17q21.33	0.44			NAT9	17q25.1	0.46			KAT6A	8p11	0.44			UBL3	13q12-q13	0.37
SERPINA10	14q32.13	0.43		PIWIL2	8p21.3	0.46		MIR17HG	13q31.3	0.44			TMEM189	20q13.2	0.46			DNAJA3	16p13.3	0.44			PRKCSH	19p13.2	0.37
CXXC5	5q31.2	0.43		RNF44	5q35.2	0.46		TEKT5	16p13.13	0.44			CEMP1	16p13.3	0.46			NOL4L	20q11.21	0.44			SPG7	16q24.3	0.37
SPIRE2	16q24	0.43		RALY	20q11.21-q11.23	0.46		CMTM8	3p22.3	0.44			EPS8L2	11p15.5	0.46			CTDSP2	12q14.1	0.44			SRF	6p21.1	0.37
CCDC142	2p13.1	0.43		DBNDD2	20q13.12	0.46		ACSL6	5q31.1	0.44			IFNLR1	1p36.11	0.46			NFAT5	16q22.1	0.44			TCF3	19p13.3	0.37
BCL11A	2p16.1	0.43		ACSL6	5q31.1	0.46		TULP4	6q25-q26	0.44			ACVR2B	3p22	0.45			CAPN10	2q37.3	0.44			ZNF146	19q13.1	0.37
PANK1	10q23.31	0.43		SLC9A8	20q13.13	0.46		ADCK3	1q42.13	0.44			ZFHX3	16q22.3	0.45			SLC35E4	22q12.2	0.44			ZMYM2	13q11-q12	0.37
TUG1	22q12.2	0.43		TULP4	6q25-q26	0.46		ACTR3B	7q36.1	0.44			KRIT1	7q21.2	0.45			C2ORF54	2q37.3	0.44			ARID1A	1p35.3	0.37
KMT2E	7q22.1	0.43		GLCE	15q23	0.46		CAMSAP3	19p13.2	0.44			CLN8	8p23	0.45			FAAP100	17q25.3	0.44			EIF2S2	20q11.2	0.37
ZNFX1	20q13.13	0.43		ZNF500	16p13.3	0.46		ZNF529	19q13.13	0.44			FANCF	11p15	0.45			ZMIZ2	7p13	0.44			PRPF4B	6p25.2	0.37
FOXK1	7p22.1	0.43		ZNF830	17q12	0.46		ZNF830	17q12	0.44			HNRNPH3	10q22	0.45			TOP1MT	8q24.3	0.44			SART1	11q13.1	0.37
PAPD5	16q12.1	0.43		ZNF350	19q13.41	0.46		DNAJC2	7q22	0.44			IGSF3	1p13	0.45			NKD1	16q12.1	0.44			MAGI1	3p14.1	0.37
CEACAM5	19q13.1-q13.2	0.42		CAPN13	2p22-p21	0.46		KCNMB3	3q26.3-q27	0.44			TET3	2p13.1	0.45			BCL11A	2p16.1	0.44			ROCK2	2p24	0.37
CLDN4	7q11.23	0.42		INPP5J	22q12.2	0.46		BIN1	2q14	0.43			LAMP1	13q34	0.45			CES4A	16q22.1	0.44			SETD1A	16p11.2	0.37
CLDN3	7q11.23	0.42		ANAPC1	2q12.1	0.46		MIR-181C/181C	null	0.43			CNOT4	7q33	0.45			CEP164	11q23.3	0.44			DHX38	16q22	0.37
FOXO3	6q21	0.42		UNKL	16p13.3	0.46		MIR-181C/181C*	null	0.43			PDE7A	8q13	0.45			THSD1	13q14.3	0.44			TSPAN33	7q32.1	0.37
ID1	20q11	0.42		VPS51	11q13	0.45		VPS51	11q13	0.43			UPF1	19p13.11	0.45			SCRIB	8q24.3	0.44			GCC1	7q32.1	0.37
SHROOM1	5q31.1	0.42		CDH1	16q22.1	0.45		COL9A1	6q13	0.43			SFSWAP	12q24.33	0.45			WDR27	6q27	0.44			ESRP2	16q22.1	0.37
JUP	17q21	0.42		CEACAM5	19q13.1-q13.2	0.45		COL9A3	20q13.3	0.43			ST6GAL1	3q27.3	0.45			PROSER2	10p14	0.44			DTX2	7q11.23	0.37
LRP1	12q13.3	0.42		DNMT3B	20q11.2	0.45		ESRRA	11q13	0.43			SORL1	11q23.2-q24.2	0.45			IL22RA1	1p36.11	0.44			RAPGEFL1	17q21.1	0.37
MLLT4	6q27	0.42		GSS	20q11.2	0.45		FGFR4	5q35.2	0.43			KAT6A	8p11	0.45			FBXO2	1p36.22	0.44			LUC7L2	7q34	0.37
PTCH1	9q22.3	0.42		GTF2F2	13q14	0.45		FOXO3	6q21	0.43			SART1	11q13.1	0.45			AKAP8L	19p13.12	0.44			CROCCP2	1p36.13	0.37
TMEM184A	7p22.3	0.42		MEST	7q32	0.45		GAS2	11p14.3	0.43			HELZ	17q24.2	0.45			NSUN5P2	7q11.23	0.44			SUGT1P3	13q14.11	0.37
TCF20	22q13.3|22q13.3	0.42		OVOL1	11q13	0.45		KCNQ1	11p15.5	0.43			ARIH2	3p21	0.45			GALNT11	7q36.1|7q36.1	0.44			TRIM44	11p13	0.37
TUFT1	1q21	0.42		PLCB4	20p12	0.45		PKLR	1q21	0.43			CHERP	19p13.1	0.45			RBM26	13q31.1	0.44			CHD7	8q12.2	0.37
CXCL14	5q31	0.42		ZNF217	20q13.2	0.45		PVR	19q13.2	0.43			SEC63	6q21	0.45			EPS8L2	11p15.5	0.44			TNRC6B	22q13.1	0.37
PHACTR2	6q24.2	0.42		CPNE1	20q11.22	0.45		SLC22A5	5q23.3	0.43			CCDC92	12q24.31	0.45			MIR-181C/181C	null	0.43			THSD1	13q14.3	0.37
KHDRBS3	8q24.2	0.42		PHACTR2	6q24.2	0.45		SSBP4	19p13.1	0.43			COASY	17q21.2	0.45			MIR-181C/181C*	null	0.43			MDN1	6q15	0.37
MGAT4B	5q35	0.42		ABCC5	3q27	0.45		TCF20	22q13.3|22q13.3	0.43			BTBD9	6p21	0.45			CES1	16q22.2	0.43			GSE1	16q24.1	0.37
ASB13	10p15.1	0.42		GGCT	7p15-p14	0.45		PHF14	7p21.3	0.43			ZNF563	19p13.2	0.45			CHKA	11q13.2	0.43			MED13L	12q24.21	0.37
TRIM56	7q22.1	0.42		TMEM243	7q21.12	0.45		NANP	20p11.1	0.43			AMOTL2	3q21-q22	0.45			CLCN2	3q27.1	0.43			NOMO1	16p13.11	0.37
PHACTR3	20q13.32-q13.33	0.42		MYO15B	17q25.1	0.45		HSPH1	13q12.3	0.43			NBPF3	1p36.12	0.45			CTSV	9q22.2	0.43			PRR12	19q13.33	0.37
SCAND1	20q11.1-q11.23	0.42		PAAF1	11q13.4	0.45		STK38	6p21	0.43			PPP1R12C	19q13.42	0.45			DHX8	17q21.31	0.43			FAM135A	6q13	0.37
ABLIM2	4p16.1	0.42		CAB39L	13q14.2	0.45		ESPNL	2q37.3	0.43			COBLL1	2q24.3	0.45			MIR-592/592	null	0.43			NCOA5	20q13.12	0.37
CMTM8	3p22.3	0.42		APCDD1	18p11.22	0.45		TMEM243	7q21.12	0.43			MORC2	22q12.2	0.45			EZH1	17q21.1-q21.3	0.43			C6ORF47	6p21.3	0.37
BIVM	13q33.1	0.42		ZNF689	16p11.2	0.45		ZNF696	8q24.3	0.43			GGA3	17q25.1	0.45			FANCF	11p15	0.43			ZNF251	8q24.3	0.37
RAB11FIP2	10q26.11	0.42		RTP3	3p21.3	0.45		NUAK2	1q32.1	0.43			CLEC16A	16p13.13	0.45			MOCS1	6p21.3	0.43			KMT2C	7q36.1	0.37
ATP10B	5q34	0.42		HDAC10	22q13.31	0.45		APCDD1	18p11.22	0.43			NAV2	11p15.1	0.45			POR	7q11.2	0.43			LNX2	13q12.2	0.37
THSD1	13q14.3	0.42		EPB41L4B	9q31-q32	0.45		CTTNBP2	7q31	0.43			SPATA13	13q12.12	0.45			ZNF12	7p22.1	0.43			SPACA3	17q11.2	0.37
SEL1L3	4p15.2	0.42		EPDR1	7p14.1	0.45		DNAJC30	7q11.23	0.43			PRR12	19q13.33	0.45			ZNF43	19p13.1-p12	0.43			DNAJC2	7q22	0.37
OSBP2	22q12.2	0.42		SEPHS2	16p11.2	0.45		EPDR1	7p14.1	0.43			VPS41	7p14-p13	0.45			ZMYM2	13q11-q12	0.43			KIAA2026	9p24.1	0.37
CAMSAP3	19p13.2	0.42		XPO5	6p21.1	0.45		PIWIL2	8p21.3	0.43			VPS4A	16q22.1	0.45			RAB11FIP3	16p13.3	0.43			PAPD5	16q12.1	0.37
KIAA1549	7q34	0.42		ZNF486	19p12	0.45		ERP27	12p12.3	0.43			MYLIP	6p22.3	0.45			RBM6	3p21.3	0.43			KCNH8	3p24.3	0.36
ZNF462	9q31.2	0.42		ZBED5	11p15.3	0.45		ANKH	5p15.1	0.43			FAM217B	20q13.33	0.45			USPL1	13q12.3	0.43			DAGLA	11q12.2	0.36
LNX2	13q12.2	0.42		NAT9	17q25.1	0.45		SNX21	20q13.12	0.43			ABCF1	6p21.33	0.44			CD3EAP	19q13.3	0.43			GOLGA3	12q24.33	0.36
PTCD1	7q22.1	0.42		PLEKHA1	10q26.13	0.45		BMF	15q14	0.43			CREBBP	16p13.3	0.44			TSEN2	3p25.2	0.43			ZBTB49	4p16.3	0.36
SENP6	6q14.1	0.42		NUFIP1	13q14	0.45		UNC5CL	6p21.1	0.43			CSTF1	20q13.2	0.44			NUAK2	1q32.1	0.43			GTF2F2	13q14	0.36
ZNF337	20p11.1	0.42		ZBTB10	8q13-q21.1	0.44		CAPN13	2p22-p21	0.43			NFATC3	16q22.2	0.44			ASAP1	8q24.1-q24.2	0.43			INPPL1	11q13	0.36
FBXO2	1p36.22	0.42		CLDN3	7q11.23	0.44		MEX3A	1q22	0.43			POR	7q11.2	0.44			NBPF3	1p36.12	0.43			LIG4	13q33-q34	0.36
TMEM189	20q13.2	0.42		FGFR3	4p16.3	0.44		MYOM3	1p36.11	0.43			PRSS8	16p11.2	0.44			LSM14B	20q13.33	0.43			LMO7	13q22.2	0.36
ASTE1	3q22.1	0.42		FOXF2	6p25.3	0.44		IYD	6q25.1	0.43			PURA	5q31	0.44			ZNF577	19q13.41	0.43			LRP5	11q13.4	0.36
SLC2A8	9q33.3	0.42		GPR20	8q24.3	0.44		TNS3	7p12.3	0.43			RRBP1	20p12	0.44			MIEF1	22q13	0.43			MNT	17p13.3	0.36
RBM26	13q31.1	0.42		HNF4A	20q13.12	0.44		IRF2BP2	1q42.3	0.43			ZNF37A	10p11.2	0.44			TUG1	22q12.2	0.43			PLXNA2	1q32.2	0.36
C7ORF13	7q36.3	0.42		JUN	1p32-p31	0.44		UPF3A	13q34	0.43			ITGA8	10p13	0.44			NAT10	11p13	0.43			RPN2	20q12-q13.1	0.36
EPS8L2	11p15.5	0.42		MUC20	3q29	0.44		GSK3B	3q13.3	0.42			BECN1	17q21	0.44			DIS3	13q22.1	0.43			SLC7A4	22q11.21	0.36
ACR	22q13.33	0.41		MYC	8q24.21	0.44		GTF2F2	13q14	0.42			TBX19	1q24.2	0.44			SLC12A9	7q22	0.43			TTC3	21q22.2	0.36
ASL	7q11.21	0.41		PRSS8	16p11.2	0.44		SOWAHA	5q31.1	0.42			SLC9A3R1	17q25.1	0.44			NAV2	11p15.1	0.43			VIPR1	3p22	0.36
EFNA1	1q21-q22	0.41		ACTL10	20q11.22	0.44		TDGF1	3p21.31	0.42			MICAL2	11p15.3	0.44			SRGAP1	12q14.2	0.43			USP7	16p13.3	0.36
EFNA4	1q21-q22	0.41		TOP1	20q12-q13.1	0.44		THRB	3p24.2	0.42			PUM1	1p35.2	0.44			CGN	1q21	0.43			TAF15	17q11.1-q11.2	0.36
CEACAM6	19q13.2	0.41		ZNF212	7q36.1	0.44		ZNF212	7q36.1	0.42			UTP14C	13q14.2	0.44			DOCK6	19p13.2	0.43			PICALM	11q14	0.36
CNOT4	7q33	0.41		CDK13	7p13	0.44		AXIN1	16p13.3	0.42			RBM14	11q13.2	0.44			COX19	7p22.3	0.43			CYP4F2	19p13.12	0.36
PVR	19q13.2	0.41		DCHS1	11p15.4	0.44		EIF3B	7p22.3	0.42			CAMKK2	12q24.2	0.44			PAN3	13q12.2	0.43			EIF4G3	1p36.12	0.36
SLC7A1	13q12.3	0.41		NES	1q23.1	0.44		NRXN2	11q13	0.42			PDAP1	7q22.1	0.44			MEX3A	1q22	0.43			TBX19	1q24.2	0.36
SLC7A4	22q11.21	0.41		TSPAN33	7q32.1	0.44		CXCL14	5q31	0.42			ATG9A	2q35	0.44			ZNF573	19q13.12	0.43			LRRFIP2	3p22.2	0.36
THRB	3p24.2	0.41		AGMAT	1p36.21	0.44		EPM2AIP1	3p22.1	0.42			GGNBP2	17q12	0.44			FITM2	20q13.12	0.43			TRIP10	19p13.3	0.36
SLC30A2	1p35.3	0.41		ZNF773	19q13.43	0.44		ABCC5	3q27	0.42			DSN1	20q11.23	0.44			DAGLA	11q12.2	0.42			TJP2	9q13-q21	0.36
SYN3	22q12.3	0.41		OSER1	20q13.11	0.44		TGOLN2	2p11.2	0.42			NUAK2	1q32.1	0.44			MIR-552/552	null	0.42			MBNL2	13q32.1	0.36
STK24	13q31.2-q32.3	0.41		ZNF503	10q22.2	0.44		BLCAP	20q11.23	0.42			ITSN2	2p23.3	0.44			MIR-98/98	null	0.42			NOD1	7p14.3	0.36
PPFIBP2	11p15.4	0.41		OGDHL	10q11.23	0.44		WIF1	12q14.3	0.42			ZBTB7A	19p13.3	0.44			GTF2F2	13q14	0.42			ZBTB18	1q44	0.36
DGKD	2q37.1	0.41		DNMBP	10q24.2	0.44		C10ORF82	10q25.3	0.42			AGAP1	2q37	0.44			JUP	17q21	0.42			ANO9	11p15.5	0.36
SNX4	3q21.2	0.41		MAU2	19p13.11	0.44		MYO15B	17q25.1	0.42			CES4A	16q22.1	0.44			MED22	9q34.2	0.42			BLCAP	20q11.23	0.36
BRSK2	11p15.5	0.41		ZBTB38	3q23	0.44		TRMT61A	14q32	0.42			DCAF16	4p15.31	0.44			THRB	3p24.2	0.42			ADRM1	20q13.33	0.36
ROMO1	20q11.22	0.41		RAB3GAP2	1q41	0.44		HDAC10	22q13.31	0.42			DHTKD1	10p14	0.44			ZNF99	19p12	0.42			WWP2	16q22.1	0.36
TUBGCP3	13q34	0.41		WIPI2	7p22.1	0.44		DTNBP1	6p22.3	0.42			ZNF652	17q21.32	0.44			TBX19	1q24.2	0.42			CEP250	20q11.22	0.36
ZBED6CL	7q36.1	0.41		IL22RA1	1p36.11	0.44		C16ORF13	16p13.3	0.42			SETD1B	12q24.31	0.44			ROMO1	20q11.22	0.42			ATXN2L	16p11	0.36
PPP1R14C	6q24.3-q25.3	0.41		KLHL3	5q31	0.44		ZNF577	19q13.41	0.42			HIC2	22q11.21	0.44			XYLB	3p22-p21.3	0.42			MGAT4B	5q35	0.36
TMEM120A	7q11.23	0.41		MYOM3	1p36.11	0.44		TMEM209	7q32.2	0.42			ATG2A	11q13.1	0.44			RBM12	20q11.21	0.42			ZNF664	12q24.31	0.36
MPHOSPH8	13q12.11	0.41		MGC72080	7q21.3	0.44		NKD1	16q12.1	0.42			RRP12	10q24.1	0.44			PRR14	16p11.2	0.42			TMC7	16p12.3	0.36
FBXO34	14q22.3	0.41		EPS8L2	11p15.5	0.44		PUS10	2p16.1	0.42			SZT2	1p34.2	0.44			ACSF2	17q21.33	0.42			KDM7A	7q34	0.36
GPATCH1	19q13.11	0.41		MIR-196B/196B	null	0.43		SHANK2	11q13.2	0.42			MKRN1	7q34	0.44			ARHGAP39	8q24.3	0.42			CABLES2	20q13.33	0.36
DOK4	16q21	0.41		MIR-196B/196B*	null	0.43		MKRN1	7q34	0.42			PMEPA1	20q13.31-q13.33	0.44			MCM3AP-AS1	21q22.3	0.42			MALAT1	11q13.1	0.36
PCID2	13q34	0.41		ATIC	2q35	0.43		SPDYE1	7p13	0.42			ADCK3	1q42.13	0.44			TRIM56	7q22.1	0.42			NELFCD	20q13	0.36
RAD54L2	3p21.2	0.41		ENTPD6	20p11.21	0.43		PRDM11	11p11	0.42			APMAP	20p11.2	0.44			APCDD1	18p11.22	0.42			CXXC5	5q31.2	0.36
GSE1	16q24.1	0.41		CKMT2	5q13.3	0.43		SLC12A9	7q22	0.42			ZSWIM1	20q13.12	0.44			SSUH2	3p26.1	0.42			ATAD2B	2p24.1-p23.3	0.36
MCF2L	13q34	0.41		DBI	2q12-q21	0.43		SALL4	20q13.2	0.42			UBXN7	3q29	0.44			DTNBP1	6p22.3	0.42			PPP1R12C	19q13.42	0.36
SLC2A9	4p16.1	0.41		FOXO3	6q21	0.43		AS3MT	10q24.32	0.42			ANKRD17	4q13.3	0.44			UBR5	8q22	0.42			FAM83E	19q13.33	0.36
CHPT1	12q	0.41		PHOSPHO2	2q31.1	0.43		ZBTB2	6q25.1	0.42			CNNM3	2p12-p11.2	0.44			ACSS1	20p11.21	0.42			USP40	2q37.1	0.36
TULP4	6q25-q26	0.41		PPARGC1B	5q32	0.43		LEMD2	6p21.31	0.42			STK36	2q35	0.44			RAX2	19p13.3	0.42			SUPT20H	13q13.3	0.36
SALL4	20q13.2	0.41		TG	8q24	0.43		GATAD1	7q21-q22	0.42			UNKL	16p13.3	0.44			EPDR1	7p14.1	0.42			UBOX5	20p13	0.36
SPRYD7	13q14	0.41		TNFRSF25	1p36.2	0.43		FOXK1	7p22.1	0.42			ENGASE	17q25.3	0.44			BCAS4	20q13.13	0.42			KANSL3	2q11.2	0.36
HCN3	1q22	0.41		BRSK2	11p15.5	0.43		ZNF251	8q24.3	0.42			ACTN4	19q13	0.43			PPRC1	10q24.32	0.42			FAM222B	17q11.2	0.36
MYRIP	3p22.1	0.41		XYLB	3p22-p21.3	0.43		SERINC5	5q14.1	0.42			AP2A2	11p15.5	0.43			FBXO46	19q13.3	0.42			CFAP44	3q13.2	0.36
PAN3	13q12.2	0.41		SEMA3C	7q21-q31	0.43		GALNT11	7q36.1|7q36.1	0.42			AKT2	19q13.1-q13.2	0.43			SLC2A4RG	20q13.33	0.42			CENPJ	13q12.12	0.36
GPR160	3q26.2-q27	0.41		WIF1	12q14.3	0.43		PCIF1	20q13.12	0.42			MIR-181D/181D	null	0.43			BMF	15q14	0.42			SETD1B	12q24.31	0.36
STK36	2q35	0.41		PHC3	3q26.2	0.43		DUS1L	17q25.3	0.42			FUK	16q22.1	0.43			ZNF429	19p12	0.42			KDM4C	9p24.1	0.36
MISP	19p13.3	0.41		ITPKC	19q13.1	0.43		ANAPC1	2q12.1	0.42			FOXN3	14q31.3	0.43			DSTYK	1q32.1	0.42			ERC1	12p13.3	0.36
DUS1L	17q25.3	0.41		NUAK2	1q32.1	0.43		ATIC	2q35	0.41			CTBP2	10q26.13	0.43			DNAJC2	7q22	0.42			SARM1	17q11	0.36
ANAPC1	2q12.1	0.41		ZNF587	19q13.43	0.43		BYSL	6p21.1	0.41			ERF	19q13	0.43			SND1-IT1	7q31	0.42			ATG4B	2q37.3	0.36
IFNLR1	1p36.11	0.41		PUS10	2p16.1	0.43		CHKA	11q13.2	0.41			GNA11	19p13.3	0.43			MYLIP	6p22.3	0.42			CLEC16A	16p13.13	0.36
CEBPA	19q13.1	0.4		PID1	2q36.3	0.43		ID1	20q11	0.41			HLA-L	6p21.3	0.43			PILRB	7q22.1	0.42			KIF13B	8p12	0.36
CES1	16q22.2	0.4		LRRC36	16q22.1	0.43		KCNA5	12p13	0.41			MYO1C	17p13.3	0.43			TMEM150A	2p11.2	0.42			DAPK2	15q22.31	0.36
COL9A1	6q13	0.4		RAB11FIP2	10q26.11	0.43		KHK	2p23.3	0.41			NEU1	6p21.3	0.43			MANBAL	20q11.23	0.42			OSBP2	22q12.2	0.36
DDC	7p12.2	0.4		UMODL1	21q22.3	0.43		PM20D2	6q15	0.41			MADD	11p11.2	0.43			HIF3A	19q13.32	0.42			ZSWIM1	20q13.12	0.36
F7	13q34	0.4		TMEM41A	3q27.2	0.43		MLLT4	6q27	0.41			KHSRP	19p13.3	0.43			IFNLR1	1p36.11	0.42			NDRG3	20q11.21-q11.23	0.36
F10	13q34	0.4		BMF	15q14	0.43		PDE6A	5q31.2-q34	0.41			ZFYVE9	1p32.3	0.43			MIR-1247/1247	null	0.41			USP31	16p12.2	0.36
PPARGC1B	5q32	0.4		ZNF345	19q13.12	0.43		PTPRK	6q22.2-q22.3	0.41			ZSWIM3	20q13.12	0.43			VPS51	11q13	0.41			WDFY1	2q36.1	0.36
GTF2F2	13q14	0.4		EPC2	2q23.1	0.43		SLC22A3	6q25.3	0.41			DHX38	16q22	0.43			CACNA1D	3p14.3	0.41			USP36	17q25.3	0.36
KNG1	3q27	0.4		PRDM13	6q16.2	0.43		TG	8q24	0.41			TSHZ1	18q22.3	0.43			ERBB3	12q13	0.41			KIAA1549	7q34	0.36
MEP1A	6p12-p11	0.4		DNAJC2	7q22	0.43		PPFIBP2	11p15.4	0.41			CD3EAP	19q13.3	0.43			GRB7	17q12	0.41			TP53INP2	20q11.22	0.36
PKLR	1q21	0.4		NSG1	4p16.3	0.43		TNFRSF25	1p36.2	0.41			GGCT	7p15-p14	0.43			HNF4A	20q13.12	0.41			PRKD2	19q13.3	0.36
UBL3	13q12-q13	0.4		DSCR9	21q22.13	0.43		AP4M1	7q22.1	0.41			FAAP100	17q25.3	0.43			KCNJ14	19q13	0.41			UPF2	10p14-p13	0.36
EIF3B	7p22.3	0.4		ZNF573	19q13.12	0.43		IQCB1	3q13.33|3q21.1	0.41			MCM3AP-AS1	21q22.3	0.43			PAH	12q22-q24.2	0.41			INTS6	13q14.3	0.36
URI1	19q12	0.4		DUS1L	17q25.3	0.43		TBC1D5	3p24.3	0.41			CXXC5	5q31.2	0.43			PTK7	6p21.1-p12.2	0.41			MIR-26A-1/26A	null	0.35
MMP24	20q11.2	0.4		SYNE4	19q13.12	0.43		ZMIZ2	7p13	0.41			CDK5RAP1	20q11.21	0.43			RTKN	2p13.1	0.41			MIR-26A-2/26A	null	0.35
UBE2C	20q13.12	0.4		ZNF649	19q13.41	0.43		ARMC2	6q21	0.41			MEGF11	15q22.31	0.43			HERC2P2	15q11.2	0.41			CACNA1D	3p14.3	0.35
NUDT4	12q21	0.4		AHCY	20q11.22	0.42		MEGF11	15q22.31	0.41			GATAD2A	19p13.11	0.43			VIL1	2q35	0.41			CAMK2G	10q22	0.35
ATP13A3	3q29	0.4		MIR-181C/181C	null	0.42		MAP1LC3A	20q11.22	0.41			PHIP	6q14	0.43			ZNF675	19p12	0.41			CLCN6	1p36	0.35
NAA16	13q14.11	0.4		MIR-181C/181C*	null	0.42		ZNF514	2q11.1	0.41			NOL8	9q22.31	0.43			AXIN1	16p13.3	0.41			EFNB2	13q33	0.35
FBXO31	16q24.2	0.4		CHKA	11q13.2	0.42		CES4A	16q22.1	0.41			NBPF15	1q21.2	0.43			DGKD	2q37.1	0.41			EIF4G1	3q27.1	0.35
MYO15B	17q25.1	0.4		CPN2	3q29	0.42		OGDHL	10q11.23	0.41			ZNF507	19q13.11	0.43			HERC2	15q13	0.41			EPAS1	2p21-p16	0.35
ZNF563	19p13.2	0.4		CSNK2A2	16q21	0.42		DNMBP	10q24.2	0.41			ANKRD26	10p12.1	0.43			ADGRG1	16q21	0.41			BPTF	17q24.3	0.35
COMMD7	20q11.21	0.4		EDN1	6p24.1	0.42		OSBP2	22q12.2	0.41			ZDHHC7	16q24.1	0.43			PPT2	6p21.3	0.41			GOLGB1	3q13	0.35
MAP1LC3A	20q11.22	0.4		CHST13	3q21.3	0.42		SLC2A4RG	20q13.33	0.41			CHD7	8q12.2	0.43			NRXN2	11q13	0.41			GSK3A	19q13.2	0.35
PARD3B	2q33.3	0.4		GAS2	11p14.3	0.42		SPHK2	19q13.2	0.41			CDK19	6q21	0.43			KMT2B	19q13.1	0.41			MYO9A	15q22-q23	0.35
ZNF587	19q13.43	0.4		SOWAHA	5q31.1	0.42		HCN3	1q22	0.41			PRRC2C	1q23.3	0.43			EPM2AIP1	3p22.1	0.41			NF1	17q11.2	0.35
KLHL23	2q31.1	0.4		PTPRD	9p23-p24.3	0.42		PROSER2	10p14	0.41			MGRN1	16p13.3	0.43			DMTF1	7q21	0.41			PVR	19q13.2	0.35
FBXL12	19p13.2	0.4		SALL1	16q12.1	0.42		SENP6	6q14.1	0.41			LARP1	5q33.2	0.43			ARIH2	3p21	0.41			PXN	12q24.31	0.35
TTC17	11p11.2	0.4		TCP10	6q27	0.42		PRDM13	6q16.2	0.41			FBXO46	19q13.3	0.43			EHMT2	6p21.31	0.41			PEX5	12p13.31	0.35
IQCE	7p22.3	0.4		THRB	3p24.2	0.42		NUFIP1	13q14	0.41			MEPCE	7q22.1	0.43			WIF1	12q14.3	0.41			SMARCA4	19p13.2	0.35
SATB2	2q33	0.4		ZNF99	19p12	0.42		DSCR9	21q22.13	0.41			SPHK2	19q13.2	0.43			WDR59	16q23.1	0.41			STX1A	7q11.23	0.35
MAU2	19p13.11	0.4		ZNF148	3q21	0.42		TMEM150A	2p11.2	0.41			TMEM259	19p13.3	0.43			ZNF773	19q13.43	0.41			TCF7L2	10q25.3	0.35
SPDYE1	7p13	0.4		ZNF208	19p12	0.42		C7ORF13	7q36.3	0.41			NIPBL	5p13.2	0.43			ENTHD2	17q25.3	0.41			EIF4H	7q11.23	0.35
RANBP10	16q22.1	0.4		HSPB3	5q11.2	0.42		C8ORF33	8q24.3	0.41			MOCS3	20q13.13	0.43			FAM210B	20q13.2	0.41			EIF3A	10q26	0.35
COX19	7p22.3	0.4		TMEM63A	1q42.12	0.42		CCT6A	7p11.2	0.4			ZNF573	19q13.12	0.43			ESPN	1p36.31	0.41			JRKL	11q21	0.35
ZDHHC23	3q13.31	0.4		TRPM6	9q21.13	0.42		ABCC2	10q24	0.4			LRRC75B	22q11.23	0.43			DNAJC30	7q11.23	0.41			SLC7A6	16q22.1	0.35
KRT23	17q21.2	0.4		RAB32	6q24.3	0.42		E2F1	20q11.2	0.4			BOD1L1	4p16.1	0.43			MCM8	20p12.3	0.41			MFHAS1	8p23.1	0.35
ZNF500	16p13.3	0.4		PPDPF	20q13.33	0.42		KAT2A	17q21	0.4			SLX4IP	20p12.2	0.43			MAP1LC3A	20q11.22	0.41			N4BP1	16q12.1	0.35
SERINC5	5q14.1	0.4		GCC1	7q32.1	0.42		LRP1	12q13.3	0.4			GIGYF1	7q22	0.43			DUSP18	22q12.2	0.41			RAPGEF5	7p15.3	0.35
SLCO4A1	20q13.33	0.4		SPDYE3	7q22.1	0.42		C7ORF31	7p15.3	0.4			SOWAHC	2q13	0.43			TSPEAR	21q22.3	0.41			ARHGEF11	1q21	0.35
PCIF1	20q13.12	0.4		ISG20L2	1q23.1	0.42		SCT	11p15.5	0.4			BCL9	1q21	0.42			DLGAP4	20q11.23	0.41			ZC3H11A	1q32.1	0.35
XPO4	13q11	0.4		SSUH2	3p26.1	0.42		SLC20A2	8p11.21	0.4			VPS51	11q13	0.42			ANKRD10	13q34	0.41			TRANK1	3p22.2	0.35
SLC13A3	20q13.12	0.4		SETDB2	13q14	0.42		SNTA1	20q11.2	0.4			CEBPG	19q13.11	0.42			CHD7	8q12.2	0.41			SMG7	1q25	0.35
ATIC	2q35	0.39		CTTNBP2	7q31	0.42		TLE2	19p13.3	0.4			DUSP8	11p15.5	0.42			SHANK2	11q13.2	0.41			RNF10	12q24.31	0.35
CTSV	9q22.2	0.39		PHYHIPL	10q11	0.42		USP7	16p13.3	0.4			HNF4A	20q13.12	0.42			GGA3	17q25.1	0.41			NUP153	6p22.3	0.35
SLC26A3	7q31	0.39		LSM8	7q31.31	0.42		SNX4	3q21.2	0.4			ITPR3	6p21	0.42			ZNF707	8q24.3	0.41			AKAP9	7q21-q22	0.35
EIF4EBP2	10q21-q22	0.39		MEGF11	15q22.31	0.42		URI1	19q12	0.4			RBBP6	16p12.2	0.42			CCNL1	3q25.31	0.41			ARID3B	15q24	0.35
ELF3	1q32.2	0.39		C2ORF15	2q11.2	0.42		ZSCAN12	6p21	0.4			SMARCA4	19p13.2	0.42			ZNF471	19q13.43	0.41			SLC12A7	5p15	0.35
F2RL2	5q13	0.39		KANSL1	17q21.31	0.42		LZTS3	20p13	0.4			SMARCC1	3p21.31	0.42			CRAMP1	16p13.3	0.41			NFAT5	16q22.1	0.35
FGFR4	5q35.2	0.39		SLC38A4	12q13	0.42		RBM12	20q11.21	0.4			AURKA	20q13	0.42			PLEKHA4	19q13.33	0.41			EHMT2	6p21.31	0.35
FTL	19q13.33	0.39		RNLS	10q23.31	0.42		SLC25A15	13q14	0.4			TARBP1	1q42.3	0.42			VPS41	7p14-p13	0.41			PRDM4	12q23-q24.1	0.35
GPR35	2q37.3	0.39		MTF2	1p22.1	0.42		ATP13A3	3q29	0.4			DNAJC7	17q21.2	0.42			LRRC75B	22q11.23	0.41			AKAP11	13q14.11	0.35
HSD11B2	16q22	0.39		POLR3E	16p12.2	0.42		TSEN2	3p25.2	0.4			ZNF12	7p22.1	0.42			DENND5B	12p11.21	0.41			EPS8L3	1p13.3	0.35
LAMP1	13q34	0.39		SAYSD1	6p21.2	0.42		MYBPHL	1p13.3	0.4			AXIN2	17q24.1	0.42			CPSF1	8q24.23	0.41			ZBED6CL	7q36.1	0.35
MAFG	17q25.3	0.39		RAD54L2	3p21.2	0.42		RTP3	3p21.3	0.4			PPFIA1	11q13.3	0.42			AHSA2	2p15	0.41			LRRC10	12q15	0.35
PDK4	7q21.3	0.39		FBXO46	19q13.3	0.42		ZNRF3	22q12.1	0.4			DGKD	2q37.1	0.42			MIR-224/224	null	0.4			ANKRD27	19q13.11	0.35
PLCB4	20p12	0.39		SPDYE1	7p13	0.42		TUG1	22q12.2	0.4			EIF3B	7p22.3	0.42			MIR-224/224*	null	0.4			KIAA1109	4q27	0.35
C7ORF31	7p15.3	0.39		YAE1D1	7p14.1	0.42		PID1	2q36.3	0.4			SMC3	10q25	0.42			CSNK1E	22q13.1	0.4			GET4	7p22.3	0.35
SLC22A3	6q25.3	0.39		ACKR3	2q37.3	0.42		RAB11FIP2	10q26.11	0.4			DDX23	12q13.12	0.42			EFNA4	1q21-q22	0.4			TMTC4	13q32.3	0.35
ZNF3	7q22.1	0.39		AS3MT	10q24.32	0.42		DOK4	16q21	0.4			PHF14	7p21.3	0.42			KIF3C	2p23	0.4			CDHR5	11p15.5	0.35
ZKSCAN1	7q22	0.39		NYNRIN	14q12	0.42		H2AFJ	12p12.3	0.4			VPRBP	3p21.2	0.42			IPO5	13q32.2	0.4			BRWD1	21q22.2	0.35
USP7	16p13.3	0.39		CGN	1q21	0.42		SAYSD1	6p21.2	0.4			INADL	1p31.3	0.42			LIG3	17q11.2-q12	0.4			RNF216	7p22.1	0.35
TRIM24	7q32-q34	0.39		ZNF439	19p13.2	0.42		PCID2	13q34	0.4			NES	1q23.1	0.42			PLAGL1	6q24-q25	0.4			ZNF507	19q13.11	0.35
CES2	16q22.1	0.39		RNF182	6p23	0.42		ZCCHC14	16q24.2	0.4			TOMM34	null	0.42			PTCH1	9q22.3	0.4			ZDHHC7	16q24.1	0.35
CDC16	13q34	0.39		ZNF324	19q13.43	0.42		SLC2A9	4p16.1	0.4			LDLRAD3	11p13	0.42			PVR	19q13.2	0.4			WDR37	10p15.3	0.35
TAX1BP1	7p15	0.39		CDHR1	10q23.1	0.42		ZBTB38	3q23	0.4			SETD6	16q21	0.42			SORL1	11q23.2-q24.2	0.4			TTC17	11p11.2	0.35
NRG2	5q31.2	0.39		MANBAL	20q11.23	0.42		CHPT1	12q	0.4			PHC3	3q26.2	0.42			TCF20	22q13.3|22q13.3	0.4			ZNF609	15q22.31	0.35
SOGA1	20q11.23	0.39		PCIF1	20q13.12	0.42		KIAA1147	7q34	0.4			MIR17HG	13q31.3	0.42			XRCC1	19q13.2	0.4			MYCBP2	13q22	0.35
RAPGEF2	4q32.1	0.39		PBLD	10q21.3	0.42		ZDHHC23	3q13.31	0.4			STK40	1p34.3	0.42			TMEM170B	6p24.2	0.4			KDM6B	17p13.1	0.35
RAB11FIP3	16p13.3	0.39		CLSTN2	3q23	0.42		ISX	22q12.3	0.4			NSRP1	17q11.2	0.42			TRRAP	7q21.2-q22.1	0.4			RNF114	20q13.13	0.35
SAP18	13q12.11	0.39		SLC13A3	20q13.12	0.42		FBXO2	1p36.22	0.4			ZFYVE27	10q24.2	0.42			BRSK2	11p15.5	0.4			IQCE	7p22.3	0.35
MAP3K2	2q14.3	0.39		IFNLR1	1p36.11	0.42		NHLRC3	13q13.3	0.4			NDE1	16p13.11	0.42			RPL23	17q	0.4			FNBP4	11p11.2	0.35
GGCT	7p15-p14	0.39		AMT	3p21.31	0.41		SFXN5	2p13	0.4			ZNF444	19q13.43	0.42			VAV3	1p13.3	0.4			PARD3	10p11.21	0.35
DSN1	20q11.23	0.39		DNMT3A	2p23	0.41		MYLIP	6p22.3	0.4			KIF16B	20p11.23	0.42			KHDRBS3	8q24.2	0.4			SRRM2	16p13.3	0.35
FAM210B	20q13.2	0.39		ID1	20q11	0.41		BRD7	16q12	0.4			R3HDM2	12q13.3	0.42			HSPH1	13q12.3	0.4			ZMYND8	20q13.12	0.35
STK40	1p34.3	0.39		MEP1A	6p12-p11	0.41		CDH1	16q22.1	0.39			RPIA	2p11.2	0.42			CERS4	19p13.2	0.4			ABCC10	6p21.1	0.35
USP42	7p22.1	0.39		MYB	6q22-q23	0.41		CEBPE	14q11.2	0.39			CNOT1	16q21	0.42			ZNF767P	7q36.1	0.4			SEC16B	1q25.2	0.35
RTEL1	20q13.3	0.39		NDUFC2	11q14.1	0.41		DBI	2q12-q21	0.39			KDM4C	9p24.1	0.42			ISG20L2	1q23.1	0.4			HNRNPUL2	11q12.3	0.35
PPP1R16A	8q24.3	0.39		PTPRO	12p13.3-p13.2|12p13-p12	0.41		MIR-92A-1/92A	null	0.39			TEX2	17q23.3	0.42			FBXO17	19q13.2	0.4			ESYT2	7q36.3	0.35
PUS7	7q22.3	0.39		C7ORF31	7p15.3	0.41		MIR-92A-2/92A	null	0.39			ZC3H13	13q14.13	0.42			TRAPPC9	8q24.3	0.4			MICAL3	22q11.21	0.35
CROT	7q21.1	0.39		SIAH1	16q12.1	0.41		EPHB2	1p36.1-p35	0.39			THSD1	13q14.3	0.42			NRIP2	12p13.33	0.4			TMEM181	6q25.3	0.35
GATAD2A	19p13.11	0.39		SPINK1	5q32	0.41		FTL	19q13.33	0.39			HMHA1	19p13.3	0.42			MLXIPL	7q11.23	0.4			EP400	12q24.33	0.35
PGPEP1	19p13.11	0.39		TCF20	22q13.3|22q13.3	0.41		SLC37A4	11q23.3	0.39			SLC7A10	19q13.1	0.42			SETDB2	13q14	0.4			MYOM3	1p36.11	0.35
LRRC36	16q22.1	0.39		XRCC1	19q13.2	0.41		MOCS1	6p21.3	0.39			DDAH2	6p21.3	0.42			ZNF117	7q11.21	0.4			SETD2	3p21.31	0.35
DLGAP4	20q11.23	0.39		ZNF12	7p22.1	0.41		PLCB4	20p12	0.39			IL17RA	22q11.1	0.42			PPP1R12C	19q13.42	0.4			BRD7	16q12	0.35
SHANK2	11q13.2	0.39		ZMYM2	13q11-q12	0.41		POR	7q11.2	0.39			CLUHP3	16p11.2	0.42			MBTD1	17q21.33	0.4			PILRB	7q22.1	0.35
POLR3E	16p12.2	0.39		SHFM1	7q21.3	0.41		SALL1	16q12.1	0.39			USP31	16p12.2	0.42			ANKRD26	10p12.1	0.4			DIS3L2	2q37.1	0.35
ZC3H13	13q14.13	0.39		GTF2IRD1	7q11.23	0.41		SRPK1	6p21.31	0.39			GATAD1	7q21-q22	0.42			EDEM2	20q11.22	0.4			IRF2BP2	1q42.3	0.35
ANKH	5p15.1	0.39		MMP24	20q11.2	0.41		ZNF142	2q35	0.39			WIZ	19p13.1	0.42			ATG2A	11q13.1	0.4			DENND1B	1q31.3	0.35
MICAL3	22q11.21	0.39		TOMM34	null	0.41		DCHS1	11p15.4	0.39			PNISR	6q16.3	0.42			BOP1	8q24.3	0.4			IFNLR1	1p36.11	0.35
ISX	22q12.3	0.39		UBE2C	20q13.12	0.41		DGAT1	8q24.3	0.39			IL22RA1	1p36.11	0.42			SZT2	1p34.2	0.4			ADD1	4p16.3	0.34
CDHR1	10q23.1	0.39		PRSS23	11q14.1	0.41		PGS1	17q25.3	0.39			SETD2	3p21.31	0.42			MEPCE	7q22.1	0.4			MIR-136/136	null	0.34
CAPN13	2p22-p21	0.39		PTP4A3	8q24.3	0.41		RAB11FIP3	16p13.3	0.39			PILRB	7q22.1	0.42			HMHA1	19p13.3	0.4			MIR-136/136*	null	0.34
AKAP8L	19p13.12	0.39		ZNF606	19q13.4	0.41		POM121	7q11.23	0.39			TNPO2	19p13.2	0.42			ZNF486	19p12	0.4			DDR1	6p21.3	0.34
VPS4A	16q22.1	0.39		ZBED6CL	7q36.1	0.41		TUBGCP3	13q34	0.39			AGT	1q42.2	0.41			CERS5	12q13.12	0.4			DVL3	3q27	0.34
TOX3	16q12.1	0.39		NCKAP5	2q21.2	0.41		ARFGEF1	8q13	0.39			ENTPD6	20p11.21	0.41			MTURN	7p14.3	0.4			ELF1	13q13	0.34
GIGYF1	7q22	0.39		DNTTIP1	20q13.12	0.41		HIBADH	7p15.2	0.39			COL9A3	20q13.3	0.41			BEND7	10p13	0.4			CTTN	11q13	0.34
REEP1	2p11.2	0.39		DTNBP1	6p22.3	0.41		NUDT4	12q21	0.39			ETV4	17q21.31	0.41			ZNF830	17q12	0.4			RAPGEF1	9q34.3	0.34
SOWAHC	2q13	0.39		ARMC2	6q21	0.41		FBXO31	16q24.2	0.39			ZNF585A	19q13.12	0.41			NUFIP1	13q14	0.4			ZNF366	5q13.2|5q13.2	0.34
BIN1	2q14	0.38		CXXC5	5q31.2	0.41		HOGA1	10q24.2	0.39			HSP90AB1	6p12	0.41			SND1	7q31.3	0.4			NOTCH1	9q34.3	0.34
ABCC6	16p13.1	0.38		HECA	6q23-q24	0.41		CCDC170	6q25.1	0.39			INPPL1	11q13	0.41			TMEM189	20q13.2	0.4			ZNF786	7q36.1	0.34
ATP7B	13q14.3	0.38		LTV1	6q24.2	0.41		CAB39L	13q14.2	0.39			KCNJ14	19q13	0.41			SERINC5	5q14.1	0.4			PRSS8	16p11.2	0.34
CEBPG	19q13.11	0.38		ZKSCAN7	3p21.32	0.41		ARL11	13q14.2	0.39			LRP1	12q13.3	0.41			SCAMP5	15q24.2	0.4			RBL2	16q12.2	0.34
CEACAM3	19q13.2	0.38		GGA3	17q25.1	0.41		IMMP2L	7q31	0.39			NEK3	13q14.13	0.41			CEMP1	16p13.3	0.4			CLIP1	12q24.3	0.34
ABCC2	10q24	0.38		ANKH	5p15.1	0.41		SPIRE2	16q24	0.39			NFE2L1	17q21.3	0.41			CERK	22q13.31	0.4			STRN	2p22.2	0.34
CSNK1E	22q13.1	0.38		PRDM11	11p11	0.41		ZNF587	19q13.43	0.39			POLH	6p21.1	0.41			ABCC6	16p13.1	0.39			ZNF384	12p12	0.34
DYNC1LI2	16q22.1	0.38		KIAA1147	7q34	0.41		C2ORF15	2q11.2	0.39			PRKAR2A	3p21.3-p21.2	0.41			CELP	9q34.3	0.39			UBC	12q24.3	0.34
FAH	15q25.1	0.38		ZNF462	9q31.2	0.41		EPB41L4B	9q31-q32	0.39			REL	2p13-p12	0.41			CHN2	7p15.3	0.39			ZNF224	19q13.2	0.34
FMO4	1q24.3	0.38		BRPF3	6p21	0.41		GPATCH1	19q13.11	0.39			SLC3A2	11q13	0.41			CRYGS	3q27.3	0.39			FZD5	2q33.3	0.34
KCNQ1	11p15.5	0.38		GOLIM4	3q26.2	0.41		LAPTM4B	8q22.1	0.39			SSBP4	19p13.1	0.41			SLC29A1	6p21.1	0.39			CBX4	17q25.3	0.34
NFIX	19p13.3	0.38		FUK	16q22.1	0.4		BOP1	8q24.3	0.39			SPG7	16q24.3	0.41			ETV4	17q21.31	0.39			LOC729603	6q25.3	0.34
RBP2	3q23	0.38		CEL	9q34.3	0.4		YAE1D1	7p14.1	0.39			THRB	3p24.2	0.41			MYO7A	11q13.5	0.39			USP10	16q24.1	0.34
TRAPPC10	21q22.3	0.38		DPEP1	16q24.3	0.4		ACKR3	2q37.3	0.39			TPR	1q25	0.41			CNOT4	7q33	0.39			USF3	3q13.2	0.34
FZD5	2q33.3	0.38		GCLC	6p12	0.4		PTCD1	7q22.1	0.39			HIRA	22q11.21	0.41			PNLIPRP2	10q25.3	0.39			TGFBRAP1	2q12.1	0.34
TRRAP	7q21.2-q22.1	0.38		KCNA5	12p13	0.4		NAT9	17q25.1	0.39			VEGFA	6p12	0.41			RBBP6	16p12.2	0.39			NCOR1	17p11.2	0.34
TM9SF2	13q32.3	0.38		PDPK1	16p13.3	0.4		KIAA1958	9q32	0.39			ZNF74	22q11.21	0.41			SUSD3	9q22.31	0.39			SH3PXD2A	10q24.33	0.34
HS6ST1	2q21	0.38		MAP4K2	11q13	0.4		LRRC75B	22q11.23	0.39			USP7	16p13.3	0.41			ZNF208	19p12	0.39			RAPGEF2	4q32.1	0.34
CHERP	19p13.1	0.38		TRIO	5p15.2	0.4		VSTM2L	20q11.23	0.39			BRD3	9q34	0.41			DCHS1	11p15.4	0.39			USP34	2p15	0.34
PRR14	16p11.2	0.38		RGS5	1q23.1	0.4		NSUN5P2	7q11.23	0.39			EIF4G3	1p36.12	0.41			ARHGEF7	13q34	0.39			TATDN2	3p25.3	0.34
CARS2	13q34	0.38		SNX4	3q21.2	0.4		CLSTN2	3q23	0.39			HS6ST1	2q21	0.41			PHF14	7p21.3	0.39			JOSD1	22q13.1	0.34
TMC7	16p12.3	0.38		URI1	19q12	0.4		UNKL	16p13.3	0.39			TTLL4	2p24.3-p24.1	0.41			ACOT8	20q13.12	0.39			RBM12	20q11.21	0.34
HKDC1	10q22.1	0.38		GTF3C5	9q34	0.4		SYNE4	19q13.12	0.39			TCAF1	7q35	0.41			MGEA5	10q24.1-q24.3	0.39			NET1	10p15	0.34
KBTBD7	13q14.11	0.38		ZFP28	null	0.4		ADCY3	2p23.3	0.38			YAP1	11q13	0.41			RAB40B	17q25.3	0.39			PCGF3	4p16.3	0.34
MOGAT3	7q22.1	0.38		SOGA1	20q11.23	0.4		AMT	3p21.31	0.38			MGEA5	10q24.1-q24.3	0.41			RNF219	13q31.1	0.39			WBP4	13q14.11	0.34
NKD1	16q12.1	0.38		UTP14C	13q14.2	0.4		AREG	4q13.3	0.38			CAPN10	2q37.3	0.41			CCDC92	12q24.31	0.39			AKAP13	15q24-q25	0.34
SH3D19	4q31.3	0.38		HDAC5	17q21	0.4		ZBTB10	8q13-q21.1	0.38			PRR14	16p11.2	0.41			ZNF430	19p12	0.39			PRR14	16p11.2	0.34
EPDR1	7p14.1	0.38		MPHOSPH10	2p13.3	0.4		CISH	3p21.3	0.38			FTO	16q12.2	0.41			TSC22D4	7p21-p15	0.39			EHMT1	9q34.3	0.34
INO80D	2q33.3	0.38		ARFGEF1	8q13	0.4		SLC26A3	7q31	0.38			NAA16	13q14.11	0.41			MEGF11	15q22.31	0.39			GDPD5	11q13.4-q13.5	0.34
TMEM248	7q11.21	0.38		ATP13A3	3q29	0.4		MIR-98/98	null	0.38			QTRTD1	3q13.31	0.41			ZNF347	19q13.42	0.39			HDAC10	22q13.31	0.34
ARHGEF10L	1p36.13	0.38		VASH2	1q32.3	0.4		EDN1	6p24.1	0.38			LRRC37A3	17q24.1	0.41			LOC285074	2p11.2	0.39			CRIM1	2p21	0.34
FERMT1	20p12.3	0.38		SETD6	16q21	0.4		EEF1D	8q24.3	0.38			TRAPPC9	8q24.3	0.41			PAXIP1	7q36	0.39			WAC	10p12.1|10p12.1-p11.2	0.34
UBOX5	20p13	0.38		MCM3AP-AS1	21q22.3	0.4		CHST13	3q21.3	0.38			GARNL3	9q33.3	0.41			OGDHL	10q11.23	0.39			TRIM33	1p13.1	0.34
CARKD	13q34	0.38		CABLES2	20q13.33	0.4		GDF10	10q11.22	0.38			KIAA1841	2q14	0.41			HIC2	22q11.21	0.39			ERGIC3	20pter-q12	0.34
SNRNP200	2q11.2	0.38		C19ORF18	19q13.43	0.4		LBR	1q42.1	0.38			PARD3B	2q33.3	0.41			ZNF629	16p11.2	0.39			RAB3IP	12q15	0.34
PDS5B	13q12.3	0.38		ZNF563	19p13.2	0.4		MLH1	3p21.3	0.38			ZNF566	19q13.12	0.41			PUM2	2p24.1	0.39			RFFL	17q12	0.34
FBXO46	19q13.3	0.38		STK40	1p34.3	0.4		PLTP	20q13.12	0.38			STRIP1	1p13.3	0.41			PATZ1	22q12.2	0.39			PANK1	10q23.31	0.34
SCRIB	8q24.3	0.38		ATAD2B	2p24.1-p23.3	0.4		SIAH1	16q12.1	0.38			KLHL23	2q31.1	0.41			KIAA1147	7q34	0.39			HKR1	19q13.12	0.34
LSMEM1	7q31.1	0.38		PGPEP1	19p13.11	0.4		SLC1A7	1p32.3	0.38			MBTD1	17q21.33	0.41			KIDINS220	2p24	0.39			VPS13D	1p36.22	0.34
MAVS	20p13	0.38		INO80D	2q33.3	0.4		SLC6A6	3p25.1	0.38			PGPEP1	19p13.11	0.41			TMEM41A	3q27.2	0.39			PCMTD2	20q13.33	0.34
ZNF529	19q13.13	0.38		ANKRD26	10p12.1	0.4		ACTL10	20q11.22	0.38			LSG1	3q29	0.41			STARD13	13q13.1	0.39			DLGAP4	20q11.23	0.34
PROSER2	10p14	0.38		CEP68	2p14	0.4		TMEM170B	6p24.2	0.38			DIP2C	10p15.3	0.41			ZNF345	19q13.12	0.39			YEATS2	3q27.1	0.34
WIZ	19p13.1	0.38		ADGRL3	4q13.1	0.4		KALRN	3q21.2	0.38			DTX4	11q12.1	0.41			RASL10B	17q12	0.39			PLA2R1	2q23-q24	0.34
ZNF324	19q13.43	0.38		LRRC43	12q24.31	0.4		PDCD5	19q13.11	0.38			IQCE	7p22.3	0.41			ZNF782	9q22.33	0.39			PPRC1	10q24.32	0.34
NAT9	17q25.1	0.38		MAVS	20p13	0.4		NOL4L	20q11.21	0.38			CLASP1	2q14.2-q14.3	0.41			DSCR9	21q22.13	0.39			DBNDD2	20q13.12	0.34
ZNF573	19q13.12	0.38		SRGAP1	12q14.2	0.4		SEMA3C	7q21-q31	0.38			ARHGEF12	11q23.3	0.41			FBXO44	1p36.22	0.39			CDK19	6q21	0.34
LRRC75B	22q11.23	0.38		SEMA6A	5q23.1	0.4		NES	1q23.1	0.38			ARHGEF18	19p13.3	0.41			MYOM3	1p36.11	0.39			ZZEF1	17p13.2	0.34
MYLIP	6p22.3	0.38		RANBP10	16q22.1	0.4		SLC52A2	8q24.3	0.38			QPRT	16p11.2	0.41			HSPA12A	10q26.12	0.39			ANKLE2	12q24.33	0.34
HSPA12A	10q26.12	0.38		ZNF492	19p12	0.4		ITPKC	19q13.1	0.38			SRRM2	16p13.3	0.41			PARP4	13q11	0.38			PRRC2C	1q23.3	0.34
CYP4F12	19p13.1	0.37		HCN3	1q22	0.4		DUSP16	12p13	0.38			HPS4	22cen-q12.3	0.41			MIR-452/452	null	0.38			NEDD4L	18q21.31	0.34
RERE	1p36.23	0.37		ZDHHC23	3q13.31	0.4		FAM210B	20q13.2	0.38			FAM171A1	10p13	0.41			MIR-452/452*	null	0.38			TMEM131	2q11.2	0.34
ATP6V0A1	17q21	0.37		GLYATL1	11q12.1	0.4		LRRC36	16q22.1	0.38			TMEM181	6q25.3	0.41			EEF1D	8q24.3	0.38			GLTSCR1L	6p21.1	0.34
VPS51	11q13	0.37		C10ORF99	10q23.1	0.4		NSUN5	7q11.23	0.38			ZNF429	19p12	0.41			EREG	4q13.3	0.38			SCRIB	8q24.3	0.34
KRIT1	7q21.2	0.37		LRRC75B	22q11.23	0.4		FBXO46	19q13.3	0.38			PRKD2	19q13.3	0.41			GNAS	20q13.3	0.38			SLC39A14	8p21.3	0.34
CELP	9q34.3	0.37		SFXN5	2p13	0.4		C10ORF2	10q24	0.38			ZDHHC5	11q12.1	0.41			HSF1	8q24.3	0.38			PLXNB2	22q13.33	0.34
CLCN7	16p13	0.37		TMEM150A	2p11.2	0.4		EXOSC5	19q13.1	0.38			ZNF337	20p11.1	0.41			IGF1R	15q26.3	0.38			ZNF746	7q36.1	0.34
EREG	4q13.3	0.37		C7ORF13	7q36.3	0.4		WIPI2	7p22.1	0.38			UPF3A	13q34	0.41			LRP1	12q13.3	0.38			JMJD1C	10q21.3	0.34
HLA-L	6p21.3	0.37		UPF3A	13q34	0.4		PAN3	13q12.2	0.38			AFG3L1P	16q24.3	0.4			MYBL2	20q13.1	0.38			SEMA4G	10q24.31	0.34
HNRNPH3	10q22	0.37		MIR-532/5P	null	0.39		MCMDC2	8q13.1	0.38			CHN2	7p15.3	0.4			PLXNB1	3p21.31	0.38			ZSCAN25	7q22.1	0.34
EPCAM	2p21	0.37		DAB2	5p13.1	0.39		VPS41	7p14-p13	0.38			CLCN2	3q27.1	0.4			POU5F1	6p21.31	0.38			LINC01558	6q27	0.34
MEST	7q32	0.37		DUSP8	11p15.5	0.39		EPS8L2	11p15.5	0.38			CTSV	9q22.2	0.4			PTK2	8q24.3	0.38			AKAP8L	19p13.12	0.34
MYC	8q24.21	0.37		EP300	22q13.2	0.39		TBCB	19q13.11-q13.12	0.37			GARS	7p15	0.4			RNF6	13q12.2	0.38			KIAA1958	9q32	0.34
ZNF786	7q36.1	0.37		FGFR4	5q35.2	0.39		CKMT2	5q13.3	0.37			GTF2I	7q11.23	0.4			TUFT1	1q21	0.38			TGIF2	20q11.23	0.34
PCK1	20q13.31	0.37		ENPP3	6q22	0.39		CLDN3	7q11.23	0.37			ALMS1P1	2p13.1	0.4			AXIN2	17q24.1	0.38			ALS2CL	3p21.31	0.34
PDE6A	5q31.2-q34	0.37		PDZK1	1q21	0.39		CPN1	10q24.2	0.37			LASP1	17q11-q21.3	0.4			PLOD3	7q22	0.38			CPSF1	8q24.23	0.34
TMEM192	4q32.3	0.37		PROC	2q13-q14	0.39		MIR-532/5P	null	0.37			LRP6	12p13.2	0.4			SEMA5A	5p15.2	0.38			BOD1L1	4p16.1	0.34
UPF1	19p13.11	0.37		SMO	7q32.3	0.39		SLC26A2	5q31-q34	0.37			MAP3K11	11q13.1-q13.3	0.4			SMC3	10q25	0.38			ZNF513	2p23.3	0.34
SORT1	1p13.3|1p21.3-p13.1	0.37		SORL1	11q23.2-q24.2	0.39		EIF4EBP2	10q21-q22	0.37			PABPC3	13q12-q13	0.4			PRPF3	1q21.1	0.38			MIR-101-1/101	null	0.33
SLC1A7	1p32.3	0.37		SOX4	6p22.3	0.39		FAH	15q25.1	0.37			PDK2	17q21.33	0.4			TBRG4	7p13	0.38			MIR-101-2/101	null	0.33
SLC20A2	8p11.21	0.37		AURKA	20q13	0.39		GPR35	2q37.3	0.37			TMEM192	4q32.3	0.4			SLC25A27	6p12.3	0.38			MIR-125B-1/125B	null	0.33
ACTL10	20q11.22	0.37		TAL2	9q32	0.39		HSF1	8q24.3	0.37			PNLIPRP2	10q25.3	0.4			HELZ	17q24.2	0.38			MIR-125B-2/125B	null	0.33
CORO2A	9q22.3	0.37		ZNF141	4p16.3	0.39		PDK2	17q21.33	0.37			ATXN2	12q24.1	0.4			SUGP2	19p12	0.38			MIR-188/5P	null	0.33
ZNF12	7p22.1	0.37		NR0B2	1p36.1	0.39		PTPRD	9p23-p24.3	0.37			SLC22A5	5q23.3	0.4			ARFGEF1	8q13	0.38			MIR-27B/27B	null	0.33
ZNF99	19p12	0.37		RPL23	17q	0.39		PTPRO	12p13.3-p13.2|12p13-p12	0.37			SRPRA	11q24.2	0.4			ZNF234	19q13.31	0.38			MIR-374B/374B	null	0.33
BECN1	17q21	0.37		NRXN3	14q31	0.39		SLC3A2	11q13	0.37			SUPT6H	17q11.2	0.4			ZNF680	7q11.21	0.38			MIR-374B/374B*	null	0.33
DGAT1	8q24.3	0.37		MICAL2	11p15.3	0.39		ARHGEF5	7q35	0.37			TSC2	16p13.3	0.4			ZXDC	3q21.3	0.38			MIR-409/5P	null	0.33
HERC2	15q13	0.37		PHF14	7p21.3	0.39		MAPKAPK5	12q24.13	0.37			CORO2A	9q22.3	0.4			GCC1	7q32.1	0.38			CYP27A1	2q35	0.33
NRXN2	11q13	0.37		RAPGEF2	4q32.1	0.39		GTF3C5	9q34	0.37			ZNF675	19p12	0.4			MYO15B	17q25.1	0.38			MIR-532/3P	null	0.33
ZNF646	16p11.2	0.37		TBC1D5	3p24.3	0.39		HS6ST1	2q21	0.37			ZNF43	19p13.1-p12	0.4			HOGA1	10q24.2	0.38			ARID3A	19p13.3	0.33
LZTS3	20p13	0.37		POM121	7q11.23	0.39		ZFP28	null	0.37			ZMYM2	13q11-q12	0.4			MALAT1	11q13.1	0.38			EPB41L1	20q11.2-q12	0.33
HELZ	17q24.2	0.37		TACC2	10q26	0.39		UTP14C	13q14.2	0.37			SLC30A2	1p35.3	0.4			SCAND1	20q11.1-q11.23	0.38			HNRNPD	4q21	0.33
RBM12	20q11.21	0.37		TEKT5	16p13.13	0.39		SLC23A1	5q31.2	0.37			TNFRSF25	1p36.2	0.4			CREB3L3	19p13.3	0.38			IGF1R	15q26.3	0.33
B3GNT3	19p13.1	0.37		ZFAS1	20q13.13	0.39		CTDSP2	12q14.1	0.37			URI1	19q12	0.4			PRAP1	10q26.3	0.38			INPP5A	10q26.3	0.33
WIF1	12q14.3	0.37		USP42	7p22.1	0.39		ABCC4	13q32	0.37			SYNJ2	6q25.3	0.4			DNAAF5	7p22.3	0.38			SPRED2	2p14	0.33
FAM101A	12q24.31	0.37		CREB3L3	19p13.3	0.39		RAB40B	17q25.3	0.37			BTRC	10q24.32	0.4			ZNF507	19q13.11	0.38			NFE2L1	17q21.3	0.33
TMEM243	7q21.12	0.37		TSPEAR	21q22.3	0.39		RHPN1-AS1	8q24	0.37			KIAA0100	17q11.2	0.4			AMBRA1	11p11.2	0.38			NPAS2	2q11.2	0.33
LRRC2	3p21.31	0.37		UNC93A	6q27	0.39		GCC1	7q32.1	0.37			PHACTR2	6q24.2	0.4			MORC2	22q12.2	0.38			PLAGL2	20q11.21	0.33
ZNF696	8q24.3	0.37		SEMA5B	3q21.1	0.39		ASB13	10p15.1	0.37			MED13	17q22-q23	0.4			SEPHS2	16p11.2	0.38			PTPN3	9q31	0.33
ATAT1	6p21.33	0.37		ARFGAP1	20q13.33	0.39		UGT2A3	4q13.2	0.37			ARFRP1	20q13.3	0.4			CARKD	13q34	0.38			PTPRA	20p13	0.33
HOGA1	10q24.2	0.37		UBAP2	9p13.3	0.39		NOL10	2p25.1	0.37			KHDRBS3	8q24.2	0.4			CMTR1	6p21.2	0.38			REST	4q12	0.33
CCDC92	12q24.31	0.37		ZNF423	16q12	0.39		GRHL2	8q22.3	0.37			PXMP4	20q11.22	0.4			KDM4C	9p24.1	0.38			RREB1	6p25	0.33
KDM7A	7q34	0.37		ZNF302	19q13.11	0.39		ZNF606	19q13.4	0.37			WDR59	16q23.1	0.4			ZC3H13	13q14.13	0.38			SMARCD2	17q23.3	0.33
MCM3AP-AS1	21q22.3	0.37		KMT2E	7q22.1	0.39		ARHGAP39	8q24.3	0.37			AGMAT	1p36.21	0.4			RRP12	10q24.1	0.38			SP100	2q37.1	0.33
TSC22D4	7p21-p15	0.37		SPRYD7	13q14	0.39		ZNF563	19p13.2	0.37			GPR157	1p36.23	0.4			FNBP4	11p11.2	0.38			SPINT1	15q15.1	0.33
KLHL29	2p24.1	0.37		CLUHP3	16p11.2	0.39		SETDB2	13q14	0.37			KIAA0226L	13q14.13	0.4			GPCPD1	20p12.3	0.38			SUPT6H	17q11.2	0.33
SETDB2	13q14	0.37		KLHL8	4q22.1	0.39		TMEM120A	7q11.23	0.37			KCNH6	17q23.3	0.4			LSMEM1	7q31.1	0.38			TGM2	20q12	0.33
SCFD2	4q12	0.37		L3MBTL1	20q13.12	0.39		CDCA7	2q31	0.37			ZNF526	19q13.2	0.4			RICTOR	5p13.1	0.38			VIL1	2q35	0.33
TSEN54	17q25.1	0.37		PAN3	13q12.2	0.39		CXXC5	5q31.2	0.37			AMMECR1L	2q21	0.4			CAMSAP3	19p13.2	0.38			ZNF217	20q13.2	0.33
PIWIL2	8p21.3	0.37		VPS41	7p14-p13	0.39		LSM8	7q31.31	0.37			ZNF117	7q11.21	0.4			GATAD1	7q21-q22	0.38			ZNF212	7q36.1	0.33
MRGBP	20q13.33	0.37		TMEM189	20q13.2	0.39		SUGT1P3	13q14.11	0.37			POLDIP3	22q13.2	0.4			ZNF473	19q13.33	0.38			AXIN1	16p13.3	0.33
RNF44	5q35.2	0.37		HCAR1	12q24.31	0.39		ACSS2	20q11.22	0.37			FAM120B	6q27	0.4			ZNF285	null	0.38			CDC14B	9q22.3	0.33
KIF16B	20p11.23	0.37		ZNF335	20q13.12	0.39		RPL7L1	6p21.1	0.37			MCM8	20p12.3	0.4			EXOC4	7q31	0.38			TNFSF11	13q14	0.33
PLA2R1	2q23-q24	0.37		RBM26	13q31.1	0.39		CLDN15	7q11.22	0.37			USP47	11p15.3	0.4			TBCB	19q13.11-q13.12	0.37			FUBP3	9q34.11	0.33
SAYSD1	6p21.2	0.37		ADH4	4q22	0.38		SPRYD7	13q14	0.37			ARHGEF10L	1p36.13	0.4			CLCN7	16p13	0.37			PCSK7	11q23-q24	0.33
CAMTA1	1p36.31-p36.23	0.37		COL9A3	20q13.3	0.38		NYNRIN	14q12	0.37			RNF44	5q35.2	0.4			CPN2	3q29	0.37			MDC1	6p21.3	0.33
SLC7A10	19q13.1	0.37		CYP2D7	22q13	0.38		CGN	1q21	0.37			SHANK2	11q13.2	0.4			CYP2B6	19q13.2	0.37			IST1	16q22.2	0.33
SLC2A4RG	20q13.33	0.37		COCH	14q11.2-q13	0.38		RAB40C	16p13.3	0.37			CMTR1	6p21.2	0.4			DDX10	11q22-q23	0.37			ZBTB40	1p36	0.33
SPHK2	19q13.2	0.37		EDNRB	13q22	0.38		GLCE	15q23	0.37			ZNF621	3p22.1	0.4			EFNA1	1q21-q22	0.37			HDAC5	17q21	0.33
ADCK3	1q42.13	0.37		ELF3	1q32.2	0.38		ZNF500	16p13.3	0.37			GPCPD1	20p12.3	0.4			GLS	2q32-q34	0.37			RBM5	3p21.3	0.33
RALGAPA2	20p11.22	0.37		F2RL2	5q13	0.38		ANKRD13B	17q11.2	0.37			TNPO3	7q32.1	0.4			TET3	2p13.1	0.37			TRIM13	13q14	0.33
SPATA13	13q12.12	0.37		FOXD2	1p34-p32	0.38		TJAP1	6p21.1	0.37			PATZ1	22q12.2	0.4			MEST	7q32	0.37			CFDP1	16q22.2-q22.3	0.33
PPM1H	12q14.1	0.37		GRB7	17q12	0.38		PBLD	10q21.3	0.37			SLC45A4	8q24.3	0.4			ZNF92	7q11.21	0.37			SF3B2	11q13.1	0.33
XPO5	6p21.1	0.37		ZNF585A	19q13.12	0.38		AOAH	7p14.2	0.36			CYP20A1	2q33.2	0.4			PDE7A	8q13	0.37			SEC63	6q21	0.33
TMEM41A	3q27.2	0.37		SHROOM1	5q31.1	0.38		FUK	16q22.1	0.36			ZNF317	19p13	0.4			PLAG1	8q12	0.37			NPEPL1	20q13.32	0.33
EPB41L5	2q14.2	0.37		LRP1	12q13.3	0.38		ZFP36L2	2p22.3-p21	0.36			EARS2	16p12.2	0.4			PRKDC	8q11	0.37			ZNF768	16p11.2	0.33
RAB3GAP2	1q41	0.37		EPCAM	2p21	0.38		CLCN7	16p13	0.36			SHPRH	6q24.3	0.4			SNTA1	20q11.2	0.37			FBXO31	16q24.2	0.33
ZNF830	17q12	0.37		MYO1A	12q13-q14	0.38		DDX10	11q22-q23	0.36			USP54	10q22.2	0.4			ZNF708	19p12	0.37			PDZD7	10q24.31	0.33
SND1-IT1	7q31	0.37		CEACAM6	19q13.2	0.38		ELF3	1q32.2	0.36			DENND5B	12p11.21	0.4			ZNF85	19p12	0.37			PHC3	3q26.2	0.33
EXOC4	7q31	0.37		CTSA	20q13.1	0.38		F2RL2	5q13	0.36			DUS1L	17q25.3	0.4			PRDM2	1p36.21	0.37			MYO15B	17q25.1	0.33
C14ORF93	14q11.2	0.37		COMMD6	13q22	0.38		PHOSPHO2	2q31.1	0.36			GORASP1	3p22-p21.33	0.4			ARHGEF5	7q35	0.37			OSBPL11	3q21	0.33
FBXO44	1p36.22	0.37		VIPR2	7q36.3	0.38		GCLC	6p12	0.36			CHD4	12p13	0.39			TRIM24	7q32-q34	0.37			FOXP4	6p21.1	0.33
USP54	10q22.2	0.37		SF1	11q13	0.38		MUC20	3q29	0.36			DDB1	11q12-q13	0.39			NCOR2	12q24	0.37			ITCH	20q11.22	0.33
NSUN5P2	7q11.23	0.37		IQCB1	3q13.33|3q21.1	0.38		ZNF786	7q36.1	0.36			EEF1D	8q24.3	0.39			MDC1	6p21.3	0.37			KBTBD7	13q14.11	0.33
MANBAL	20q11.23	0.37		CAPN10	2q37.3	0.38		PTCH1	9q22.3	0.36			HIVEP2	6q23-q24	0.39			PHACTR2	6q24.2	0.37			ZBTB7A	19p13.3	0.33
UNKL	16p13.3	0.37		SEC63	6q21	0.38		RTKN	2p13.1	0.36			ID1	20q11	0.39			NR1D2	3p24.2	0.37			USP42	7p22.1	0.33
CERK	22q13.31	0.37		C7ORF26	7p22.1	0.38		ZNF99	19p12	0.36			JUN	1p32-p31	0.39			SLC25A13	7q21.3	0.37			NBPF3	1p36.12	0.33
AZGP1	7q22.1	0.36		CCDC170	6q25.1	0.38		ZNF148	3q21	0.36			KMT2A	11q23	0.39			ABCC4	13q32	0.37			SRRT	7q21	0.33
MNX1	7q36	0.36		MIR17HG	13q31.3	0.38		DGKD	2q37.1	0.36			MLLT6	17q21	0.39			YAP1	11q13	0.37			ABLIM2	4p16.1	0.33
HSF1	8q24.3	0.36		CXXC4	4q24	0.38		HERC2	15q13	0.36			MXI1	10q24-q25	0.39			AKAP11	13q14.11	0.37			MUM1	19p13.3	0.33
KCNH2	7q36.1	0.36		ZMIZ2	7p13	0.38		WDR46	6p21.3	0.36			MYO9A	15q22-q23	0.39			DDX50	10q22.1	0.37			MPHOSPH8	13q12.11	0.33
KCNJ14	19q13	0.36		ZNF530	19q13.43	0.38		GOSR1	17q11	0.36			NOTCH1	9q34.3	0.39			LRRC2	3p21.31	0.37			INO80D	2q33.3	0.33
MAPK13	6p21.31	0.36		GYLTL1B	11p11.2	0.38		TATDN2	3p25.3	0.36			ZNF786	7q36.1	0.39			NEIL1	15q24.2	0.37			TTC22	1p32.3	0.33
PSG6	19q13.2	0.36		TSEN54	17q25.1	0.38		RB1CC1	8q11	0.36			POLRMT	19p13.3	0.39			AGMAT	1p36.21	0.37			ARHGAP17	16p12.1	0.33
RRBP1	20p12	0.36		CROT	7q21.1	0.38		TACC2	10q26	0.36			PPARA	22q13.31	0.39			PHC3	3q26.2	0.37			ANKZF1	2q35	0.33
TLE2	19p13.3	0.36		BIVM	13q33.1	0.38		MMP24	20q11.2	0.36			MED1	17q12	0.39			MYBPHL	1p13.3	0.37			FBXW7	4q31.3	0.33
VAV2	9q34.1	0.36		NOL8	9q22.31	0.38		NAA16	13q14.11	0.36			PRKCD	3p21.31	0.39			ZFAS1	20q13.13	0.37			KIF16B	20p11.23	0.33
TMEM170B	6p24.2	0.36		GPATCH1	19q13.11	0.38		FAAP100	17q25.3	0.36			PTPN3	9q31	0.39			ZNRF3	22q12.1	0.37			SMPD4	2q21.1	0.33
TBX19	1q24.2	0.36		ATP10B	5q34	0.38		ZBED6CL	7q36.1	0.36			PTPRF	1p34	0.39			ARAP1	11q13.4	0.37			R3HDM2	12q13.3	0.33
SLC25A27	6p12.3	0.36		LEMD2	6p21.31	0.38		C19ORF18	19q13.43	0.36			SLC6A4	17q11.2	0.39			LINC00852	3p25.3	0.37			MLXIP	12q24.31	0.33
MACROD2	20p12.1	0.36		BRAT1	7p22.3	0.38		ZNF689	16p11.2	0.36			PWWP2B	10q26.3	0.39			ZNF566	19q13.12	0.37			IWS1	2q14.3	0.33
KMT2B	19q13.1	0.36		PTCD1	7q22.1	0.38		IFT52	null	0.36			SSRP1	11q12	0.39			STRIP1	1p13.3	0.37			CARKD	13q34	0.33
HIBADH	7p15.2	0.36		AUTS2	7q11.22	0.38		AIFM3	22q11.21	0.36			TAF1L	9p21.1	0.39			PDDC1	11p15.5	0.37			PDCD11	10q24.33	0.33
LDLRAD3	11p13	0.36		TRPC4AP	20q11.22	0.38		PDDC1	11p15.5	0.36			ZNF142	2q35	0.39			RNF216	7p22.1	0.37			ZHX3	20q12	0.33
CXXC4	4q24	0.36		PGAP3	17q12	0.38		SLC38A11	2q24.3	0.36			CUL4A	13q34	0.39			OXR1	8q23	0.37			ASH1L	1q22	0.33
TSEN2	3p25.2	0.36		IZUMO2	19q13.33	0.38		DNAAF5	7p22.3	0.36			AP3D1	19p13.3	0.39			DZANK1	20p11.23	0.37			CTTNBP2NL	1p13.2	0.33
SNX27	1q21.3	0.36		HILPDA	7q32.1	0.38		UBOX5	20p13	0.36			TBRG4	7p13	0.39			NBPF15	1q21.2	0.37			ANKRD28	3p25.1	0.33
DTNBP1	6p22.3	0.36		STRA6	15q24.1	0.38		POLR3E	16p12.2	0.36			RPL23	17q	0.39			ASXL2	2p24.1	0.37			VPS39	15q15.1	0.33
ZNRF3	22q12.1	0.36		SOWAHC	2q13	0.38		STOX1	10q22.1	0.36			H6PD	1p36	0.39			NSUN5	7q11.23	0.37			AGPAT3	21q22.3	0.33
AGAP1	2q37	0.36		AOAH	7p14.2	0.37		RRS1	8q13.1	0.36			RBM6	3p21.3	0.39			ERP27	12p12.3	0.37			SCAF4	21q22.1	0.33
MEGF11	15q22.31	0.36		GLYCTK	3p21.1	0.37		ATP11A	13q34	0.36			TUBGCP3	13q34	0.39			KAZN	1p36.21	0.37			CALCOCO1	12q13.13	0.33
ATAD2B	2p24.1-p23.3	0.36		COL2A1	12q13.11	0.37		PATZ1	22q12.2	0.36			SLC12A7	5p15	0.39			FAM215A	17q21.31	0.37			TMEM184B	22q12	0.33
ANKIB1	7q21.2	0.36		COMT	22q11.21	0.37		NKAIN3	8q12.3	0.36			ZNF234	19q13.31	0.39			ZNF608	5q23.2	0.37			TRAF3IP1	2q37.3	0.33
CES4A	16q22.1	0.36		DLX4	17q21.33	0.37		CLUHP3	16p11.2	0.36			CLASRP	19q13.3	0.39			ZFP14	19q13.12	0.37			CNNM4	2q11	0.33
EPB41L4B	9q31-q32	0.36		ELN	7q11.23	0.37		AK9	6q21	0.36			PTP4A3	8q24.3	0.39			ZNF439	19p13.2	0.37			TMEM189	20q13.2	0.33
AFTPH	2p14	0.36		LFNG	7p22.2	0.37		RANBP10	16q22.1	0.36			PACSIN2	22q13.2-q13.33	0.39			PTCD1	7q22.1	0.37			TJP3	19p13.3	0.33
LMTK2	7q21.3	0.36		NEDD4	15q	0.37		GPAM	10q25.2	0.36			RBM42	19q13.12	0.39			UNC5CL	6p21.1	0.37			TOX3	16q12.1	0.33
MORC2	22q12.2	0.36		OCA2	15q	0.37		BEND7	10p13	0.36			CEP290	12q21.32	0.39			ANKS3	16p13.3	0.37			PCLO	7q21.11	0.33
NCBP2	3q29	0.36		PDE3A	12p12	0.37		LNX2	13q12.2	0.36			ZNF430	19p12	0.39			EPC2	2q23.1	0.37			ZNF573	19q13.12	0.33
NSUN5	7q11.23	0.36		POLR2I	19q12	0.37		PLEKHG4	16q22.1	0.36			ARHGAP39	8q24.3	0.39			CPNE7	16q24.3	0.37			GIT1	17p11.2	0.33
CNOT1	16q21	0.36		MED1	17q12	0.37		DNM3	1q24.3	0.36			KDM7A	7q34	0.39			NHLRC3	13q13.3	0.37			MED4	13q14.2	0.33
USE1	19p13.11	0.36		RBP1	3q23	0.37		RASL10B	17q12	0.36			MBD6	null	0.39			GPSM2	1p13.3	0.37			DROSHA	5p13.3	0.33
GGA3	17q25.1	0.36		SORT1	1p13.3|1p21.3-p13.1	0.37		ZNF350	19q13.41	0.36			RC3H1	1q25.1	0.39			SLC2A8	9q33.3	0.37			DENND5B	12p11.21	0.33
ACSL6	5q31.1	0.36		SLC6A6	3p25.1	0.37		ZNF764	16p11.2	0.36			SSUH2	3p26.1	0.39			C7ORF13	7q36.3	0.37			GIGYF1	7q22	0.33
ZNF629	16p11.2	0.36		SLC7A4	22q11.21	0.37		TMEM189	20q13.2	0.36			SYVN1	11q13	0.39			XPO4	13q11	0.37			MICAL1	6q21	0.33
ARHGEF18	19p13.3	0.36		TAC3	12q13.3	0.37		EIF2AK1	7p22	0.36			REPS1	6q24.1	0.39			BBS5	2q31.1	0.37			CRTC3	15q26.1	0.33
FRAT2	10q24.1	0.36		UCHL3	13q22.2	0.37		ASTE1	3q22.1	0.36			NKD1	16q12.1	0.39			MIR-106A/106A	null	0.36			NPHP4	1p36	0.33
GPCPD1	20p12.3	0.36		ZKSCAN1	7q22	0.37		SOWAHC	2q13	0.36			SUGT1P3	13q14.11	0.39			MIR-106A/106A*	null	0.36			AFG3L1P	16q24.3	0.32
TRIM4	7q22-q31.1	0.36		EEA1	12q22	0.37		ASIC2	17q12	0.35			RNF216	7p22.1	0.39			AKT2	19q13.1-q13.2	0.36			MIR-195/195	null	0.32
UMODL1	21q22.3	0.36		EIF3B	7p22.3	0.37		ZNF48	16p11.2	0.35			KIF21B	1q32.1	0.39			ATM	11q22-q23	0.36			MIR-195/195*	null	0.32
SLC45A4	8q24.3	0.36		B4GALT5	20q13.1-q13.2	0.37		CDKN1B	12p13.1-p12	0.35			PUM2	2p24.1	0.39			KRIT1	7q21.2	0.36			MIR-199B/5P	null	0.32
ZNF251	8q24.3	0.36		PTBP3	9q32	0.37		DARS	2q21.3	0.35			SF3B3	16q22.1	0.39			CCT6A	7p11.2	0.36			MIR-27A/27A	null	0.32
NGEF	2q37	0.36		CD3EAP	19q13.3	0.37		DNMT3A	2p23	0.35			PHF3	6q12	0.39			CYP2D7	22q13	0.36			ZFHX3	16q22.3	0.32
ZNF473	19q13.33	0.36		CELF3	1q21	0.37		ERF	19q13	0.35			EDC4	16q22.1	0.39			DLX4	17q21.33	0.36			ATP7B	13q14.3	0.32
PLEKHA1	10q26.13	0.36		STK38	6p21	0.37		ETV4	17q21.31	0.35			ZNF318	6p21.1	0.39			FBL	19q13.1	0.36			CDC25B	20p13	0.32
DSCR9	21q22.13	0.36		SECISBP2	9q22.2	0.37		MPST	22q13.1	0.35			SMURF1	7q22.1	0.39			GAS2	11p14.3	0.36			CDK6	7q21-q22	0.32
MYOM3	1p36.11	0.36		ARHGAP28	18p11.31	0.37		NDUFC2	11q14.1	0.35			PPM1H	12q14.1	0.39			NBR1	17q21.31	0.36			DNASE1	16p13.3	0.32
GPSM2	1p13.3	0.36		PIGZ	3q29	0.37		CNOT4	7q33	0.35			ZNF398	7q36.1	0.39			PM20D2	6q15	0.36			DVL1	1p36	0.32
PILRB	7q22.1	0.36		ZNF526	19q13.2	0.37		PMS2	7p22.2	0.35			ZNF766	19q13.41	0.39			MLLT4	6q27	0.36			E2F4	16q22.1	0.32
MICAL1	6q21	0.36		TMEM216	11q13.1	0.37		PRKDC	8q11	0.35			ZBTB2	6q25.1	0.39			MXI1	10q24-q25	0.36			EIF4EBP2	10q21-q22	0.32
LPIN3	20q12	0.36		C16ORF13	16p13.3	0.37		ADCK5	8q24.3	0.35			ZSCAN25	7q22.1	0.39			NFIX	19p13.3	0.36			ELAVL1	19p13.2	0.32
FOXN3	14q31.3	0.35		COMMD7	20q11.21	0.37		SORL1	11q23.2-q24.2	0.35			LSM14A	19q13.11	0.39			ZNF786	7q36.1	0.36			EP300	22q13.2	0.32
DNMT3B	20q11.2	0.35		MCM8	20p12.3	0.37		TCP10	6q27	0.35			GGA1	22q13.31	0.39			TMEM192	4q32.3	0.36			EZH1	17q21.1-q21.3	0.32
FGFR3	4p16.3	0.35		AIFM3	22q11.21	0.37		TTPA	8q12.3	0.35			SND1-IT1	7q31	0.39			RBL1	20q11.2	0.36			GRK5	10q26.11	0.32
TET3	2p13.1	0.35		FHDC1	4q31.3	0.37		ZNF74	22q11.21	0.35			TNRC6A	16p11.2	0.39			TMEM184A	7p22.3	0.36			GTF2F1	19p13.3	0.32
PLXNB1	3p21.31	0.35		PDDC1	11p15.5	0.37		CUL4A	13q34	0.35			EXOC4	7q31	0.39			SCT	11p15.5	0.36			GTF3C1	16p12	0.32
PTPN3	9q31	0.35		SH3D19	4q31.3	0.37		CDC16	13q34	0.35			NKIRAS2	17q21.2	0.39			HNF1A	12q24.2	0.36			HIVEP2	6q23-q24	0.32
PTPRO	12p13.3-p13.2|12p13-p12	0.35		HMGCLL1	6p12.1	0.37		HSPB3	5q11.2	0.35			CYP2S1	19q13.1	0.39			ZNF141	4p16.3	0.36			HNF4G	8q21.11	0.32
RARA	17q21	0.35		ZNF444	19q13.43	0.37		PEX16	11p11.2	0.35			TFCP2L1	2q14	0.39			USP7	16p13.3	0.36			HSP90AB1	6p12	0.32
RBL1	20q11.2	0.35		DLGAP4	20q11.23	0.37		ARHGAP44	17p12	0.35			SLC2A8	9q33.3	0.39			TFEB	6p21	0.36			IRF6	1q32.3-q41	0.32
SCT	11p15.5	0.35		USE1	19p13.11	0.37		NXF1	11q12-q13	0.35			C7ORF13	7q36.3	0.39			URI1	19q12	0.36			KCNJ14	19q13	0.32
SSBP4	19p13.1	0.35		FAM189A1	15q13.1	0.37		CD3EAP	19q13.3	0.35			MICAL1	6q21	0.39			PGS1	17q25.3	0.36			LIMK1	7q11.23	0.32
TRIO	5p15.2	0.35		MED13L	12q24.21	0.37		MGAT4B	5q35	0.35			BCL11B	14q32.2	0.39			ZNF646	16p11.2	0.36			LTBR	12p13	0.32
TSC2	16p13.3	0.35		FRAT2	10q24.1	0.37		PPDPF	20q13.33	0.35			REEP1	2p11.2	0.39			LZTS3	20p13	0.36			MBD1	18q21	0.32
TTC3	21q22.2	0.35		ORC3	6q14.3-q16.1	0.37		ATAT1	6p21.33	0.35			DOCK1	10q26.13-q26.3	0.38			RB1CC1	8q11	0.36			ABCC1	16p13.1	0.32
VIPR1	3p22	0.35		RPRM	2q23.3	0.37		HKDC1	10q22.1	0.35			SLC26A2	5q31-q34	0.38			SETDB1	1q21	0.36			MYO9B	19p13.1	0.32
TNFRSF25	1p36.2	0.35		SLC12A9	7q22	0.37		SPDYE3	7q22.1	0.35			FBL	19q13.1	0.38			UBAP2L	1q21.3	0.36			HNRNPM	19p13.2	0.32
DNAJA3	16p13.3	0.35		ADCK3	1q42.13	0.37		KLHL29	2p24.1	0.35			HTT	4p16.3	0.38			TACC2	10q26	0.36			NCL	2q37.1	0.32
NCOR2	12q24	0.35		NAV2	11p15.1	0.37		ASAP1	8q24.1-q24.2	0.35			IPP	1p34-p32	0.38			TGOLN2	2p11.2	0.36			PCBP1	2p13-p12	0.32
USPL1	13q12.3	0.35		APMAP	20p11.2	0.37		ABLIM2	4p16.1	0.35			LRP5	11q13.4	0.38			MAP3K2	2q14.3	0.36			ATP8B1	18q21.31	0.32
NOD1	7p14.3	0.35		PPP4R3B	2p16.1	0.37		PHYHIPL	10q11	0.35			NSF	17q21	0.38			PAPD7	5p15	0.36			PIK3R1	5q13.1	0.32
CAMKK2	12q24.2	0.35		AARS2	6p21.1	0.37		ZNF503	10q22.2	0.35			PLXNB1	3p21.31	0.38			POLG2	17q	0.36			PPP1R3D	20q13.3	0.32
PTP4A3	8q24.3	0.35		ZNF471	19q13.43	0.37		TIGD5	8q24.3	0.35			KDM5A	12p11	0.38			GGCT	7p15-p14	0.36			RALB	2q14.2	0.32
ATG9A	2q35	0.35		PLEKHA4	19q13.33	0.37		TSPEAR	21q22.3	0.35			TMEM184A	7p22.3	0.38			ATP13A3	3q29	0.36			SON	21q22.11	0.32
FTO	16q12.2	0.35		OR8B8	11q24.2	0.37		BIVM	13q33.1	0.35			TCF3	19p13.3	0.38			GLCCI1	7p21.3	0.36			SORL1	11q23.2-q24.2	0.32
PRR15L	17q21.32	0.35		KIAA1958	9q32	0.37		LARP6	15q23	0.35			HERC2P2	15q11.2	0.38			TMEM150C	4q21.22	0.36			SPTAN1	9q34.11	0.32
C2ORF54	2q37.3	0.35		SERINC5	5q14.1	0.37		CNOT1	16q21	0.35			TUFT1	1q21	0.38			KCNH6	17q23.3	0.36			TERF2	16q22.1	0.32
NOL10	2p25.1	0.35		SDR42E1	16q23.3	0.37		ZNF423	16q12	0.35			FAM193A	4p16.3	0.38			CAB39L	13q14.2	0.36			TNFAIP3	6q23	0.32
ZNF773	19q13.43	0.35		VSTM2L	20q11.23	0.37		HIC2	22q11.21	0.35			DPM1	20q13.13	0.38			HGH1	8q24.3	0.36			TOP2B	3p24	0.32
ORAI2	7q22.1	0.35		ZNRD1	6p21.3	0.37		ANKS1A	6p21.31	0.35			BAZ1B	7q11.23	0.38			CXXC5	5q31.2	0.36			CDK13	7p13	0.32
ISG20L2	1q23.1	0.35		CHP2	16p12.2	0.37		ZNF629	16p11.2	0.35			USF3	3q13.2	0.38			TRIM33	1p13.1	0.36			AP1M1	19p13.12	0.32
TRAPPC9	8q24.3	0.35		ZNF676	19p12	0.37		FRAT2	10q24.1	0.35			UBE4A	11q23.3	0.38			CATSPER2	15q15.3	0.36			MAP3K13	3q27	0.32
DNAJC30	7q11.23	0.35		ATR	3q23	0.36		ZNF707	8q24.3	0.35			MED26	19p13.11	0.38			ZNF528	19q13	0.36			CDYL	6p25.1	0.32
NDE1	16p13.11	0.35		BCS1L	2q33	0.36		UMODL1	21q22.3	0.35			SLC25A27	6p12.3	0.38			KLHL24	3q27.1	0.36			SAFB2	19p13.3	0.32
SLC25A36	3q23	0.35		BMP5	6p12.1	0.36		METAP1D	2q31.1	0.35			USP34	2p15	0.38			GPATCH1	19q13.11	0.36			SART3	12q24.1	0.32
ASXL2	2p24.1	0.35		CEBPG	19q13.11	0.36		AARS2	6p21.1	0.35			ZBTB40	1p36	0.38			EBLN2	3p13	0.36			TSC22D2	3q25.1	0.32
MARVELD2	5q13.2	0.35		CLDN4	7q11.23	0.36		ZNF608	5q23.2	0.35			NR1D2	3p24.2	0.38			DCUN1D2	13q34	0.36			MFN2	1p36.22	0.32
MTIF3	13q12.2	0.35		CUX1	7q22.1	0.36		WDR35	2p24.1	0.35			SGK2	20q13.2	0.38			DIP2C	10p15.3	0.36			RAD50	5q31	0.32
PLEKHA6	1q32.1	0.35		MIR-98/98	null	0.36		PLEKHA4	19q13.33	0.35			SLC25A13	7q21.3	0.38			PDCD11	10q24.33	0.36			CAMKK2	12q24.2	0.32
PAXIP1	7q36	0.35		ETV4	17q21.31	0.36		ZNF439	19p13.2	0.35			SORBS1	10q23.33	0.38			ZCCHC24	10q22.3	0.36			ATG9A	2q35	0.32
PDZD2	5p13.3	0.35		SLC37A4	11q23.3	0.36		ZNF486	19p12	0.35			HSPH1	13q12.3	0.38			ICE1	5p15.32	0.36			DNAJC5	20q13.33	0.32
TEX2	17q23.3	0.35		GPR35	2q37.3	0.36		CREBZF	11q14	0.35			RAB40B	17q25.3	0.38			ANKH	5p15.1	0.36			TYW1B	7q11.23	0.32
MGRN1	16p13.3	0.35		NDUFA3	19q13.42	0.36		MYRIP	3p22.1	0.35			SF3B2	11q13.1	0.38			AMACR	5p13	0.36			SNX27	1q21.3	0.32
GLTSCR1L	6p21.1	0.35		PDE8A	15q25.3	0.36		L3MBTL1	20q13.12	0.35			CYP4F8	19p13.1	0.38			C10ORF2	10q24	0.36			NUAK2	1q32.1	0.32
FAM171A1	10p13	0.35		PLAG1	8q12	0.36		TMEM98	17q11.2	0.35			EGLN2	19q13.2	0.38			ZBTB38	3q23	0.36			ZMIZ2	7p13	0.32
CLUHP3	16p11.2	0.35		SOX9	17q24.3	0.36		OR7E24	19p13.2	0.35			ASB13	10p15.1	0.38			TULP4	6q25-q26	0.36			SSUH2	3p26.1	0.32
KIDINS220	2p24	0.35		STX3	11q12.1	0.36		NSG1	4p16.3	0.35			ZNF773	19q13.43	0.38			ACKR3	2q37.3	0.36			KMT5B	11q13.2	0.32
POGK	1q24.1	0.35		VAV2	9q34.1	0.36		SCAMP5	15q24.2	0.35			CXXC4	4q24	0.38			PRR12	19q13.33	0.36			SLC37A3	7q34	0.32
RAB40C	16p13.3	0.35		ZNF43	19p13.1-p12	0.36		BZW2	7p21.1	0.35			RNF157	17q25.1	0.38			AARS2	6p21.1	0.36			SLC12A8	3q21.2	0.32
PPP1R35	7q22.1	0.35		MAPKAPK5	12q24.13	0.36		BBS5	2q31.1	0.35			DOHH	19p13.3	0.38			MICAL3	22q11.21	0.36			DLL4	15q14	0.32
MTURN	7p14.3	0.35		KALRN	3q21.2	0.36		LGI4	19q13.12|19q13.11	0.35			TOP1MT	8q24.3	0.38			ZNF492	19p12	0.36			AFTPH	2p14	0.32
PLEKHG4	16q22.1	0.35		MTL5	11q13.2-q13.3	0.36		BCL2L1	20q11.21	0.34			FAM234A	16p13.3	0.38			ZDHHC23	3q13.31	0.36			GATAD2A	19p13.11	0.32
TMEM98	17q11.2	0.35		NANP	20p11.1	0.36		MIR-362/5P	null	0.34			DTNBP1	6p22.3	0.38			AATF	17q12	0.36			UCKL1	20q13.33	0.32
LINC01558	6q27	0.35		DMTF1	7q21	0.36		CEBPB	20q13.1	0.34			MORC2-AS1	22q12.2	0.38			CDHR1	10q23.1	0.36			ARHGEF10L	1p36.13	0.32
NUFIP1	13q14	0.35		USPL1	13q12.3	0.36		CLDN4	7q11.23	0.34			FBXO18	10p15.1	0.38			KIAA1958	9q32	0.36			KIAA1551	12p11.21	0.32
GOLIM4	3q26.2	0.35		NOD1	7p14.3	0.36		COCH	14q11.2-q13	0.34			RHPN2	19q13.11	0.38			UBN1	16p13.3	0.36			UBE2Q1	1q21.3	0.32
SFXN5	2p13	0.35		ARIH2	3p21	0.36		HLA-L	6p21.3	0.34			SLC39A5	12q13.3	0.38			TAF8	6p21.1	0.36			FNDC3A	13q14.2	0.32
BRD7	16q12	0.35		SLC19A2	1q23.3	0.36		HNRNPH3	10q22	0.34			CYCS	7p15.3	0.38			SOWAHC	2q13	0.36			BAHD1	15q15.1	0.32
GLTSCR2	19q13.3	0.35		PRDM4	12q23-q24.1	0.36		EPCAM	2p21	0.34			KLHL24	3q27.1	0.38			C8ORF33	8q24.3	0.36			TRAK1	3p22.1	0.32
PBLD	10q21.3	0.35		TP53TG1	7q21.1	0.36		MYB	6q22-q23	0.34			BIVM	13q33.1	0.38			AFG3L1P	16q24.3	0.35			TPX2	20q11.2	0.32
ATP1B3	3q23	0.34		ZNF419	19q13.43	0.36		MYO7A	11q13.5	0.34			GON4L	1q22	0.38			MIR-136/136	null	0.35			WAPL	10q23.2	0.32
CEBPB	20q13.1	0.34		B3GNT8	19q13.2	0.36		NEDD4	15q	0.34			FNBP1L	1p22.1	0.38			MIR-136/136*	null	0.35			GGA3	17q25.1	0.32
MIR-452/452	null	0.34		SEMA6D	15q21.1	0.36		OCA2	15q	0.34			PDPR	16q22.1	0.38			BIN1	2q14	0.35			MPRIP	17p11.2	0.32
MIR-452/452*	null	0.34		ZNF480	19q13.41	0.36		PDPK1	16p13.3	0.34			SAMD4B	19q13.2	0.38			ATP6V1C1	8q22.3	0.35			PASK	2q37.3	0.32
CSNK2A2	16q21	0.34		TAS2R10	12p13	0.36		RNF6	13q12.2	0.34			ABCF3	3q27.1	0.38			FUK	16q22.1	0.35			SIK3	11q23.3	0.32
MIR-532/3P	null	0.34		C6ORF48	6p21.3	0.36		SLC7A4	22q11.21	0.34			GGA2	16p12	0.38			MIR-32/32	null	0.35			FBXO46	19q13.3	0.32
ERCC5	13q33	0.34		MON1A	3p21.31	0.36		SMO	7q32.3	0.34			MYCBP2	13q22	0.38			MIR-32/32*	null	0.35			SF3B3	16q22.1	0.32
ESRRA	11q13	0.34		SPIRE2	16q24	0.36		TRIO	5p15.2	0.34			TARDBP	1p36.22	0.38			BYSL	6p21.1	0.35			KIAA1217	10p12.31	0.32
FABP6	5q33.3-q34	0.34		TMEM209	7q32.2	0.36		TUFT1	1q21	0.34			SUZ12	17q11.2	0.38			CD81	11p15.5	0.35			MACF1	1p32-p31	0.32
GNA11	19p13.3	0.34		LRP1B	2q21.2	0.36		VEGFB	11q13	0.34			HCN3	1q22	0.38			CLDN4	7q11.23	0.35			SPDYE1	7p13	0.32
ZNF585A	19q13.12	0.34		CES4A	16q22.1	0.36		ANKRD19P	9q22.31	0.34			BMF	15q14	0.38			CYP4A11	1p33	0.35			TRIM39	6p21.3	0.32
LY75	2q24	0.34		MPHOSPH8	13q12.11	0.36		ZNF141	4p16.3	0.34			ZFP14	19q13.12	0.38			MIR-92A-1/92A	null	0.35			FAM83H	8q24.3	0.32
MOCS1	6p21.3	0.34		LAPTM4B	8q22.1	0.36		PRDM2	1p36.21	0.34			ZNF473	19q13.33	0.38			MIR-92A-2/92A	null	0.35			TM9SF3	10q24.1	0.32
OCA2	15q	0.34		PRELID2	5q32	0.36		KAT6A	8p11	0.34			KRT23	17q21.2	0.38			FGFR4	5q35.2	0.35			PNPLA2	11p15.5	0.32
PLTP	20q13.12	0.34		SNRNP200	2q11.2	0.36		RGS5	1q23.1	0.34			SENP6	6q14.1	0.38			GDF10	10q11.22	0.35			APMAP	20p11.2	0.32
PTK6	20q13.3	0.34		ITFG2	12p13.33	0.36		CDK13	7p13	0.34			GIGYF2	2q37.1	0.38			GSK3B	3q13.3	0.35			SMURF1	7q22.1	0.32
SDC4	20q12	0.34		ZCCHC14	16q24.2	0.36		TRPM6	9q21.13	0.34			GUSBP2	6p21	0.38			IGSF3	1p13	0.35			ZMIZ1	10q22.3	0.32
SLC6A6	3p25.1	0.34		BTNL2	6p21.3	0.36		DNAJC6	1p31.3	0.34			PABPC1	8q22.2-q23	0.38			LAMP1	13q34	0.35			USP35	11q14.1	0.32
TCF3	19p13.3	0.34		GPCPD1	20p12.3	0.36		RAB32	6q24.3	0.34			TJAP1	6p21.1	0.38			MYO9A	15q22-q23	0.35			ZNF319	16q21	0.32
TEAD3	6p21.2	0.34		MKRN1	7q34	0.36		HSF2BP	21q22.3	0.34			MYOM3	1p36.11	0.38			NFATC3	16q22.2	0.35			POGK	1q24.1	0.32
XRCC1	19q13.2	0.34		CLDN15	7q11.22	0.36		CHEK2	22q12.1	0.34			GLTSCR2	19q13.3	0.38			PABPC3	13q12-q13	0.35			ZFP14	19q13.12	0.32
ZNF43	19p13.1-p12	0.34		PAPLN	14q24.2	0.36		PRR14	16p11.2	0.34			CLSTN2	3q23	0.38			SLC6A6	3p25.1	0.35			RAB40C	16p13.3	0.32
PRDM2	1p36.21	0.34		ZNF551	19q13.43	0.36		CHCHD7	8q12.1	0.34			TAF8	6p21.1	0.38			SLC22A3	6q25.3	0.35			ZNF462	9q31.2	0.32
ZNF282	7q36.1	0.34		ADGRF4	6p12.3	0.36		RABEP2	16p11.2	0.34			CERK	22q13.31	0.38			STAT5B	17q11.2	0.35			ZNF324	19q13.43	0.32
CUL3	2q36.2	0.34		LNX2	13q12.2	0.36		CDIPT-AS1	16p11.2	0.34			ASCL2	11p15.5	0.37			SULT2A1	19q13.3	0.35			PLA2G4F	15q15.1	0.32
AP4M1	7q22.1	0.34		DNM3	1q24.3	0.36		ZNF773	19q13.43	0.34			ATM	11q22-q23	0.37			TGM2	20q12	0.35			ZDHHC5	11q12.1	0.32
WDR46	6p21.3	0.34		LSM14A	19q13.11	0.36		ACSS1	20p11.21	0.34			BCL2L1	20q11.21	0.37			VEGFB	11q13	0.35			KBTBD2	7p14.3	0.32
IQCB1	3q13.33|3q21.1	0.34		FBXO2	1p36.22	0.36		ZAK	2q24.2	0.34			CHKA	11q13.2	0.37			ZNF7	8q24	0.35			PTCD1	7q22.1	0.32
NANP	20p11.1	0.34		CALML4	15q23	0.36		CREB3L3	19p13.3	0.34			ABCC2	10q24	0.37			ZNF37A	10p11.2	0.35			UBXN7	3q29	0.32
EPM2AIP1	3p22.1	0.34		ZNF790	19q13.12	0.36		ZNF566	19q13.12	0.34			CLDN4	7q11.23	0.37			TAX1BP1	7p15	0.35			GGA1	22q13.31	0.32
SLC25A15	13q14	0.34		GALNT11	7q36.1|7q36.1	0.36		CROT	7q21.1	0.34			ILF3	19p13.2	0.37			MAGI1	3p14.1	0.35			R3HCC1L	10q24.2	0.32
ABCC4	13q32	0.34		HERPUD2	7p14.2	0.36		ALKBH4	7q22.1	0.34			ITPKB	1q42.13	0.37			WDR46	6p21.3	0.35			EML4	2p21	0.32
ZBTB18	1q44	0.34		AGXT	2q37.3	0.35		FBXL12	19p13.2	0.34			LLGL2	17q25.1	0.37			TTLL4	2p24.3-p24.1	0.35			AFAP1	4p16	0.32
NFAT5	16q22.1	0.34		MIR-874/874	null	0.35		PGPEP1	19p13.11	0.34			PBX2	6p21.3	0.37			SLC25A15	13q14	0.35			USP54	10q22.2	0.32
COPS6	7q22.1	0.34		EIF4EBP2	10q21-q22	0.35		PPP1R14D	15q15.1	0.34			PDE8A	15q25.3	0.37			CHERP	19p13.1	0.35			ANKS4B	16p12.2	0.32
PKP3	11p15	0.34		ERBB3	12q13	0.35		ARHGEF10L	1p36.13	0.34			PFDN4	20q13.2	0.37			FRS3	6p21.1	0.35			CEMP1	16p13.3	0.32
ZNF680	7q11.21	0.34		GDF10	10q11.22	0.35		SLC25A36	3q23	0.34			TAPT1-AS1	4p15.32	0.37			COPS6	7q22.1	0.35			MTHFSD	16q24.1	0.32
DHRS11	17q12	0.34		HMGCS2	1p13-p12	0.35		PPP6R3	11q13	0.34			POU2F1	1q24.2	0.37			RHPN1-AS1	8q24	0.35			WNK1	12p13.3	0.32
GRTP1	13q34	0.34		IHH	2q33-q35	0.35		SLC2A12	6q23.2	0.34			PSMA7	20q13.33	0.37			CDIPT-AS1	16p11.2	0.35			ADCY6	12q13.12	0.31
UGT2A3	4q13.2	0.34		LBR	1q42.1	0.35		SNRNP200	2q11.2	0.34			PTPN11	12q24	0.37			NOL10	2p25.1	0.35			MIR-145/145	null	0.31
SETD6	16q21	0.34		MRE11A	11q21	0.35		PDZD2	5p13.3	0.34			RNF6	13q12.2	0.37			ZBED6CL	7q36.1	0.35			MIR-145/145*	null	0.31
SEMA6D	15q21.1	0.34		MYO7A	11q13.5	0.35		PDS5B	13q12.3	0.34			ATXN7	3p21.1-p12	0.37			NOTUM	17q25.3	0.35			MIR-199A-1/5P	null	0.31
BAIAP2L2	22q13.1	0.34		ABCB1	7q21.12	0.35		ATP10B	5q34	0.34			MED22	9q34.2	0.37			SNX27	1q21.3	0.35			MIR-199A-2/5P	null	0.31
TYW1B	7q11.23	0.34		PKHD1	6p12.2	0.35		RAD54L2	3p21.2	0.34			PPFIBP2	11p15.4	0.37			FOXP4	6p21.1	0.35			RND3	2q23.3	0.31
SPDYE3	7q22.1	0.34		ADCK5	8q24.3	0.35		GPCPD1	20p12.3	0.34			NCOA1	2p23	0.37			ZNF526	19q13.2	0.35			DST	6p12.1	0.31
APCDD1	18p11.22	0.34		SSBP4	19p13.1	0.35		GLTSCR1L	6p21.1	0.34			GBF1	10q24	0.37			RTP3	3p21.3	0.35			CAPN5	11q14	0.31
MALAT1	11q13.1	0.34		SULT2A1	19q13.3	0.35		CYP20A1	2q33.2	0.34			RAPGEF2	4q32.1	0.37			PHF20L1	8q24.22	0.35			ENTPD6	20p11.21	0.31
METTL13	1q24-q25.3	0.34		ZNF142	2q35	0.35		ADGRF4	6p12.3	0.34			UBAP2L	1q21.3	0.37			LCOR	10q24	0.35			CLK3	15q24	0.31
GHDC	17q21.2	0.34		ACOX2	3p14.3	0.35		ZNF492	19p12	0.34			ARHGAP44	17p12	0.37			TRIM52	5q35.3	0.35			DIAPH1	5q31	0.31
PPP1R9B	17q21.33	0.34		TAX1BP1	7p15	0.35		RNF182	6p23	0.34			RBM12	20q11.21	0.37			SLC38A11	2q24.3	0.35			FMO4	1q24.3	0.31
ZNF503	10q22.2	0.34		HERC2	15q13	0.35		ZNF324	19q13.43	0.34			NOD1	7p14.3	0.37			HKR1	19q13.12	0.35			HOXA2	7p15.2	0.31
C21ORF62-AS1	21q22.11	0.34		CH25H	10q23	0.35		AUTS2	7q11.22	0.34			VAV3	1p13.3	0.37			PIWIL2	8p21.3	0.35			CRTC2	1q21.3	0.31
MANSC1	12p13.2	0.34		PPT2	6p21.3	0.35		LSM14A	19q13.11	0.34			CUEDC1	17q23.2	0.37			MRGBP	20q13.33	0.35			ILF3	19p13.2	0.31
DNAAF5	7p22.3	0.34		SLC25A15	13q14	0.35		STK36	2q35	0.34			MMP24	20q11.2	0.37			ZNF444	19q13.43	0.35			MBNL1	3q25	0.31
R3HDM2	12q13.3	0.34		COG5	7q31	0.35		IZUMO2	19q13.33	0.34			HNRNPA0	5q31	0.37			ZFP64	20q13.2	0.35			FURIN	15q26.1	0.31
DIS3	13q22.1	0.34		ZNF680	7q11.21	0.35		ZNF573	19q13.12	0.34			WWP2	16q22.1	0.37			PDS5B	13q12.3	0.35			PDK2	17q21.33	0.31
H2AFJ	12p12.3	0.34		CAMKV	3p21.31	0.35		RGS9BP	19q13.11	0.34			MGAT4B	5q35	0.37			CENPJ	13q12.12	0.35			PIK3C2B	1q32	0.31
MEPCE	7q22.1	0.34		RNASEH2B	13q14.3	0.35		XPO4	13q11	0.34			ZNF426	19p13.2	0.37			MYCBP2	13q22	0.35			PLXNA1	3q21.3	0.31
EDC4	16q22.1	0.34		THSD4	15q23	0.35		BCL11B	14q32.2	0.34			ESRP2	16q22.1	0.37			ZNF302	19q13.11	0.35			SLC22A5	5q23.3	0.31
YAE1D1	7p14.1	0.34		ESRP2	16q22.1	0.35		MIR-106A/106A	null	0.33			ORAI2	7q22.1	0.37			RRS1	8q13.1	0.35			SMARCC1	3p21.31	0.31
CRAMP1	16p13.3	0.34		IFT74	9p21.2	0.35		MIR-106A/106A*	null	0.33			ENTHD2	17q25.3	0.37			MKRN1	7q34	0.35			SSRP1	11q12	0.31
ZNF317	19p13	0.34		WNT5B	12p13.3	0.35		MIR-136/136	null	0.33			ZNF417	19q13.43	0.37			CLDN15	7q11.22	0.35			XPC	3p25.1	0.31
ZNF479	7p11.2	0.34		ARL11	13q14.2	0.35		MIR-136/136*	null	0.33			SLC35C2	20q13.12	0.37			LRRC43	12q24.31	0.35			IFT88	13q12.1	0.31
KMT2C	7q36.1	0.34		TOP1MT	8q24.3	0.35		MIR-194-1/194	null	0.33			NOP58	2q33.1	0.37			TBC1D32	6q22.31	0.35			AKAP1	17q22	0.31
AUTS2	7q11.22	0.34		TRAPPC9	8q24.3	0.35		MIR-194-2/194	null	0.33			ACSS1	20p11.21	0.37			USP36	17q25.3	0.35			ELL	19p13.1	0.31
INTS6	13q14.3	0.34		IMMP2L	7q31	0.35		KRIT1	7q21.2	0.33			LINC00852	3p25.3	0.37			ZBTB2	6q25.1	0.35			MBTPS1	16q24	0.31
NSG1	4p16.3	0.34		ZNF107	7q11.2	0.35		CEACAM5	19q13.1-q13.2	0.33			ZNF503	10q22.2	0.37			ZNF250	8q24.3	0.35			PABPC4	1p34.2	0.31
BRPF3	6p21	0.34		MRPS33	7q34	0.35		CEBPG	19q13.11	0.33			CGNL1	15q21.3	0.37			LNX2	13q12.2	0.35			CES2	16q22.1	0.31
TNPO2	19p13.2	0.34		ZNF528	19q13	0.35		CEL	9q34.3	0.33			BCL11A	2p16.1	0.37			KBTBD2	7p14.3	0.35			SYNJ2	6q25.3	0.31
CLSTN2	3q23	0.34		ZNF44	19p13.2	0.35		CFTR	7q31.2	0.33			HECTD4	12q24.13	0.37			SENP6	6q14.1	0.35			CDC16	13q34	0.31
HIF3A	19q13.32	0.34		MAP1LC3A	20q11.22	0.35		DPEP1	16q24.3	0.33			MANSC1	12p13.2	0.37			CENPBD1	16q24.3	0.35			SPAG9	17q21.33	0.31
ZFP69B	1p34.2	0.34		MICALCL	11p15.3	0.35		ELN	7q11.23	0.33			DNAAF5	7p22.3	0.37			RGS9BP	19q13.11	0.35			ARHGEF1	19q13.13	0.31
MIR-106A/106A	null	0.33		TBX10	11q13.2	0.35		IFRD1	7q31.1	0.33			UBE2R2	9p13.3	0.37			SFXN5	2p13	0.35			KL	13q12	0.31
MIR-106A/106A*	null	0.33		SLC38A11	2q24.3	0.35		SHROOM1	5q31.1	0.33			ANO10	3p22.1	0.37			TNPO2	19p13.2	0.35			TM9SF2	13q32.3	0.31
MIR-181C/181C	null	0.33		PPP1R14D	15q15.1	0.35		JARID2	6p24-p23	0.33			SBNO1	12q24.31	0.37			BCL11B	14q32.2	0.35			SLC25A27	6p12.3	0.31
MIR-181C/181C*	null	0.33		DNAAF5	7p22.3	0.35		MKLN1	7q32	0.33			SMPD3	16q22.1	0.37			ZSCAN18	19q13.43	0.34			SOCS5	2p21	0.31
CFTR	7q31.2	0.33		LARP6	15q23	0.35		NOTCH1	9q34.3	0.33			MED29	19q13.2	0.37			ATIC	2q35	0.34			TMEM63A	1q42.12	0.31
MIR-592/592	null	0.33		FERMT1	20p12.3	0.35		TMEM192	4q32.3	0.33			ZFP30	19q13.12	0.37			ZFP36L2	2p22.3-p21	0.34			CEP104	1p36.32	0.31
SLC26A2	5q31-q34	0.33		DDX51	12q24.33	0.35		PLXNB1	3p21.31	0.33			FERMT1	20p12.3	0.37			CAD	2p22-p21	0.34			ZBTB39	12q13.3	0.31
ELN	7q11.23	0.33		CHD7	8q12.2	0.35		PTK7	6p21.1-p12.2	0.33			KANSL3	2q11.2	0.37			MIR-374A/374A	null	0.34			PDCD6IP	3p22.3	0.31
GPD1	12q13.12	0.33		CEP164	11q23.3	0.35		SORT1	1p13.3|1p21.3-p13.1	0.33			VPS35	16q12	0.37			MIR-374A/374A*	null	0.34			CTCF	16q21-q22.3	0.31
GRM8	7q31.3-q32.1	0.33		VPS35	16q12	0.35		STX3	11q12.1	0.33			TBC1D9B	5q35.3	0.37			FGFR3	4p16.3	0.34			TRIM31	6p21.3	0.31
APLF	2p13.3	0.33		STOX1	10q22.1	0.35		ITGA8	10p13	0.33			DBNDD2	20q13.12	0.37			GLDC	9p22	0.34			MSL1	17q21.1	0.31
NBR1	17q21.31	0.33		PHF3	6q12	0.35		CYP4F2	19p13.12	0.33			RRS1	8q13.1	0.37			GRINA	8q24.3	0.34			SLC35E4	22q12.2	0.31
MPST	22q13.1	0.33		ZNF253	19p13.11	0.35		MTRF1	13q14.1-q14.3	0.33			GLTSCR1L	6p21.1	0.37			HSP90AB1	6p12	0.34			C1ORF116	1q32.1	0.31
MYO1A	12q13-q14	0.33		ZNF287	17p11.2	0.35		BCL2L10	15q21	0.33			SLC2A4RG	20q13.33	0.37			INPPL1	11q13	0.34			WDR59	16q23.1	0.31
OVOL1	11q13	0.33		LRFN2	6p21.2-p21.1	0.35		MRPS31	13q14.11	0.33			JMJD1C	10q21.3	0.37			KRT15	17q21.2	0.34			CEP290	12q21.32	0.31
PDE8A	15q25.3	0.33		WDR35	2p24.1	0.35		ARIH2	3p21	0.33			HNRNPUL2	11q12.3	0.37			NOTCH1	9q34.3	0.34			MIR17HG	13q31.3	0.31
RBBP6	16p12.2	0.33		CAMSAP3	19p13.2	0.35		CHERP	19p13.1	0.33			SYS1	20q13.12	0.37			PMS2	7p22.2	0.34			SLC38A1	12q13.11	0.31
RTKN	2p13.1	0.33		ZNF285	null	0.35		ZNF234	19q13.31	0.33			TBC1D24	16p13.3	0.37			TAPT1-AS1	4p15.32	0.34			KIAA1211L	2q11.2	0.31
SALL1	16q12.1	0.33		TAS2R50	12p13.2	0.35		FAM101A	12q24.31	0.33			TBC1D32	6q22.31	0.37			PRKCD	3p21.31	0.34			BTBD9	6p21	0.31
SUSD3	9q22.31	0.33		TNPO2	19p13.2	0.35		ZXDC	3q21.3	0.33			GPAM	10q25.2	0.37			PROX1	1q41	0.34			MBD6	null	0.31
STAT5B	17q11.2	0.33		TAF8	6p21.1	0.35		CARS2	13q34	0.33			RBAK	7p22.1	0.37			MAP4K2	11q13	0.34			ASAP1	8q24.1-q24.2	0.31
VDR	12q13.11	0.33		XPO4	13q11	0.35		CERS4	19p13.2	0.33			ZNF598	16p13.3	0.37			SALL1	16q12.1	0.34			SETDB2	13q14	0.31
DCHS1	11p15.4	0.33		ZNF550	19q13.43	0.35		SETD6	16q21	0.33			CERS5	12q13.12	0.37			ATXN7	3p21.1-p12	0.34			TMEM133	11q22.1	0.31
EIF3G	19p13.2	0.33		PARP4	13q11	0.34		CCDC92	12q24.31	0.33			ACOT11	1p32.3	0.37			SLC7A1	13q12.3	0.34			UBR5	8q22	0.31
PDCD5	19q13.11	0.33		MIR-217/217	null	0.34		RNF157	17q25.1	0.33			GAPVD1	9q33.3	0.37			SLC20A2	8p11.21	0.34			ARAP1	11q13.4	0.31
RNF32	7q36	0.33		MIR-335/335	null	0.34		FOXP4	6p21.1	0.33			INTS1	7p22.3	0.37			TEAD3	6p21.2	0.34			RTFDC1	20q13.31	0.31
TRPM6	9q21.13	0.33		MIR-335/335*	null	0.34		TRAPPC9	8q24.3	0.33			FBXO2	1p36.22	0.37			TLE2	19p13.3	0.34			PIGT	20q13.12	0.31
TATDN2	3p25.3	0.33		CACNA1D	3p14.3	0.34		HGH1	8q24.3	0.33			KCNMB3	3q26.3-q27	0.37			ANKRD19P	9q22.31	0.34			PARD6B	20q13.13	0.31
SMG7	1q25	0.33		CACNA2D1	7q21-q22	0.34		USP42	7p22.1	0.33			LRRC75A	17p11.2	0.37			ZNF74	22q11.21	0.34			RBM17	10p15.1	0.31
ARHGAP44	17p12	0.33		DYNC1LI2	16q22.1	0.34		UBR5	8q22	0.33			XPNPEP3	22q13.2	0.37			ZNF91	19p12	0.34			SNRK	3p22.1	0.31
SLC12A7	5p15	0.33		FTL	19q13.33	0.34		GARNL3	9q33.3	0.33			CRTC3	15q26.1	0.37			DHX16	6p21.3	0.34			RNF44	5q35.2	0.31
PRDM4	12q23-q24.1	0.33		GPX2	14q24.1	0.34		ZNF607	19q13.1	0.33			SLC13A3	20q13.12	0.37			MADD	11p11.2	0.34			CPEB3	10q23.32	0.31
SEC63	6q21	0.33		PCK1	20q13.31	0.34		LRP11	6q25.1	0.33			AHCY	20q11.22	0.36			EIF3B	7p22.3	0.34			ZNF407	18q23	0.31
WDR59	16q23.1	0.33		PITX2	4q25	0.34		NKD2	5p15.3	0.33			CENPBD1P1	19q13.43	0.36			MICAL2	11p15.3	0.34			DIS3	13q22.1	0.31
PDZD3	11q23.3	0.33		PLCG1	20q12-q13.1	0.34		SFXN4	10q26.11	0.33			CBL	11q23.3	0.36			NANP	20p11.1	0.34			EXOC2	6p25.3	0.31
PDZD7	10q24.31	0.33		RNF6	13q12.2	0.34		THNSL2	2p11.2	0.33			CES1	16q22.2	0.36			KIAA0196	8q24.13	0.34			PCID2	13q34	0.31
ZNF558	19p13.2	0.33		SLC20A2	8p11.21	0.34		FGGY	1p32.1	0.33			DNMT3B	20q11.2	0.36			MRPS31	13q14.11	0.34			MAST3	19p13.11	0.31
C16ORF13	16p13.3	0.33		SLC22A3	6q25.3	0.34		QRSL1	6q21	0.33			HSF1	8q24.3	0.36			SMYD5	2p13.2	0.34			DOPEY1	6q15	0.31
MUM1	19p13.3	0.33		TBX2	17q23.2	0.34		NINL	20p11.22-p11.1	0.33			KPNB1	17q21.32	0.36			CPSF4	7q22.1	0.34			FOXJ2	12p13.31	0.31
MICALCL	11p15.3	0.33		TRAF5	1q32	0.34		DDX28	16q22.1	0.33			MYO1D	17q11.2	0.36			TDRKH	1q21	0.34			TBC1D9B	5q35.3	0.31
RNF216	7p22.1	0.33		ZNF3	7q22.1	0.34		GGA2	16p12	0.33			MYO10	5p15.1	0.36			ATXN2L	16p11	0.34			EXOC7	17q25.1	0.31
STRBP	9q33.3	0.33		FZD5	2q33.3	0.34		ZKSCAN7	3p21.32	0.33			NPAS2	2q11.2	0.36			DNHD1	11p15.4	0.34			FBXW11	5q35.1	0.31
SUPT20H	13q13.3	0.33		MTERF1	7q21.2	0.34		CEP68	2p14	0.33			NUMA1	11q13	0.36			C7ORF26	7p22.1	0.34			CRIPAK	4p16.3	0.31
ZNF507	19q13.11	0.33		HIST1H2AJ	6p22.1	0.34		MEPCE	7q22.1	0.33			OVOL1	11q13	0.36			ATG9A	2q35	0.34			SERINC1	6q22.31	0.31
SULF2	20q13.12	0.33		TNFSF11	13q14	0.34		EDC4	16q22.1	0.33			PDE6A	5q31.2-q34	0.36			TMUB2	17q21.31	0.34			RBAK	7p22.1	0.31
ADGRL3	4q13.1	0.33		DHRS3	1p36.1	0.34		ZNF789	7q22.1	0.33			MTPN	7q33	0.36			WBSCR16	7q11.23	0.34			TBC1D10B	16p11.2	0.31
PUM2	2p24.1	0.33		ZNF646	16p11.2	0.34		ABCC10	6p21.1	0.33			PRKCA	17q22-q23.2	0.36			C19ORF18	19q13.43	0.34			INTS1	7p22.3	0.31
MED13L	12q24.21	0.33		ZSCAN12	6p21	0.34		REXO4	9q34.2	0.33			SAFB	19p13.3-p13.2	0.36			ZNF681	19p12	0.34			PABPC1	8q22.2-q23	0.31
TNPO3	7q32.1	0.33		HELZ	17q24.2	0.34		LRRC43	12q24.31	0.33			SUPT5H	19q13.2	0.36			STK40	1p34.3	0.34			ZNF782	9q22.33	0.31
AMACR	5p13	0.33		BCL2L10	15q21	0.34		MAVS	20p13	0.33			TPD52L2	20q13.2-q13.3	0.36			NSRP1	17q11.2	0.34			TJAP1	6p21.1	0.31
PCBP4	3p21	0.33		MRPS31	13q14.11	0.34		DENND1A	9q33.3	0.33			VAV2	9q34.1	0.36			GARNL3	9q33.3	0.34			HIPK2	7q34	0.31
LRRC43	12q24.31	0.33		WDR77	1p13.2	0.34		PPP1R35	7q22.1	0.33			ZNF3	7q22.1	0.36			HECA	6q23-q24	0.34			CARD10	22q13.1	0.31
CCDC97	19q13.2	0.33		RDH12	14q24.1	0.34		ZNF462	9q31.2	0.33			ZNF85	19p12	0.36			PPP1R9B	17q21.33	0.34			DGKH	13q14.11	0.31
TMEM259	19p13.3	0.33		ZNF696	8q24.3	0.34		LINC01558	6q27	0.33			CDC16	13q34	0.36			ZNF503	10q22.2	0.34			AGT	1q42.2	0.3
BRI3	7q21.3	0.33		HKDC1	10q22.1	0.34		GLYATL1	11q12.1	0.33			MACROD2	20p12.1	0.36			FBXO41	2p13.2	0.34			MIR-144/144	null	0.3
PGAP3	17q12	0.33		TMEM150C	4q21.22	0.34		HCAR1	12q24.31	0.33			LZTS3	20p13	0.36			COL27A1	9q32	0.34			MIR-24-1/1*	null	0.3
MGC72080	7q21.3	0.33		FAM210B	20q13.2	0.34		CENPBD1	16q24.3	0.33			RNF40	16p11.2-p11.1	0.36			SCFD2	4q12	0.34			MIR-26B/26B	null	0.3
CEMP1	16p13.3	0.33		SYDE2	1p22.3	0.34		CPSF1	8q24.23	0.33			EPM2AIP1	3p22.1	0.36			NDE1	16p13.11	0.34			MIR-26B/26B*	null	0.3
MIR-135B/135B	null	0.32		ZBED3	5q13.3	0.34		RBM26	13q31.1	0.33			ZBTB39	12q13.3	0.36			NOL8	9q22.31	0.34			CCND1	11q13	0.3
MIR-135B/135B*	null	0.32		ESF1	20p12.1	0.34		PAPD5	16q12.1	0.33			SLC23A1	5q31.2	0.36			TMEM74B	20p13	0.34			BCL9	1q21	0.3
KLF5	13q22.1	0.32		TRIM52	5q35.3	0.34		ZNF649	19q13.41	0.33			MPHOSPH10	2p13.3	0.36			SUPT20H	13q13.3	0.34			KLF5	13q22.1	0.3
CRYGS	3q27.3	0.32		MB21D2	3q29	0.34		MIR-1247/1247	null	0.32			NCOA2	8q13.3	0.36			SMPD4	2q21.1	0.34			CEBPB	20q13.1	0.3
MIR-532/5P	null	0.32		C21ORF62-AS1	21q22.11	0.34		BCL9	1q21	0.32			KIF3A	5q31	0.36			ENAH	1q42.12	0.34			CEBPG	19q13.11	0.3
EEF1D	8q24.3	0.32		RABL6	9q34.3	0.34		MIR-335/335	null	0.32			ATXN2L	16p11	0.36			MDN1	6q15	0.34			CREBBP	16p13.3	0.3
EZH1	17q21.1-q21.3	0.32		LOC285074	2p11.2	0.34		MIR-335/335*	null	0.32			SECISBP2	9q22.2	0.36			ANKRD28	3p25.1	0.34			CLN8	8p23	0.3
GRB7	17q12	0.32		DOK4	16q21	0.34		GLYCTK	3p21.1	0.32			ZYG11B	1p32.3	0.36			ACSL6	5q31.1	0.34			EVPL	17q25.1	0.3
INPPL1	11q13	0.32		NINL	20p11.22-p11.1	0.34		COMT	22q11.21	0.32			TMC7	16p12.3	0.36			CLASP1	2q14.2-q14.3	0.34			IL4R	16p12.1-p11.2	0.3
IPO5	13q32.2	0.32		SLC2A12	6q23.2	0.34		CSNK1E	22q13.1	0.32			FBXL18	7p22.2	0.36			MED13L	12q24.21	0.34			JAG2	14q32	0.3
MYBL2	20q13.1	0.32		CNOT1	16q21	0.34		CTSH	15q25.1	0.32			CHD9	16q12.2	0.36			FRAT2	10q24.1	0.34			MXI1	10q24-q25	0.3
MYO1D	17q11.2	0.32		PCID2	13q34	0.34		DAB2	5p13.1	0.32			DNAJC5	20q13.33	0.36			PSD4	2q13	0.34			MYO1E	15q22.2	0.3
POU5F1	6p21.31	0.32		ZC3H13	13q14.13	0.34		DLX4	17q21.33	0.32			LRRC37A2	17q21.31	0.36			SPHK2	19q13.2	0.34			MYO5B	18q21	0.3
SORL1	11q23.2-q24.2	0.32		LARS2	3p21.3	0.34		EFNA1	1q21-q22	0.32			PDRG1	20q11.21	0.36			PRDM11	11p11	0.34			NFIX	19p13.3	0.3
COMMD6	13q22	0.32		OSBP2	22q12.2	0.34		GLDC	9p22	0.32			CROCCP3	1p36.13	0.36			ZNF551	19q13.43	0.34			NSF	17q21	0.3
STX4	16p11.2	0.32		EXOSC5	19q13.1	0.34		GRB7	17q12	0.32			KLC3	19q13	0.36			NYNRIN	14q12	0.34			PARN	16p13	0.3
TDGF1	3p21.31	0.32		CA10	17q21.33	0.34		MNX1	7q36	0.32			NRIP2	12p13.33	0.36			ZNF398	7q36.1	0.34			PI4KA	22q11.21	0.3
MROH1	8q24.3	0.32		RTN4	2p16.3	0.34		PDE3A	12p12	0.32			KMT5B	11q13.2	0.36			USP35	11q14.1	0.34			PLEC	8q24	0.3
SF1	11q13	0.32		PELI2	14q21	0.34		PDE8A	15q25.3	0.32			ESF1	20p12.1	0.36			DHX37	12q24.31	0.34			PPL	16p13.3	0.3
ZNF91	19p12	0.32		LYRM2	6q15	0.34		PEX1	7q21.2	0.32			SRRT	7q21	0.36			ZNF682	19p12	0.34			PRKG1	10q11.2	0.3
ZNF142	2q35	0.32		KIAA1549	7q34	0.34		POU5F1	6p21.31	0.32			METTL13	1q24-q25.3	0.36			ZNF462	9q31.2	0.34			PTPN11	12q24	0.3
RNF103	2p11.2	0.32		FAM60A	12p11	0.34		CORO2A	9q22.3	0.32			LSM14B	20q13.33	0.36			LSM14A	19q13.11	0.34			SRPRA	11q24.2	0.3
KAT6A	8p11	0.32		ABRACL	6q24.1	0.34		XRCC1	19q13.2	0.32			ZBTB37	1q25.1	0.36			GUSBP2	6p21	0.34			ST13	22q13.2	0.3
ITGA8	10p13	0.32		ZNF502	3p21.31	0.34		ZNF43	19p13.1-p12	0.32			CREB3L3	19p13.3	0.36			PABPC1	8q22.2-q23	0.34			TRIO	5p15.2	0.3
TNFSF11	13q14	0.32		ACOT11	1p32.3	0.34		TNFSF11	13q14	0.32			TRIM52	5q35.3	0.36			EIF2AK1	7p22	0.34			SF1	11q13	0.3
SLC9A3R1	17q25.1	0.32		MCMDC2	8q13.1	0.34		ZPR1	11q23.3	0.32			TMTC4	13q32.3	0.36			RBM12B	8q22.1	0.34			ZNF37A	10p11.2	0.3
MED26	19p13.11	0.32		STK36	2q35	0.34		TAX1BP1	7p15	0.32			BAGE2	21p	0.36			DUS1L	17q25.3	0.34			PRRC2A	6p21.3	0.3
TRIM13	13q14	0.32		CDH26	20q13.33	0.34		SYT7	11q12.2	0.32			EPB41L4B	9q31-q32	0.36			ANAPC1	2q12.1	0.34			CUL1	7q36.1	0.3
SEMA3C	7q21-q31	0.32		C14ORF93	14q11.2	0.34		B4GALT5	20q13.1-q13.2	0.32			PLEKHA6	1q32.1	0.36			ZNF676	19p12	0.34			RANBP3	19p13.3	0.3
SORBS1	10q23.33	0.32		TMEM176B	7q36.1	0.34		RNF113B	13q32.2	0.32			MLXIP	12q24.31	0.36			ZFP69B	1p34.2	0.34			KCNK5	6p21	0.3
MGEA5	10q24.1-q24.3	0.32		EMID1	22q12.2	0.34		NMT2	10p13	0.32			RABL6	9q34.3	0.36			ABCF1	6p21.33	0.33			SLC5A6	2p23	0.3
MTMR11	1q21.2	0.32		PAPD5	16q12.1	0.34		SOGA1	20q11.23	0.32			DOK4	16q21	0.36			MIR-101-1/101	null	0.33			AP3D1	19p13.3	0.3
AKAP11	13q14.11	0.32		ARAP3	5q31.3	0.34		USPL1	13q12.3	0.32			ARHGAP26	5q31	0.36			MIR-101-2/101	null	0.33			PLOD3	7q22	0.3
C7ORF26	7p22.1	0.32		LGI4	19q13.12|19q13.11	0.34		SAP18	13q12.11	0.32			ANKRD28	3p25.1	0.36			AP2A2	11p15.5	0.33			NOLC1	10q24.32	0.3
CARD14	17q25	0.32		ASL	7q11.21	0.33		CAMKK2	12q24.2	0.32			BOP1	8q24.3	0.36			MIR-196B/196B	null	0.33			GPR55	2q37	0.3
AMMECR1L	2q21	0.32		MIR-361/5P	null	0.33		TDRKH	1q21	0.32			SPDYE1	7p13	0.36			MIR-196B/196B*	null	0.33			UBE4A	11q23.3	0.3
FAM234A	16p13.3	0.32		CACNB2	10p12	0.33		ZNF680	7q11.21	0.32			LSMEM1	7q31.1	0.36			RERE	1p36.23	0.33			SEC24C	10q22.2	0.3
GARNL3	9q33.3	0.32		CDH9	5p14	0.33		C7ORF26	7p22.1	0.32			SNX21	20q13.12	0.36			ATP6V0A1	17q21	0.33			RNF40	16p11.2-p11.1	0.3
MON1A	3p21.31	0.32		CCR6	6q27	0.33		QTRTD1	3q13.31	0.32			ZNF490	19p13.2	0.36			CDKN1B	12p13.1-p12	0.33			FARP2	2q37.3	0.3
LINC00852	3p25.3	0.32		BRINP1	9q32-q33	0.33		GPR157	1p36.23	0.32			AARS2	6p21.1	0.36			COL9A1	6q13	0.33			UBAP2L	1q21.3	0.3
ZNF566	19q13.12	0.32		ESRRA	11q13	0.33		FDX1L	19p13.2	0.32			MYH7B	20q11.22	0.36			DUSP8	11p15.5	0.33			SUPT7L	2p23.3	0.3
ZFYVE27	10q24.2	0.32		EYA1	8q13.3	0.33		ENTHD2	17q25.3	0.32			PROSER2	10p14	0.36			EIF4EBP2	10q21-q22	0.33			PAN2	12q13.3	0.3
FAM134B	5p15.1	0.32		KAT2A	17q21	0.33		MCM3AP-AS1	21q22.3	0.32			ZNF486	19p12	0.36			EP300	22q13.2	0.33			XYLB	3p22-p21.3	0.3
KLHL24	3q27.1	0.32		IGSF3	1p13	0.33		WBSCR16	7q11.23	0.32			RAB3GAP2	1q41	0.36			CLN8	8p23	0.33			NAALADL1	11q12	0.3
PXK	3p14.3	0.32		TET3	2p13.1	0.33		ZNF526	19q13.2	0.32			L3MBTL1	20q13.12	0.36			ERF	19q13	0.33			SLC17A4	6p22.2	0.3
TMEM260	14q22.3	0.32		SMAD7	18q21.1	0.33		AMMECR1L	2q21	0.32			KIAA2026	9p24.1	0.36			HNRNPH3	10q22	0.33			FARP1	13q32.2	0.3
ZNF444	19q13.43	0.32		MKLN1	7q32	0.33		C19ORF12	19q12	0.32			NHLRC3	13q13.3	0.36			JAG2	14q32	0.33			SLC25A13	7q21.3	0.3
UBE2Q1	1q21.3	0.32		OXTR	3p25	0.33		HECA	6q23-q24	0.32			BRD7	16q12	0.36			MLLT6	17q21	0.33			CNKSR1	1p36.11	0.3
TTC39A	1p32.3	0.32		OLFML2A	9q33.3	0.33		MCM8	20p12.3	0.32			ZNF704	8q21.13	0.36			MRE11A	11q21	0.33			ARIH2	3p21	0.3
ZCCHC24	10q22.3	0.32		RBL1	20q11.2	0.33		GHDC	17q21.2	0.32			RBM26	13q31.1	0.36			PKLR	1q21	0.33			RBM14	11q13.2	0.3
HIC2	22q11.21	0.32		RPL30	8q22	0.33		RTEL1	20q13.3	0.32			RHBDF1	16p13.3	0.36			POU2F1	1q24.2	0.33			CYP4F8	19p13.1	0.3
CLASP1	2q14.2-q14.3	0.32		RPL37A	2q35	0.33		ZNF347	19q13.42	0.32			ANAPC1	2q12.1	0.36			SORT1	1p13.3|1p21.3-p13.1	0.33			AGBL2	11p11.2	0.3
LARP1	5q33.2	0.32		SSBP1	7q34	0.33		PPP1R16A	8q24.3	0.32			MTHFSD	16q24.1	0.36			SDC4	20q12	0.33			LRRC37A3	17q24.1	0.3
SPERT	13q14.13	0.32		TCF3	19p13.3	0.33		FHDC1	4q31.3	0.32			WNK1	12p13.3	0.36			SFSWAP	12q24.33	0.33			FBXO11	2p16.3	0.3
ZNF746	7q36.1	0.32		ZNF708	19p12	0.33		SSH2	17q11.2	0.32			AARS	16q22	0.35			SMARCC1	3p21.31	0.33			ENTHD2	17q25.3	0.3
TPRN	9q34.3	0.32		DGKD	2q37.1	0.33		ZNF530	19q13.43	0.32			PARP4	13q11	0.35			SMO	7q32.3	0.33			SBF2	11p15.4	0.3
ACKR3	2q37.3	0.32		TM4SF5	17p13.3	0.33		C21ORF62-AS1	21q22.11	0.32			ANK3	10q21	0.35			SPG7	16q24.3	0.33			CNOT6L	4q13.3	0.3
ACTR3B	7q36.1	0.32		DNAJA3	16p13.3	0.33		UNC93A	6q27	0.32			ATR	3q23	0.35			ZNF142	2q35	0.33			ESPN	1p36.31	0.3
RPTOR	17q25.3	0.32		ZNF254	19p12	0.33		DET1	15q25.3	0.32			CCT6A	7p11.2	0.35			PPFIBP2	11p15.4	0.33			NRIP2	12p13.33	0.3
ZNF471	19q13.43	0.32		NOL4L	20q11.21	0.33		CHD7	8q12.2	0.32			CHRM3	1q43	0.35			SART1	11q13.1	0.33			ASCC2	22q12.1	0.3
BMF	15q14	0.32		SNCAIP	5q23.2	0.33		SV2C	5q13.3	0.32			CLCN7	16p13	0.35			NMT2	10p13	0.33			AGAP3	7q36.1	0.3
PLEKHA4	19q13.33	0.32		USP6NL	10p13	0.33		USE1	19p13.11	0.32			CTNND1	11q11	0.35			MACROD2	20p12.1	0.33			VPS54	2p13-p14	0.3
CYP4F11	19p13.1	0.32		RB1CC1	8q11	0.33		SCRIB	8q24.3	0.32			EIF4EBP2	10q21-q22	0.35			NOS1AP	1q23.3	0.33			CATSPER2	15q15.3	0.3
ZNF486	19p12	0.32		ARHGAP44	17p12	0.33		ATOH7	10q21.3|10q21.3-q22.1	0.32			ERCC5	13q33	0.35			RBM5	3p21.3	0.33			KLF13	15q12	0.3
DSTYK	1q32.1	0.32		CTDSP2	12q14.1	0.33		ORC3	6q14.3-q16.1	0.32			F10	13q34	0.35			KLHL41	2q31.1	0.33			SUFU	10q24.32	0.3
BEND7	10p13	0.32		SAP18	13q12.11	0.33		TPRN	9q34.3	0.32			FGFR3	4p16.3	0.35			N4BP2L2	13q13.1	0.33			MICALCL	11p15.3	0.3
TBC1D10B	16p11.2	0.32		TUBGCP3	13q34	0.33		NAV2	11p15.1	0.32			GNAS	20q13.3	0.35			SEMA3C	7q21-q31	0.33			KIAA0754	1p34.3	0.3
ACOT11	1p32.3	0.32		OLFM4	13q14.3	0.33		PELI2	14q21	0.32			GTF2F1	19p13.3	0.35			STK38	6p21	0.33			CTAGE4	7q35	0.3
DNM3	1q24.3	0.32		IGF2BP1	17q21.32	0.33		UBE3D	6q14.1	0.32			LIPE	19q13.2	0.35			ESPNL	2q37.3	0.33			TERF2IP	16q23.1	0.3
LSM14A	19q13.11	0.32		MGEA5	10q24.1-q24.3	0.33		PLEKHG5	1p36.31	0.32			SMAD7	18q21.1	0.35			FTO	16q12.2	0.33			ANKIB1	7q21.2	0.3
ABHD12	20p11.21	0.32		BLCAP	20q11.23	0.33		MICAL3	22q11.21	0.32			MUC20	3q29	0.35			ZNF426	19p13.2	0.33			TBC1D13	9q34.11	0.3
INTS1	7p22.3	0.32		HIBADH	7p15.2	0.33		TRIB3	20p13-p12.2	0.32			ABCC1	16p13.1	0.35			CARD14	17q25	0.33			SLC26A11	17q25.3	0.3
MEX3A	1q22	0.32		RHPN1-AS1	8q24	0.33		STARD13	13q13.1	0.32			NF1	17q11.2	0.35			CARS2	13q34	0.33			MFSD6	2q32.2	0.3
CHP2	16p12.2	0.32		CERS4	19p13.2	0.33		ZNF502	3p21.31	0.32			NKTR	3p22.1	0.35			EGLN2	19q13.2	0.33			TMCO3	13q34	0.3
HERPUD2	7p14.2	0.32		BBS10	12q21.2	0.33		FAAP24	19q13.11	0.32			ZNF800	7q31.33	0.35			WDR82	3p21.2	0.33			ARGLU1	13q33.3	0.3
SYNE4	19q13.12	0.32		ACSF2	17q21.33	0.33		ANKS3	16p13.3	0.32			PAH	12q22-q24.2	0.35			ZNF34	8q24.3	0.33			APPL2	12q24.1	0.3
ACVR2B	3p22	0.31		NUBPL	14q12	0.33		INTS1	7p22.3	0.32			PPM1G	2p23.3	0.35			LRRC37A2	17q21.31	0.33			YY1AP1	1q22	0.3
AMT	3p21.31	0.31		KDM7A	7q34	0.33		ZNF285	null	0.32			SLC7A1	13q12.3	0.35			EFHC1	6p12.3	0.33			ANKRD26	10p12.1	0.3
AOAH	7p14.2	0.31		ZNF570	19q13.12	0.33		SND1	7q31.3	0.32			STX3	11q12.1	0.35			MBD6	null	0.33			DOK4	16q21	0.3
MIR-195/195	null	0.31		CDCA7	2q31	0.33		C10ORF99	10q23.1	0.32			TERF2	16q22.1	0.35			ARL11	13q14.2	0.33			CNKSR3	6q25.2	0.3
MIR-195/195*	null	0.31		MALAT1	11q13.1	0.33		SDR42E1	16q23.3	0.32			USP4	3p21.3	0.35			IFT52	null	0.33			TEX2	17q23.3	0.3
CEBPE	14q11.2	0.31		TMEM117	12q12	0.33		FBXO44	1p36.22	0.32			ZNF708	19p12	0.35			CTTNBP2	7q31	0.33			BRD4	19p13.1	0.3
EDN3	20q13.2-q13.3	0.31		MACC1	7p21.1	0.33		FAM150A	8q11.23	0.32			TMEM170B	6p24.2	0.35			ESF1	20p12.1	0.33			MEPCE	7q22.1	0.3
EDNRB	13q22	0.31		CDK5RAP1	20q11.21	0.33		RBM12B	8q22.1	0.32			PRDM2	1p36.21	0.35			ZAK	2q24.2	0.33			PMEPA1	20q13.31-q13.33	0.3
ELF1	13q13	0.31		NKD2	5p15.3	0.33		TSPY26P	20q11.21	0.32			ALMS1	2p13	0.35			CMTM8	3p22.3	0.33			ILDR1	3q13.33	0.3
EP300	22q13.2	0.31		CDHR2	5q35.2	0.33		GIGYF1	7q22	0.32			SYN3	22q12.3	0.35			RAB24	5q35.3	0.33			MAVS	20p13	0.3
FABP1	2p11	0.31		ZDHHC4	7p22.1	0.33		RMND5A	2p11.2	0.32			SAMD12	8q24.12	0.35			INO80D	2q33.3	0.33			CCDC97	19q13.2	0.3
FUT6	19p13.3	0.31		ARHGEF10L	1p36.13	0.33		ACVR2B	3p22	0.31			CYP4F2	19p13.12	0.35			ETNK2	1q32.1	0.33			ZNF830	17q12	0.3
GAS2	11p14.3	0.31		PPP6R3	11q13	0.33		PARP4	13q11	0.31			NRXN2	11q13	0.35			RNF44	5q35.2	0.33			GAPVD1	9q33.3	0.3
GLS	2q32-q34	0.31		WDR33	2q14.3	0.33		ASL	7q11.21	0.31			NOS1AP	1q23.3	0.35			R3HDM2	12q13.3	0.33			DIEXF	1q32.2	0.3
GTF2F1	19p13.3	0.31		ZFP64	20q13.2	0.33		BCS1L	2q33	0.31			URB1	21q22.11	0.35			SIRT2	19q13	0.33			C16ORF72	16p13.2	0.3
IGF2R	6q26	0.31		DOPEY1	6q15	0.33		MIR-361/5P	null	0.31			SMG7	1q25	0.35			NINL	20p11.22-p11.1	0.33			HOOK2	19p13.2	0.3
LAD1	1q25.1-q32.3	0.31		HIC2	22q11.21	0.33		MIR-374A/374A	null	0.31			STX6	1q25.3	0.35			NMNAT2	1q25	0.33			MAGI3	1p13.2	0.3
ZNF92	7q11.21	0.31		PLCB1	20p12	0.33		MIR-374A/374A*	null	0.31			AKAP11	13q14.11	0.35			UBAP2	9p13.3	0.33			XPO4	13q11	0.3
NFATC3	16q22.2	0.31		SLC2A9	4p16.1	0.33		CBLN1	16q12.1	0.31			DDX42	17q23.3	0.35			KMT2E	7q22.1	0.33			ZNF574	19q13.2	0.3
ENPP3	6q22	0.31		NKAIN3	8q12.3	0.33		CD81	11p15.5	0.31			STK38	6p21	0.35			CEP68	2p14	0.33			C6ORF106	6p21.31	0.3
PLAGL1	6q24-q25	0.31		SNX21	20q13.12	0.33		EPHB1	3q21-q23	0.31			NAA40	11q13.1	0.35			MGRN1	16p13.3	0.33			SOWAHC	2q13	0.3
PRKDC	8q11	0.31		KCTD16	5q31.3	0.33		EYA1	8q13.3	0.31			SLC35E1	19p13.11	0.35			SPECC1L	22q11.23	0.33			ACR	22q13.33	0.29
PRLR	5p13.2	0.31		MYH7B	20q11.22	0.33		PPARGC1B	5q32	0.31			TMEM150C	4q21.22	0.35			SF3B3	16q22.1	0.33			ADCY3	2p23.3	0.29
TERF2	16q22.1	0.31		COX19	7p22.3	0.33		GPR20	8q24.3	0.31			PPP1R14C	6q24.3-q25.3	0.35			ZNF253	19p13.11	0.33			MIR-143/143*	null	0.29
TG	8q24	0.31		ZNF251	8q24.3	0.33		HSP90AB1	6p12	0.31			ZNF714	19p12	0.35			SLC2A9	4p16.1	0.33			ATP2A2	12q24.11	0.29
ZNF74	22q11.21	0.31		RHOU	1q42.11-q42.3	0.33		IL12A	3q25.33	0.31			DNTTIP1	20q13.12	0.35			PELI2	14q21	0.33			MIR-30B/30B	null	0.29
TFEB	6p21	0.31		MYRIP	3p22.1	0.33		JUP	17q21	0.31			FOXP4	6p21.1	0.35			SLC45A4	8q24.3	0.33			MIR-30B/30B*	null	0.29
IFT88	13q12.1	0.31		ZBTB20	3q13.2	0.33		TET3	2p13.1	0.31			FAM210B	20q13.2	0.35			ZNF287	17p11.2	0.33			MIR-32/32	null	0.29
KHSRP	19p13.3	0.31		ASTE1	3q22.1	0.33		IPO5	13q32.2	0.31			TCF7L1	2p11.2	0.35			USP31	16p12.2	0.33			MIR-32/32*	null	0.29
TM4SF5	17p13.3	0.31		DNAJC15	13q14.1	0.33		MEP1A	6p12-p11	0.31			ASAP1	8q24.1-q24.2	0.35			WDR35	2p24.1	0.33			CAD	2p22-p21	0.29
SYT7	11q12.2	0.31		FAM150A	8q11.23	0.33		MRE11A	11q21	0.31			ESPN	1p36.31	0.35			POGK	1q24.1	0.33			ADGRE5	19p13.12	0.29
SART1	11q13.1	0.31		CDIP1	16p13.3	0.33		PLAG1	8q12	0.31			LZTS2	10q24	0.35			MCM9	6q22.31	0.33			CSE1L	20q13	0.29
PEX16	11p11.2	0.31		SLC39A2	14q11.2	0.33		POLR2C	16q13-q21	0.31			TPCN1	12q24.13	0.35			ZBED5	11p15.3	0.33			MIR-654/3P	null	0.29
RAPGEF5	7p15.3	0.31		PILRB	7q22.1	0.33		PRKAR2A	3p21.3-p21.2	0.31			RIPPLY3	21q22.2	0.35			UBXN7	3q29	0.33			EPHA1	7q34	0.29
SLC23A1	5q31.2	0.31		TNS3	7p12.3	0.33		PRLR	5p13.2	0.31			ATAD2B	2p24.1-p23.3	0.35			GBGT1	9q34.13-q34.3	0.33			ERBB2	17q12	0.29
AKAP9	7q21-q22	0.31		MIR-136/136	null	0.32		PSPH	7p11.2	0.31			GPATCH4	1q22	0.35			ZNF350	19q13.41	0.33			FBL	19q13.1	0.29
MBNL2	13q32.1	0.31		MIR-136/136*	null	0.32		RBP1	3q23	0.31			OXR1	8q23	0.35			VPS13B	8q22.2	0.33			GAK	4p16	0.29
RBM6	3p21.3	0.31		MIR-194-1/194	null	0.32		RPL30	8q22	0.31			SETD5	3p25.3	0.35			ANKRD13B	17q11.2	0.33			GNL1	6p21.3	0.29
TSHZ1	18q22.3	0.31		MIR-194-2/194	null	0.32		SOX4	6p22.3	0.31			MARVELD2	5q13.2	0.35			TNRC6A	16p11.2	0.33			INSR	19p13.3-p13.2	0.29
ALG3	3q27.1	0.31		CALML3	10p15.1	0.32		ST14	11q24-q25	0.31			STRBP	9q33.3	0.35			MISP	19p13.3	0.33			NUP98	11p15.5	0.29
MPHOSPH10	2p13.3	0.31		SERPINA6	14q32.1	0.32		SULT2A1	19q13.3	0.31			CHDH	3p21.1	0.35			ZNF790	19q13.12	0.33			PARK2	6q25.2-q27	0.29
BTN2A1	6p22.1	0.31		E2F3	6p22	0.32		MROH1	8q24.3	0.31			ADGRL1	19p13.2	0.35			GLTSCR2	19q13.3	0.33			PPM1B	2p21	0.29
ATXN2L	16p11	0.31		ELF1	13q13	0.32		TRAF5	1q32	0.31			IWS1	2q14.3	0.35			PAPD5	16q12.1	0.33			PPP1R10	6p21.3	0.29
C10ORF82	10q25.3	0.31		EPHB2	1p36.1-p35	0.32		VEGFA	6p12	0.31			ZFP64	20q13.2	0.35			SYNE4	19q13.12	0.33			MAP2K3	17q11.2	0.29
PIWIL4	11q21	0.31		ESRRG	1q41	0.32		WNT11	11q13.5	0.31			CFAP44	3q13.2	0.35			MIR-1-1/1	null	0.32			PTPRF	1p34	0.29
SH3D21	1p34.3	0.31		FOXF1	16q24	0.32		TFEB	6p21	0.31			MAST3	19p13.11	0.35			MIR-1-2/1	null	0.32			PURB	7p13	0.29
ZNF430	19p12	0.31		GUCY2C	12p12	0.32		KLF7	2q32	0.31			KIF1B	1p36.2	0.35			ADARB2	10p15.3	0.32			SORT1	1p13.3|1p21.3-p13.1	0.29
TEX261	2p13.3	0.31		JUP	17q21	0.32		RECQL5	17q25	0.31			TBC1D2B	15q24.3-q25.1	0.35			MIR-1269/1269	null	0.32			CAPN15	16p13.3	0.29
FOXP4	6p21.1	0.31		KCNJ14	19q13	0.32		MTL5	11q13.2-q13.3	0.31			POGZ	1q21.3	0.35			BCL9	1q21	0.32			SPTBN1	2p21	0.29
ASAP1	8q24.1-q24.2	0.31		KCNQ1	11p15.5	0.32		TSC22D2	3q25.1	0.31			ACSS2	20q11.22	0.35			CBL	11q23.3	0.32			STAT6	12q13	0.29
F11R	1q21.2-q21.3	0.31		LIG3	17q11.2-q12	0.32		NUPL2	7p15	0.31			CIC	19q13.2	0.35			CEBPB	20q13.1	0.32			STXBP2	19p13.3-p13.2	0.29
ZNF117	7q11.21	0.31		CNOT4	7q33	0.32		PRSS23	11q14.1	0.31			PASK	2q37.3	0.35			CEBPE	14q11.2	0.32			CDK11A	1p36.33	0.29
LSM8	7q31.31	0.31		OR1D2	17p13.3	0.32		CELF3	1q21	0.31			LARP4B	10p15.3	0.35			FOXN3	14q31.3	0.32			SAMD12	8q24.12	0.29
TRIM52	5q35.3	0.31		PEPD	19q13.11	0.32		WDR77	1p13.2	0.31			MDN1	6q15	0.35			MIR-532/5P	null	0.32			PARG	10q11.23	0.29
TSPEAR	21q22.3	0.31		PEX1	7q21.2	0.32		BIRC7	20q13.3	0.31			SEL1L3	4p15.2	0.35			DDB1	11q12-q13	0.32			ASAP2	2p25|2p24	0.29
KANSL1	17q21.31	0.31		PLTP	20q13.12	0.32		PGBD5	1q42.13	0.31			MCF2L	13q34	0.35			ELF1	13q13	0.32			NFS1	20q11.22	0.29
DNAJB12	10q22.1	0.31		POR	7q11.2	0.32		RNASEH2B	13q14.3	0.31			ANKH	5p15.1	0.35			ERCC5	13q33	0.32			DDX21	10q21	0.29
GPATCH4	1q22	0.31		POU4F1	13q31.1	0.32		HSPBAP1	3q21.1	0.31			PSD4	2q13	0.35			F2RL2	5q13	0.32			DLG5	10q23	0.29
PID1	2q36.3	0.31		POU5F1	6p21.31	0.32		FAM192A	16q13	0.31			AMACR	5p13	0.35			ARHGAP35	19q13.3	0.32			IER2	19p13.2	0.29
ANKRD10	13q34	0.31		PRKAB1	12q24.1-q24.3	0.32		CYB5B	16q22.1	0.31			ABCC10	6p21.1	0.35			GTF2I	7q11.23	0.32			ZNF592	15q25.3	0.29
AMBRA1	11p11.2	0.31		PSG6	19q13.2	0.32		SLC25A32	8q22.3	0.31			SALL4	20q13.2	0.35			ID1	20q11	0.32			IKBKE	1q32.1	0.29
CEP164	11q23.3	0.31		RAG1	11p13	0.32		LINC00654	20p12.3	0.31			VARS2	6p21.33	0.35			KHK	2p23.3	0.32			CEP350	1q25.2	0.29
MAPRE3	2p23.3-p23.1	0.31		RPS20	8q12	0.32		C7ORF50	7p22.3	0.31			TBC1D14	4p16.1	0.35			OXTR	3p25	0.32			DMTF1	7q21	0.29
SIRT2	19q13	0.31		SYT1	12cen-q21	0.32		MON1A	3p21.31	0.31			CCDC97	19q13.2	0.35			PDZK1	1q21	0.32			ABCC5	3q27	0.29
OGDHL	10q11.23	0.31		ZNF675	19p12	0.32		OTUD6B	8q21.3	0.31			ZNF471	19q13.43	0.35			PMS2P3	7q11.23	0.32			ZNF263	16p13.3	0.29
GGA2	16p12	0.31		TMEM170B	6p24.2	0.32		ZNF518B	4p16.1	0.31			POGK	1q24.1	0.35			PRKCQ	10p15	0.32			CDIPT	16p11.2	0.29
PPRC1	10q24.32	0.31		USP7	16p13.3	0.32		NLE1	17q12	0.31			EPB41L5	2q14.2	0.35			PSPH	7p11.2	0.32			N4BP2L2	13q13.1	0.29
CEP68	2p14	0.31		KAT6A	8p11	0.32		WDR74	11q12.3	0.31			KIAA1549	7q34	0.35			C7ORF31	7p15.3	0.32			TLK2	17q23	0.29
ZC3H4	19q13.32	0.31		FGF18	5q34	0.32		SLC38A4	12q13	0.31			TP53INP2	20q11.22	0.35			RBP2	3q23	0.32			TTPAL	20q13.12	0.29
BOP1	8q24.3	0.31		ATP6V1F	7q32	0.32		ZDHHC4	7p22.1	0.31			ZC3H18	16q24.2	0.35			RPL30	8q22	0.32			CARS2	13q34	0.29
KIAA1217	10p12.31	0.31		ZBTB39	12q13.3	0.32		MRGBP	20q13.33	0.31			ANKS3	16p13.3	0.35			ATXN2	12q24.1	0.32			SAP130	2q14.3	0.29
PSD4	2q13	0.31		SUPT7L	2p23.3	0.32		FERMT1	20p12.3	0.31			EPC2	2q23.1	0.35			SLC4A2	7q36.1	0.32			CHD9	16q12.2	0.29
NAV2	11p15.1	0.31		PKP3	11p15	0.32		ERMARD	6q27	0.31			SPACA3	17q11.2	0.35			TTC3	21q22.2	0.32			SPG11	15q14	0.29
KBTBD6	13q14.11	0.31		LRFN4	11q13.2	0.32		CMTR1	6p21.2	0.31			KIAA1958	9q32	0.35			VEGFA	6p12	0.32			CDK5RAP3	17q21.32	0.29
KLC4	6p21.1	0.31		ALG8	11q14.1	0.32		PPRC1	10q24.32	0.31			PGAP3	17q12	0.35			ANXA9	1q21	0.32			TEX261	2p13.3	0.29
SRGAP1	12q14.2	0.31		RBM42	19q13.12	0.32		LARS2	3p21.3	0.31			DROSHA	5p13.3	0.35			ITGA8	10p13	0.32			SFXN3	10q24.31	0.29
WDR35	2p24.1	0.31		WDR59	16q23.1	0.32		KBTBD6	13q14.11	0.31			XPO4	13q11	0.35			AP1M1	19p13.12	0.32			F11R	1q21.2-q21.3	0.29
ZNF439	19p13.2	0.31		ARMC5	16p11.2	0.32		KLC4	6p21.1	0.31			HIF3A	19q13.32	0.35			HS6ST1	2q21	0.32			PHF20L1	8q24.22	0.29
PRDX5	11q13	0.31		PDZD3	11q23.3	0.32		TBC1D32	6q22.31	0.31			PHACTR4	1p35.3	0.34			NRG2	5q31.2	0.32			PHF21A	11p11.2	0.29
OR8B8	11q24.2	0.31		CBLL1	7q22.3	0.32		DOCK6	19p13.2	0.31			ATIC	2q35	0.34			CXCL14	5q31	0.32			TAOK3	12q	0.29
ZNF350	19q13.41	0.31		ATAT1	6p21.33	0.32		ZNF471	19q13.43	0.31			CASP2	7q34-q35	0.34			MTRF1	13q14.1-q14.3	0.32			ARAP2	4p14	0.29
MCMDC2	8q13.1	0.31		FBXL18	7p22.2	0.32		CRAMP1	16p13.3	0.31			CD81	11p15.5	0.34			IQCB1	3q13.33|3q21.1	0.32			ANKFY1	17p13.3	0.29
ZNF285	null	0.31		FDX1L	19p13.2	0.32		ZNF682	19p12	0.31			CRKL	22q11.21	0.34			ZBTB39	12q13.3	0.32			B4GALNT3	12p13.33	0.29
FAM150A	8q11.23	0.31		PDGFD	11q22.3	0.32		ZBED5	11p15.3	0.31			EFNA1	1q21-q22	0.34			SLC23A1	5q31.2	0.32			CHAMP1	13q34	0.29
DENND5B	12p11.21	0.31		NOTUM	17q25.3	0.32		TMEM186	16p13.2	0.31			EPAS1	2p21-p16	0.34			TRIM13	13q14	0.32			CES4A	16q22.1	0.29
TAS2R50	12p13.2	0.31		KLHL29	2p24.1	0.32		ZNF473	19q13.33	0.31			FGFR4	5q35.2	0.34			SYCP2	20q13.33	0.32			SSH3	11q13.2	0.29
TMEM198	2q35	0.31		TRMT61A	14q32	0.32		GBGT1	9q34.13-q34.3	0.31			FUS	16p11.2	0.34			WASF3	13q12	0.32			WDR60	7q36.3	0.29
AREG	4q13.3	0.3		MYEF2	15q21.1	0.32		GOLIM4	3q26.2	0.31			GTF2F2	13q14	0.34			KAT7	17q21.32	0.32			DCUN1D2	13q34	0.29
ATR	3q23	0.3		GARNL3	9q33.3	0.32		ZNRD1	6p21.3	0.31			HDGF	1q23.1	0.34			PKP3	11p15	0.32			RALY	20q11.21-q11.23	0.29
CEACAM1	19q13.2	0.3		UTP23	8q24.11	0.32		CHP2	16p12.2	0.31			KIF3C	2p23	0.34			C10ORF82	10q25.3	0.32			SMG1	16p12.3	0.29
MIR-362/5P	null	0.3		ZNF347	19q13.42	0.32		STRA6	15q24.1	0.31			KNG1	3q27	0.34			NRBP2	8q24.3	0.32			KIZ	20p11.23	0.29
MIR-381/381	null	0.3		SCFD2	4q12	0.32		HERPUD2	7p14.2	0.31			MOCS1	6p21.3	0.34			TMEM243	7q21.12	0.32			ATG2A	11q13.1	0.29
MIR-92A-1/92A	null	0.3		FAM134B	5p15.1	0.32		PLIN2	9p22.1	0.3			PDK4	7q21.3	0.34			SLC52A2	8q24.3	0.32			XPO6	16p11.2	0.29
MIR-92A-2/92A	null	0.3		FBXO34	14q22.3	0.32		MIR-20A/20A	null	0.3			C7ORF31	7p15.3	0.34			ZNF419	19q13.43	0.32			RRP12	10q24.1	0.29
FOXF2	6p25.3	0.3		TRIM68	11p15.4	0.32		MIR-20A/20A*	null	0.3			RALGDS	9q34.3	0.34			ZNF606	19q13.4	0.32			SPECC1L	22q11.23	0.29
GCLC	6p12	0.3		UBOX5	20p13	0.32		RERE	1p36.23	0.3			RXRA	9q34.3	0.34			ORAI2	7q22.1	0.32			FRAT2	10q24.1	0.29
GTF3A	13q12.3-q13.1	0.3		ATG4B	2q37.3	0.32		CSNK2A2	16q21	0.3			SLC1A5	19q13.3	0.34			ATP6V1C2	null	0.32			YLPM1	14q24.3	0.29
LFNG	7p22.2	0.3		ZNF660	3p21.31	0.32		DACH1	13q22	0.3			SLC20A2	8p11.21	0.34			ZNF417	19q13.43	0.32			KAT6B	10q22.2	0.29
NEDD4	15q	0.3		RRS1	8q13.1	0.32		DHCR7	11q13.4	0.3			SLC22A3	6q25.3	0.34			RRP15	1q41	0.32			HMHA1	19p13.3	0.29
PBX2	6p21.3	0.3		BOP1	8q24.3	0.32		MIR-660/660	null	0.3			MROH1	8q24.3	0.34			TMEM120A	7q11.23	0.32			GTPBP4	10p15-p14	0.29
PEX1	7q21.2	0.3		ZNF629	16p11.2	0.32		EDNRB	13q22	0.3			TOP2B	3p24	0.34			TMEM133	11q22.1	0.32			TRIM4	7q22-q31.1	0.29
POLRMT	19p13.3	0.3		RPL7L1	6p21.1	0.32		FABP3	1p33-p32	0.3			ANKRD19P	9q22.31	0.34			IMMP2L	7q31	0.32			CERS6	2q24.3	0.29
PRKAB1	12q24.1-q24.3	0.3		FLRT1	11q13.1	0.32		GRINA	8q24.3	0.3			TFEB	6p21	0.34			ZNF107	7q11.2	0.32			RALGAPA2	20p11.22	0.29
SLC3A2	11q13	0.3		TPRN	9q34.3	0.32		ZBTB49	4p16.3	0.3			SHFM1	7q21.3	0.34			LUC7L3	17q21.33	0.32			FAM171A1	10p13	0.29
ZNF675	19p12	0.3		RALGAPA2	20p11.22	0.32		HMGB1	13q12	0.3			SYMPK	19q13.3	0.34			CROCCP2	1p36.13	0.32			BIRC6	2p22.3	0.29
ZNF708	19p12	0.3		UBE3D	6q14.1	0.32		IGSF3	1p13	0.3			DCHS1	11p15.4	0.34			PARD3B	2q33.3	0.32			MYH7B	20q11.22	0.29
CUL1	7q36.1	0.3		NDRG3	20q11.21-q11.23	0.32		INPPL1	11q13	0.3			NR1I2	3q12-q13.3	0.34			FBXO18	10p15.1	0.32			KIAA1522	1p35.1	0.29
GGH	8q12.3	0.3		MICAL3	22q11.21	0.32		MAFG	17q25.3	0.3			EI24	11q24	0.34			PPP1R16A	8q24.3	0.32			PNISR	6q16.3	0.29
LRRFIP2	3p22.2	0.3		MPV17L	16p13.11	0.32		MME	3q25.2	0.3			KDM4A	1p34.1	0.34			ANKDD1A	15q22.31	0.32			L3MBTL1	20q13.12	0.29
CDYL	6p25.1	0.3		ZNF71	19q13.4	0.32		NPAS2	2q11.2	0.3			CEP104	1p36.32	0.34			ANKIB1	7q21.2	0.32			FBXO2	1p36.22	0.29
ZFP28	null	0.3		BEND7	10p13	0.32		PDZK1	1q21	0.3			KIAA0232	4p16.1	0.34			USP47	11p15.3	0.32			GUSBP2	6p21	0.29
RB1CC1	8q11	0.3		ZC3HAV1L	7q34	0.32		PHKG2	16p11.2	0.3			USPL1	13q12.3	0.34			ANKZF1	2q35	0.32			NHLRC3	13q13.3	0.29
DMTF1	7q21	0.3		C6ORF120	6q27	0.32		PRKAB1	12q24.1-q24.3	0.3			PCGF3	4p16.3	0.34			SLC25A36	3q23	0.32			RBM15B	3p21.2	0.29
SMYD5	2p13.2	0.3		NKIRAS2	17q21.2	0.32		RARA	17q21	0.3			PRDM4	12q23-q24.1	0.34			LARP6	15q23	0.32			CERS2	1q21.3	0.29
ARIH2	3p21	0.3		CERK	22q13.31	0.32		RHEB	7q36	0.3			KAT7	17q21.32	0.34			LAPTM4B	8q22.1	0.32			FAM217B	20q13.33	0.29
NCOA2	8q13.3	0.3		BCL11B	14q32.2	0.32		ZNF572	8q24.13	0.3			MSL1	17q21.1	0.34			LMTK2	7q21.3	0.32			GZF1	20p11.21	0.29
ARFGEF1	8q13	0.3		C8ORF33	8q24.3	0.32		SDC4	20q12	0.3			SAP130	2q14.3	0.34			SLC39A4	8q24.3	0.32			GORASP1	3p22-p21.33	0.29
NES	1q23.1	0.3		BYSL	6p21.1	0.31		SLC7A1	13q12.3	0.3			MYO15B	17q25.1	0.34			KIAA0907	1q22	0.32			EPS8L2	11p15.5	0.29
CD3EAP	19q13.3	0.3		CDK8	13q12	0.31		SPAG1	8q22.2	0.3			CDK5RAP3	17q21.32	0.34			GGA2	16p12	0.32			ANO6	12q12	0.29
RAB40B	17q25.3	0.3		COL4A3	2q36-q37	0.31		SSB	2q31.1	0.3			GLCCI1	7p21.3	0.34			SETD1B	12q24.31	0.32			MIR-133B/133B	null	0.28
HSF2BP	21q22.3	0.3		DACH1	13q22	0.31		MED22	9q34.2	0.3			CLPTM1L	5p15.33	0.34			EXOC7	17q25.1	0.32			MIR-199A-1/3P	null	0.28
TP53TG1	7q21.1	0.3		DEFB1	8p23.1	0.31		UCHL3	13q22.2	0.3			LRRC10	12q15	0.34			ORAOV1	11q13.3	0.32			MIR-199A-2/3P	null	0.28
CAMKV	3p21.31	0.3		GLS	2q32-q34	0.31		MTERF1	7q21.2	0.3			WBSCR22	7q11.23	0.34			DAPK2	15q22.31	0.32			MIR-199B/3P	null	0.28
SECISBP2	9q22.2	0.3		HNRNPH3	10q22	0.31		SHFM1	7q21.3	0.3			SLC38A1	12q13.11	0.34			CHPT1	12q	0.32			GRAMD2	15q23	0.28
LACC1	13q14.11	0.3		AGFG1	2q36.3	0.31		ZNF282	7q36.1	0.3			MIR600HG	9q33.3	0.34			SPATA13	13q12.12	0.32			CACNB2	10p12	0.28
ZXDC	3q21.3	0.3		IGF2	11p15.5	0.31		NR0B2	1p36.1	0.3			KLHL29	2p24.1	0.34			TSPAN18	11p11.2	0.32			CELP	9q34.3	0.28
SLC52A2	8q24.3	0.3		IGF2R	6q26	0.31		KCNAB2	1p36.3	0.3			CNOT6L	4q13.3	0.34			MYH7B	20q11.22	0.32			CLCN2	3q27.1	0.28
CDIPT-AS1	16p11.2	0.3		IPO5	13q32.2	0.31		FGF18	5q34	0.3			LRRC58	3q13.33	0.34			ZNF479	7p11.2	0.32			CLK2	1q21	0.28
EEPD1	7p14.2	0.3		APLF	2p13.3	0.31		SYNJ2	6q25.3	0.3			TAS2R4	7q34	0.34			INTS1	7p22.3	0.32			E2F3	6p22	0.28
ZFAS1	20q13.13	0.3		MPST	22q13.1	0.31		RPL23	17q	0.3			TAF3	10p15.1	0.34			CNNM3	2p12-p11.2	0.32			MIR-99A/99A	null	0.28
ZNF689	16p11.2	0.3		ZNF92	7q11.21	0.31		RNF32	7q36	0.3			CTTNBP2	7q31	0.34			DIEXF	1q32.2	0.32			MIR-99A/99A*	null	0.28
RTP3	3p21.3	0.3		PCP4	21q22.2	0.31		MDC1	6p21.3	0.3			HOOK1	1p32.1	0.34			VPS4A	16q22.1	0.32			EDN3	20q13.2-q13.3	0.28
C6ORF48	6p21.3	0.3		PDK4	7q21.3	0.31		MACROD2	20p12.1	0.3			ZBED3	5q13.3	0.34			SESN1	6q21	0.32			KAT2A	17q21	0.28
ZNF394	7q22.1	0.3		MAPK13	6p21.31	0.31		SAE1	19q13.32	0.3			CATSPER2	15q15.3	0.34			SHPRH	6q24.3	0.32			GGT7	20q11.22	0.28
ZNF107	7q11.2	0.3		KDM5A	12p11	0.31		CFDP1	16q22.2-q22.3	0.3			SUFU	10q24.32	0.34			SNX33	15q24.2	0.32			GRN	17q21.32	0.28
TMEM8B	9p13.3	0.3		RBBP6	16p12.2	0.31		MERTK	2q14.1	0.3			MUM1	19p13.3	0.34			SLCO4A1	20q13.33	0.32			ZNF585A	19q13.12	0.28
CREB3L3	19p13.3	0.3		RTKN	2p13.1	0.31		PROCR	20q11.2	0.3			ZNF740	12q13.13	0.34			STRN4	19q13.2	0.32			JAK1	1p32.3-p31.3	0.28
FAM117B	2q33.2	0.3		SCN4B	11q23.3	0.31		ZNF273	7q11.21	0.3			SCFD2	4q12	0.34			VSTM2L	20q11.23	0.32			SMAD3	15q22.33	0.28
TBX10	11q13.2	0.3		SSB	2q31.1	0.31		RNF219	13q31.1	0.3			PUS7	7q22.3	0.34			ZNF100	19p12	0.32			MAN2A2	15q26.1	0.28
APPL2	12q24.1	0.3		ZNF525	19q13.42	0.31		WDR59	16q23.1	0.3			ALKBH4	7q22.1	0.34			KRI1	19p13.2	0.32			RAB8A	19p13.1	0.28
ABCF3	3q27.1	0.3		TPTE	21p11	0.31		PDZD3	11q23.3	0.3			HKR1	19q13.12	0.34			ACR	22q13.33	0.31			MKI67	10q26.2	0.28
CHDH	3p21.1	0.3		ZNF112	19q13.2	0.31		SEMA6D	15q21.1	0.3			MSL2	3q22.3	0.34			MIR-193B/193B*	null	0.31			NACA	12q23-q24.1	0.28
ANKRD26	10p12.1	0.3		ARHGEF5	7q35	0.31		WBSCR22	7q11.23	0.3			YEATS2	3q27.1	0.34			MIR-193B/193B	null	0.31			NEK3	13q14.13	0.28
ZDHHC7	16q24.1	0.3		SERF1A	5q13	0.31		ISG20L2	1q23.1	0.3			CEP131	17q25.3	0.34			MIR-195/195	null	0.31			NKTR	3p22.1	0.28
CHD7	8q12.2	0.3		CUL4A	13q34	0.31		MALSU1	7p15.3	0.3			ZNF609	15q22.31	0.34			MIR-195/195*	null	0.31			ZNF800	7q31.33	0.28
PDCD11	10q24.33	0.3		KLF7	2q32	0.31		FAM188B	7p14.3	0.3			GANAB	11q12.3	0.34			AQP1	7p14	0.31			PABPC3	13q12-q13	0.28
CENPJ	13q12.12	0.3		EIF3J	15q21.1	0.31		CATSPER2	15q15.3	0.3			EXOC7	17q25.1	0.34			CEBPA	19q13.1	0.31			PCNT	21q22.3	0.28
KDM4C	9p24.1	0.3		GTF3C3	2q33.1	0.31		MOGAT3	7q22.1	0.3			ICE1	5p15.32	0.34			CSNK2A2	16q21	0.31			PDE8A	15q25.3	0.28
PARD3	10p11.21	0.3		NDST3	4q26	0.31		USP30	12q24.11	0.3			TFIP11	22q12.1	0.34			CHST13	3q21.3	0.31			PIK3C2A	11p15.5-p14	0.28
FAM215A	17q21.31	0.3		TMEM37	2q14.2	0.31		LOC643406	20p12.3	0.3			CBWD5	9q21.11	0.34			FTL	19q13.33	0.31			ARID4A	14q23.1	0.28
PELI2	14q21	0.3		TATDN2	3p25.3	0.31		SCFD2	4q12	0.3			PHRF1	11p15.5	0.34			IKBKB	8p11.2	0.31			RTKN	2p13.1	0.28
CSRP2BP	20p11.23	0.3		TRIM13	13q14	0.31		CCNJ	10q23.33	0.3			CHD8	14q11.2	0.34			ILF3	19p13.2	0.31			SBF1	22q13.33	0.28
CTU1	19q13.41	0.3		CAMKK2	12q24.2	0.31		KLHL24	3q27.1	0.3			RAB40C	16p13.3	0.34			KCNS1	20q12	0.31			SRSF1	17q22	0.28
MYH7B	20q11.22	0.3		NFAT5	16q22.1	0.31		FBXO34	14q22.3	0.3			ZNF479	7p11.2	0.34			KNG1	3q27	0.31			MAP3K7	6q15	0.28
SEMA4G	10q24.31	0.3		RPP40	6p25.1	0.31		RBM28	7q32.1	0.3			CTDSP1	2q35	0.34			PBX1	1q23	0.31			TFAP4	16p13	0.28
RNF182	6p23	0.3		NPFFR2	4q21	0.31		ETNK2	1q32.1	0.3			ZNF445	3p21.32	0.34			PDE8A	15q25.3	0.31			TGFBR2	3p22	0.28
ZNF429	19p12	0.3		FAM101A	12q24.31	0.31		NAT10	11p13	0.3			PLEKHG4	16q22.1	0.34			PEPD	19q13.11	0.31			TP53BP2	1q41	0.28
ZNF345	19q13.12	0.3		CCDC172	10q25.3	0.31		STRBP	9q33.3	0.3			TBC1D10B	16p11.2	0.34			PLXNA1	3q21.3	0.31			TPD52L2	20q13.2-q13.3	0.28
C2CD2	21q22.3	0.3		NAA16	13q14.11	0.31		RNF44	5q35.2	0.3			UNC5CL	6p21.1	0.34			PRSS8	16p11.2	0.31			TPR	1q25	0.28
EPC2	2q23.1	0.3		PLBD1	12p13.1	0.31		ANKRD26	10p12.1	0.3			ZBTB20	3q13.2	0.34			RALGDS	9q34.3	0.31			U2AF1	21q22.3	0.28
ZBTB20	3q13.2	0.3		DSN1	20q11.23	0.31		PLA2R1	2q23-q24	0.3			TRAF3IP1	2q37.3	0.34			SLC22A5	5q23.3	0.31			VDR	12q13.11	0.28
KLHL3	5q31	0.3		TET1	10q21	0.31		LOC285074	2p11.2	0.3			FAM84B	8q24.21	0.34			SOX12	20p13	0.31			XRCC1	19q13.2	0.28
SESN1	6q21	0.3		DNAJC5	20q13.33	0.31		PAXIP1	7q36	0.3			EIF2AK1	7p22	0.34			SUPT6H	17q11.2	0.31			ZNF91	19p12	0.28
KIAA1958	9q32	0.3		WDR82	3p21.2	0.31		TYSND1	10q22.1	0.3			AFAP1	4p16	0.34			TAL2	9q32	0.31			BRPF1	3p26-p25	0.28
ZNF57	19p13.3	0.3		RNF157	17q25.1	0.31		THSD1	13q14.3	0.3			FBXO44	1p36.22	0.34			TCP10	6q27	0.31			BAG6	6p21.3	0.28
MED4	13q14.2	0.3		PPHLN1	12q12	0.31		RELL2	5q31.3	0.3			CPSF1	8q24.23	0.34			TPP2	13q32-q33	0.31			CDC42BPA	1q42.11	0.28
UBN1	16p13.3	0.3		PARD3B	2q33.3	0.31		CA10	17q21.33	0.3			UBE2O	17q25.1	0.34			TRAF5	1q32	0.31			MADD	11p11.2	0.28
STRN4	19q13.2	0.3		CCDC183	9q34.3	0.31		KCNK17	6p21.1	0.3			BBS5	2q31.1	0.34			BAG6	6p21.3	0.31			MCM3AP	21q22.3	0.28
HS1BP3	2p24.1	0.3		WDR74	11q12.3	0.31		ZNFX1	20q13.13	0.3			ZFP69B	1p34.2	0.34			SYN3	22q12.3	0.31			CPNE1	20q11.22	0.28
GZF1	20p11.21	0.3		KLHL24	3q27.1	0.31		ZNF287	17p11.2	0.3			AHSA2	2p15	0.34			CUL1	7q36.1	0.31			MTMR4	17q22	0.28
KCNH8	3p24.3	0.29		STRBP	9q33.3	0.31		MED30	8q24.11	0.3			ADCY6	12q13.12	0.33			PLPP3	1p32.2	0.31			ASB8	12q13.11	0.28
ACTN4	19q13	0.29		SEC14L4	22q12.2	0.31		MTURN	7p14.3	0.3			LINC00638	14q32.33	0.33			GGH	8q12.3	0.31			PHF14	7p21.3	0.28
BCS1L	2q33	0.29		KIF16B	20p11.23	0.31		KMT2C	7q36.1	0.3			BMPR2	2q33-q34	0.33			PDCD5	19q13.11	0.31			RUBCN	3q29	0.28
CST3	20p11.21	0.29		CARKD	13q34	0.31		KBTBD2	7p14.3	0.3			TBCB	19q13.11-q13.12	0.33			DHX38	16q22	0.31			TCAF1	7q35	0.28
CTNND1	11q11	0.29		GGA2	16p12	0.31		ACOT11	1p32.3	0.3			CYP2B6	19q13.2	0.33			TSC22D2	3q25.1	0.31			GIT2	12q24.1	0.28
DOCK1	10q26.13-q26.3	0.29		TEX2	17q23.3	0.31		DECR2	16p13.3	0.3			EPB41	1p33-p32	0.33			SGK2	20q13.2	0.31			RBBP8NL	20q13.33	0.28
FOXD2	1p34-p32	0.29		TTC28	22q12.1	0.31		ABHD12	20p11.21	0.3			F2RL2	5q13	0.33			MMP24	20q11.2	0.31			PPP1R26	9q34.3	0.28
GAB1	4q31.21	0.29		CAMK1D	10p13	0.31		EPC2	2q23.1	0.3			FTL	19q13.33	0.33			HSF2BP	21q22.3	0.31			IQSEC1	3p25.2	0.28
GRINA	8q24.3	0.29		CYP20A1	2q33.2	0.31		ZNF337	20p11.1	0.3			GNG4	1q42.3	0.33			SECISBP2	9q22.2	0.31			TNFSF15	9q32	0.28
IGSF3	1p13	0.29		PLEKHG5	1p36.31	0.31		GNL3	3p21.1	0.3			GP5	3q29	0.33			DENND1C	19p13.3	0.31			STX6	1q25.3	0.28
IFRD1	7q31.1	0.29		ZNF608	5q23.2	0.31		AKAP8L	19p13.12	0.3			POU5F2	5q15	0.33			COASY	17q21.2	0.31			2017-09-09	17q25	0.28
RIPPLY2	6q14.2	0.29		CTU1	19q13.41	0.31		TOX3	16q12.1	0.3			DNAJC21	5p13.2	0.33			MIR600HG	9q33.3	0.31			HSPH1	13q12.3	0.28
KCNA5	12p13	0.29		MED30	8q24.11	0.31		C14ORF93	14q11.2	0.3			EPCAM	2p21	0.33			PPP1R14C	6q24.3-q25.3	0.31			SRCAP	16p11.2	0.28
KRT15	17q21.2	0.29		ARHGAP23	17q12	0.31		SNX33	15q24.2	0.3			HNRNPM	19p13.2	0.33			ZNF565	19q13.12	0.31			PAPOLA	14q32.31	0.28
LMO7	13q22.2	0.29		ZSWIM5	1p34.1	0.31		MISP	19p13.3	0.3			NFKBIB	19q13.1	0.33			TAS2R4	7q34	0.31			SLCO2B1	11q13	0.28
PM20D2	6q15	0.29		GPAM	10q25.2	0.31		EMID1	22q12.2	0.3			PARN	16p13	0.33			AMMECR1L	2q21	0.31			FTO	16q12.2	0.28
MYB	6q22-q23	0.29		IGDCC4	15q22.31	0.31		GPR89A	1q21.1	0.3			PIK3C2A	11p15.5-p14	0.33			MACC1	7p21.1	0.31			MAPKAP1	9q33.3	0.28
ZNF800	7q31.33	0.29		QPCT	2p22.2	0.31		ABCF1	6p21.33	0.29			PLXNA2	1q32.2	0.33			NOP58	2q33.1	0.31			DHRS11	17q12	0.28
PLXNA2	1q32.2	0.29		PPP1R14A	19q13.1	0.31		ACAN	15q26.1	0.29			PMM2	16p13	0.33			LSM8	7q31.31	0.31			HMBOX1	8p21.1	0.28
PRKCD	3p21.31	0.29		BRD7	16q12	0.31		MIR-17/17	null	0.29			RTKN	2p13.1	0.33			SPIRE2	16q24	0.31			GGNBP2	17q12	0.28
PRKCSH	19p13.2	0.29		SMOC2	6q27	0.31		MIR-17/17*	null	0.29			SLC4A2	7q36.1	0.33			TMEM209	7q32.2	0.31			GLCCI1	7p21.3	0.28
PSG5	19q13.2	0.29		ZNF100	19p12	0.31		MAPK14	6p21.3-p21.2	0.29			HNF1A	12q24.2	0.33			NKD2	5p15.3	0.31			SLC52A3	20p13	0.28
ANKRD19P	9q22.31	0.29		LRRC19	9p21.2	0.31		CUX1	7q22.1	0.29			TEAD1	11p15.2	0.33			UNK	17q25.1	0.31			LRRC37A2	17q21.31	0.28
ZNF37A	10p11.2	0.29		MRPL9	1q21	0.31		FOXF2	6p25.3	0.29			ZNF99	19p12	0.33			TTC14	3q26.33	0.31			TDRD3	13q21.2	0.28
ZNF85	19p12	0.29		HFM1	1p22.2	0.3		GP5	3q29	0.29			ZNF146	19q13.1	0.33			C10ORF62	10q24.2	0.31			WBSCR16	7q11.23	0.28
ZNF208	19p12	0.29		FXYD2	11q23	0.3		HMGCS2	1p13-p12	0.29			ZNF208	19p12	0.33			NUDT9P1	10q23.32	0.31			PWWP2A	5q33.3	0.28
SHFM1	7q21.3	0.29		ZNF48	16p11.2	0.3		IHH	2q33-q35	0.29			BAG6	6p21.3	0.33			CHAMP1	13q34	0.31			DYNLRB1	20q11.21	0.28
FGF18	5q34	0.29		CSNK1E	22q13.1	0.3		ADAT2	6q24.2	0.29			TAF15	17q11.1-q11.2	0.33			SLC26A11	17q25.3	0.31			DTNBP1	6p22.3	0.28
SYNJ2	6q25.3	0.29		MIR-92A-1/92A	null	0.3		KCNJ12	17p11.2	0.29			TNFSF14	19p13.3	0.33			ALKBH4	7q22.1	0.31			CDK5RAP1	20q11.21	0.28
WASL	7q31.3	0.29		MIR-92A-2/92A	null	0.3		APLF	2p13.3	0.29			MTMR3	22q12.2	0.33			GON4L	1q22	0.31			DUSP18	22q12.2	0.28
USF3	3q13.2	0.29		HIVEP1	6p24-p22.3	0.3		CEACAM6	19q13.2	0.29			WDR46	6p21.3	0.33			SLC2A12	6q23.2	0.31			DNAJC14	12q13.2	0.28
RPL23	17q	0.29		HSD11B2	16q22	0.3		PBX2	6p21.3	0.29			TTC37	5q15	0.33			CNOT1	16q21	0.31			CSNK2A3	11p15.3	0.28
RECQL5	17q25	0.29		HSF1	8q24.3	0.3		PITX2	4q25	0.29			NEURL2	20q13.12	0.33			ITFG2	12p13.33	0.31			TSPEAR	21q22.3	0.28
TMEM37	2q14.2	0.29		IL12A	3q25.33	0.3		POLR2D	2q21	0.29			CEP350	1q25.2	0.33			STOX1	10q22.1	0.31			KCNK10	14q31.3	0.28
TSC22D2	3q25.1	0.29		KHK	2p23.3	0.3		PSG6	19q13.2	0.29			WDR1	4p16.1	0.33			RPRD2	1q21.3	0.31			CEP170B	14q32.33	0.28
NR1D2	3p24.2	0.29		MARCKS	6q22.2	0.3		RAG1	11p13	0.29			ARFGEF1	8q13	0.33			MGA	15q14	0.31			RIN2	20p11.22	0.28
DGCR2	22q11.21	0.29		NPAS2	2q11.2	0.3		RLN2	9p24.1	0.29			ZMYND11	10p14	0.33			FBXW11	5q35.1	0.31			MIEF1	22q13	0.28
USH1C	11p14.3	0.29		PIK3R1	5q13.1	0.3		ZNF208	19p12	0.29			EHMT2	6p21.31	0.33			LARP1	5q33.2	0.31			PDXDC2P	16q22.1	0.28
SUGP2	19p12	0.29		POLR2F	22q13.1	0.3		SERF1A	5q13	0.29			TMUB2	17q21.31	0.33			GLTSCR1L	6p21.1	0.31			MBTD1	17q21.33	0.28
CDIPT	16p11.2	0.29		PRKCI	3q26.3	0.3		IFITM1	11p15.5	0.29			LRRC2	3p21.31	0.33			SPIDR	8q11.21	0.31			BIVM	13q33.1	0.28
NXF1	11q12-q13	0.29		PURA	5q31	0.3		BECN1	17q21	0.29			NOL10	2p25.1	0.33			EDC4	16q22.1	0.31			VPS37C	11q12.2	0.28
NEBL	10p12	0.29		PVR	19q13.2	0.3		EIF2B5	3q27.1	0.29			TP53RK	20q13.2	0.33			ZNF318	6p21.1	0.31			UQCC1	20q11.22	0.28
SLC35E4	22q12.2	0.29		RARA	17q21	0.3		MED20	6p21.1	0.29			TSEN2	3p25.2	0.33			HPS4	22cen-q12.3	0.31			FERMT1	20p12.3	0.28
ESPNL	2q37.3	0.29		ROBO2	3p12.3	0.3		SLC25A27	6p12.3	0.29			IL34	16q22.1	0.33			ACTR3B	7q36.1	0.31			TBC1D22B	6p21.2	0.28
HSD11B1L	19p13.3	0.29		SNRPC	6p21.31	0.3		NFE2L3	7p15.2	0.29			ZBED6CL	7q36.1	0.33			CPNE2	16q13	0.31			PLEKHA6	1q32.1	0.28
FAM192A	16q13	0.29		SPAG1	8q22.2	0.3		PTDSS1	8q22	0.29			WBSCR16	7q11.23	0.33			CYP20A1	2q33.2	0.31			TMEM127	2q11.2	0.28
FBXL18	7p22.2	0.29		ST14	11q24-q25	0.3		GINS1	20p11.21	0.29			RTP3	3p21.3	0.33			ZNF512B	20q13.33	0.31			SHANK2	11q13.2	0.28
ACSF2	17q21.33	0.29		TRAPPC10	21q22.3	0.3		AP5Z1	7p22.2	0.29			SYDE2	1p22.3	0.33			RPTOR	17q25.3	0.31			KDM2A	11q13.2	0.28
WDR82	3p21.2	0.29		CLEC3B	3p22-p21.3	0.3		NR1D2	3p24.2	0.29			ASCC2	22q12.1	0.33			CCDC97	19q13.2	0.31			WDFY3	4q21.23	0.28
GLCCI1	7p21.3	0.29		VEGFB	11q13	0.3		DMTF1	7q21	0.29			LSM8	7q31.31	0.33			RNF182	6p23	0.31			ERP44	9q31.1	0.28
WNT5B	12p13.3	0.29		WNT11	11q13.5	0.3		SMYD5	2p13.2	0.29			PLA2G12B	10q22.1	0.33			PRR15	7p14.3	0.31			ATP10B	5q34	0.28
CLPTM1L	5p15.33	0.29		ZNF85	19p12	0.3		ZBTB18	1q44	0.29			PRAP1	10q26.3	0.33			WIZ	19p13.1	0.31			ZNF621	3p22.1	0.28
MYBPHL	1p13.3	0.29		ZNF91	19p12	0.3		WASF3	13q12	0.29			PANK1	10q23.31	0.33			RAB3GAP2	1q41	0.31			HAUS5	19q13.12	0.28
SLC38A1	12q13.11	0.29		IFITM1	11p15.5	0.3		FRS3	6p21.1	0.29			SH3D19	4q31.3	0.33			PRDX5	11q13	0.31			VPS8	3q27.2	0.28
TMUB1	7q36.1	0.29		CDC16	13q34	0.3		CYP4F8	19p13.1	0.29			DGCR8	22q11.2	0.33			ZBTB20	3q13.2	0.31			SMG5	1q21.2	0.28
IFT52	null	0.29		SELENBP1	1q21.3	0.3		ATG9A	2q35	0.29			TBC1D13	9q34.11	0.33			PLEKHA1	10q26.13	0.31			MAU2	19p13.11	0.28
IMMP2L	7q31	0.29		TTC37	5q15	0.3		DHRS11	17q12	0.29			MTF2	1p22.1	0.33			CDH26	20q13.33	0.31			MLYCD	16q24	0.28
ZBTB7A	19p13.3	0.29		RAB11FIP3	16p13.3	0.3		EGLN2	19q13.2	0.29			PRPF40A	2q23.3	0.33			MGC72080	7q21.3	0.31			ZFYVE26	14q24.1	0.28
AIFM3	22q11.21	0.29		ARFRP1	20q13.3	0.3		NARS2	11q14.1	0.29			BDP1	5q13	0.33			GPR89A	1q21.1	0.31			SLC2A4RG	20q13.33	0.28
ZNF577	19q13.41	0.29		ALG3	3q27.1	0.3		ZNF419	19q13.43	0.29			PDS5B	13q12.3	0.33			ABL2	1q25.2	0.3			CLDN15	7q11.22	0.28
LRP11	6q25.1	0.29		ABCC4	13q32	0.3		PDZD7	10q24.31	0.29			ZBTB43	9q33.3	0.33			ACTN4	19q13	0.3			CCNL1	3q25.31	0.28
RAB24	5q35.3	0.29		B3GNT3	19p13.1	0.3		NUBPL	14q12	0.29			ZC3H4	19q13.32	0.33			AREG	4q13.3	0.3			SPRYD7	13q14	0.28
TERF2IP	16q23.1	0.29		ZNF273	7q11.21	0.3		RPUSD1	16p13.3	0.29			RPRD2	1q21.3	0.33			ARRB2	17p13	0.3			KLHL42	12p11.22	0.28
FAM105A	5p15.2	0.29		POLG2	17q	0.3		CXXC4	4q24	0.29			NEDD4L	18q21.31	0.33			ASGR1	17p13.2	0.3			ADGRF4	6p12.3	0.28
PPP1R14D	15q15.1	0.29		BEST3	12q15	0.3		TMEM150C	4q21.22	0.29			MLYCD	16q24	0.33			ZBTB10	8q13-q21.1	0.3			HCN3	1q22	0.28
DCUN1D2	13q34	0.29		SLC52A2	8q24.3	0.3		EFCAB3	17q23.2	0.29			BRD4	19p13.1	0.33			ATR	3q23	0.3			FAM160B1	10q25.3	0.28
FAM150B	2p25.3	0.29		PGBD5	1q42.13	0.3		ZFAS1	20q13.13	0.29			KAT6B	10q22.2	0.33			MIR-361/5P	null	0.3			SCAF1	19q13.3-q13.4	0.28
VPS35	16q12	0.29		NEIL1	15q24.2	0.3		NOTUM	17q25.3	0.29			BRD1	22q13.33	0.33			CHD4	12p13	0.3			RAB3GAP2	1q41	0.28
ENAH	1q42.12	0.29		HSPBAP1	3q21.1	0.3		LINC00526	18p11.31	0.29			ZNF707	8q24.3	0.33			CYP2D6	22q13.1	0.3			PNKD	2q35	0.28
SLC2A12	6q23.2	0.29		CCDC92	12q24.31	0.3		C6ORF48	6p21.3	0.29			IGSF9	1q22-q23	0.33			DYNC1LI2	16q22.1	0.3			AAR2	20pter-q12	0.28
SMG1	16p12.3	0.29		TRIM73	7q11.23	0.3		THEM6	8q24.3	0.29			ZNF529	19q13.13	0.33			MIR-660/660	null	0.3			WIPI2	7p22.1	0.28
UBAP2	9p13.3	0.29		EEPD1	7p14.2	0.3		ARAP1	11q13.4	0.29			USP49	6p21	0.33			ELF3	1q32.2	0.3			C10ORF12	10q24.1	0.28
LARP4B	10p15.3	0.29		MBD6	null	0.3		NUDT16L1	16p13.3	0.29			LNX2	13q12.2	0.33			GP5	3q29	0.3			MTG2	20q13.33	0.28
KAZN	1p36.21	0.29		MALSU1	7p15.3	0.3		CCDC115	2q21.1	0.29			CDHR1	10q23.1	0.33			SOWAHA	5q31.1	0.3			PDCD4	10q24	0.28
FBXW11	5q35.1	0.29		SLC5A11	16p12.1	0.3		TMEM8B	9p13.3	0.29			CRCP	7q11.21	0.33			SHROOM1	5q31.1	0.3			ZNF638	2p13.1	0.28
DOCK9	13q32.3	0.29		AMMECR1L	2q21	0.3		ST6GAL2	2q12.3	0.29			ZNF782	9q22.33	0.33			JUN	1p32-p31	0.3			PODN	1p32.3	0.28
ICE1	5p15.32	0.29		TMEM120A	7q11.23	0.3		PARD3B	2q33.3	0.29			DSCR9	21q22.13	0.33			KCNA5	12p13	0.3			UBN1	16p13.3	0.28
SPECC1L	22q11.23	0.29		TMEM133	11q22.1	0.3		SFT2D3	2q14.3	0.29			PAXBP1	21q21.3	0.33			LIPE	19q13.2	0.3			CSTL1	20p11.21	0.28
C10ORF2	10q24	0.29		ZNF219	14q11	0.3		FAM86JP	3q21.2	0.29			TCEANC2	1p32.3	0.33			MSH5	6p21.3	0.3			PIGU	20q11.22	0.28
KCNK17	6p21.1	0.29		ZNF117	7q11.21	0.3		NUP43	6q25.1	0.29			SPATA25	20q13.12	0.33			MYT1	20q13.33	0.3			TMEM150A	2p11.2	0.28
ABCC10	6p21.1	0.29		SNX7	1p21.3	0.3		SH3D19	4q31.3	0.29			TMEM150A	2p11.2	0.33			NUMA1	11q13	0.3			NOD2	16q21	0.28
CYP20A1	2q33.2	0.29		MOGAT3	7q22.1	0.3		MANSC1	12p13.2	0.29			C6ORF106	6p21.31	0.33			NUP98	11p15.5	0.3			MIR-1275/1275	null	0.27
AS3MT	10q24.32	0.29		LINC00852	3p25.3	0.3		MPHOSPH8	13q12.11	0.29			KRI1	19p13.2	0.33			OVOL1	11q13	0.3			MIR-143/143	null	0.27
EMILIN3	20q12	0.29		MFSD5	12q13.13	0.3		GIPC2	1p31.1	0.29			BIN1	2q14	0.32			PALM	19p13.3	0.3			AMY2A	1p21	0.27
IGSF9	1q22-q23	0.29		REPS1	6q24.1	0.3		MKS1	17q22	0.29			CCND1	11q13	0.32			PDE6A	5q31.2-q34	0.3			MIR-181D/181D	null	0.27
ZSWIM5	1p34.1	0.29		FAM117B	2q33.2	0.3		HEATR3	16q12.1	0.29			CPT1A	11q13.2	0.32			OLFML2A	9q33.3	0.3			CYP4F12	19p13.1	0.27
DENND1A	9q33.3	0.29		ZNF595	4p16.3	0.3		OXR1	8q23	0.29			BPTF	17q24.3	0.32			PTPN4	2q14.2	0.3			CAPN1	11q13	0.27
TP53INP2	20q11.22	0.29		ANKIB1	7q21.2	0.3		H2AFY2	10q22.1	0.29			GOLGA3	12q24.33	0.32			ADCK5	8q24.3	0.3			CEBPE	14q11.2	0.27
GIGYF2	2q37.1	0.29		ALKBH4	7q22.1	0.3		SMPD3	16q22.1	0.29			GSK3A	19q13.2	0.32			STX3	11q12.1	0.3			CYP2C19	10q24	0.27
PRDM13	6q16.2	0.29		H2AFY2	10q22.1	0.3		SMPD4	2q21.1	0.29			IGF1R	15q26.3	0.32			MROH1	8q24.3	0.3			DACH1	13q22	0.27
DIEXF	1q32.2	0.29		MTIF3	13q12.2	0.3		DDX51	12q24.33	0.29			INPP5A	10q26.3	0.32			TULP3	12p13.3	0.3			DHX9	1q25	0.27
TINAG	6p12.1	0.29		PRPF40A	2q23.3	0.3		SYBU	8q23.2	0.29			INSR	19p13.3-p13.2	0.32			SHFM1	7q21.3	0.3			EEF2	19p13.3	0.27
CRCP	7q11.21	0.29		LIMS2	2q14.3	0.3		VPS35	16q12	0.29			KCNQ1	11p15.5	0.32			ZNF282	7q36.1	0.3			EGFR	7p12	0.27
PCLO	7q21.11	0.29		PDS5B	13q12.3	0.3		DOPEY1	6q15	0.29			KTN1	14q22.1	0.32			STK24	13q31.2-q32.3	0.3			ETV6	12p13	0.27
IGSF8	1q23.1	0.29		PPRC1	10q24.32	0.3		KAZN	1p36.21	0.29			PLCB4	20p12	0.32			PPFIA1	11q13.3	0.3			EXT1	8q24.11	0.27
ZNF790	19q13.12	0.29		KANK1	9p24.3	0.3		LSMEM1	7q31.1	0.29			PPP1R10	6p21.3	0.32			SYNJ2	6q25.3	0.3			FANCF	11p15	0.27
VSTM2L	20q11.23	0.29		ATP11A	13q34	0.3		ZNF318	6p21.1	0.29			PTK2	8q24.3	0.32			RAB29	1q32	0.3			FOXO1	13q14.1	0.27
SLC17A9	20q13.33	0.29		TRIM2	4q31.3	0.3		CPNE2	16q13	0.29			RAC1	7p22	0.32			SYT7	11q12.2	0.3			H1F0	22q13.1	0.27
ZNF513	2p23.3	0.29		CLASP1	2q14.2-q14.3	0.3		SEMA6A	5q23.1	0.29			RPS21	20q13.3	0.32			DDX23	12q13.12	0.3			HTT	4p16.3	0.27
AHSA2	2p15	0.29		SPPL3	12q24.31	0.3		KLHL8	4q22.1	0.29			SGSH	17q25.3	0.32			ZNF254	19p12	0.3			IK	5q31.3	0.27
ASIC2	17q12	0.28		SCRIB	8q24.3	0.3		CTU1	19q13.41	0.29			STX4	16p11.2	0.32			TRPM6	9q21.13	0.3			FAM209A	20q13.31	0.27
MIR-151/3P	null	0.28		LCN12	9q34.3	0.3		IGDCC4	15q22.31	0.29			TEAD3	6p21.2	0.32			MPHOSPH10	2p13.3	0.3			ITGB5	3q21.2	0.27
MIR-188/5P	null	0.28		TSPAN18	11p11.2	0.3		COX19	7p22.3	0.29			UBC	12q24.3	0.32			BTN2A1	6p22.1	0.3			KPNB1	17q21.32	0.27
ASGR1	17p13.2	0.28		KIDINS220	2p24	0.3		MPV17L	16p13.11	0.29			CLIP2	7q11.23	0.32			MGAT4B	5q35	0.3			KTN1	14q22.1	0.27
ZSCAN18	19q13.43	0.28		CCDC97	19q13.2	0.3		ZNF71	19q13.4	0.29			FZD5	2q33.3	0.32			HSPBAP1	3q21.1	0.3			PIKFYVE	2q34	0.27
MIR-296/5P	null	0.28		KIF6	6p21.2	0.3		ZNRF2	7p14.3	0.29			BRPF1	3p26-p25	0.32			QTRTD1	3q13.31	0.3			MLLT1	19p13.3	0.27
BMP5	6p12.1	0.28		DHX37	12q24.31	0.3		PLEKHA1	10q26.13	0.29			NUP214	9q34.1	0.32			PRRT2	16p11.2	0.3			MYO7A	11q13.5	0.27
CD81	11p15.5	0.28		FOXK1	7p22.1	0.3		SLC7A5P2	16p12.2	0.29			ZNF282	7q36.1	0.32			GRTP1	13q34	0.3			PCK1	20q13.31	0.27
CDKN1B	12p13.1-p12	0.28		ZNF429	19p12	0.3		BRPF3	6p21	0.29			DHX16	6p21.3	0.32			CBLL1	7q22.3	0.3			PLCB3	11q13	0.27
COL4A3	2q36-q37	0.28		WFDC1	16q24.3	0.3		CDH26	20q13.33	0.29			ATRN	20p13	0.32			TRIM73	7q11.23	0.3			PRKCA	17q22-q23.2	0.27
CPN2	3q29	0.28		MTURN	7p14.3	0.3		PGAP3	17q12	0.29			CDC42BPA	1q42.11	0.32			PMS2CL	7p22.1	0.3			MAP2K7	19p13.3-p13.2	0.27
CYP27A1	2q35	0.28		KIAA1324L	7q21.12	0.3		LRRIQ3	1p31.1	0.29			RAE1	20q13.31	0.32			SPDYE2	7q22.1	0.3			PTCH1	9q22.3	0.27
DAB2	5p13.1	0.28		PARS2	1p32.2	0.3		ACAD9	3q21.3	0.29			LRRFIP2	3p22.2	0.32			KDM7A	7q34	0.3			PTEN	10q23.3	0.27
DHX8	17q21.31	0.28		TMEM98	17q11.2	0.3		CEP41	7q32	0.29			ZFP28	null	0.32			LRRC10	12q15	0.3			PTPN6	12p13	0.27
CLN8	8p23	0.28		DECR2	16p13.3	0.3		SLC17A9	20q13.33	0.29			GTPBP1	22q13.1	0.32			CROCCP3	1p36.13	0.3			PTPRK	6q22.2-q22.3	0.27
FBL	19q13.1	0.28		RASL10B	17q12	0.3		ARAP3	5q31.3	0.29			MDC1	6p21.3	0.32			KLHL29	2p24.1	0.3			PURA	5q31	0.27
GTF2I	7q11.23	0.28		EARS2	16p12.2	0.3		NABP1	2q32.3	0.29			SETD1A	16p11.2	0.32			ZNF570	19q13.12	0.3			VPS52	6p21.3	0.27
GUCY2C	12p12	0.28		GMEB2	20q13.33	0.3		EEF2KMT	16p13.3	0.29			EFCAB14	1p33	0.32			POLR2J2	7q22.1	0.3			ITSN1	21q22.1-q22.2	0.27
AGFG2	7q22.1	0.28		ARL5A	2q23.3	0.3		MIR-199A-1/3P	null	0.28			SETDB1	1q21	0.32			C16ORF13	16p13.3	0.3			SLC22A3	6q25.3	0.27
DNAJB2	2q35	0.28		DAPL1	2q24.1	0.3		MIR-199A-2/3P	null	0.28			ZC3H11A	1q32.1	0.32			OTUD6B	8q21.3	0.3			SP2	17q21.32	0.27
HSP90AB1	6p12	0.28		TINAG	6p12.1	0.3		MIR-199B/3P	null	0.28			MFN2	1p36.22	0.32			PHYHIPL	10q11	0.3			SUPT5H	19q13.2	0.27
KHK	2p23.3	0.28		SWSAP1	19p13.2	0.3		AZGP1	7q22.1	0.28			DGCR2	22q11.21	0.32			GHDC	17q21.2	0.3			HNF1B	17q12	0.27
MLH1	3p21.3	0.28		SLX4IP	20p12.2	0.3		MIR-374B/374B	null	0.28			SEMA3C	7q21-q31	0.32			MSS51	10q22.2	0.3			TNFRSF1A	12p13.2	0.27
PKD1L1	7p12.3	0.28		BBS5	2q31.1	0.3		MIR-374B/374B*	null	0.28			TLK2	17q23	0.32			AGAP4	10q11.22	0.3			ZNF3	7q22.1	0.27
NSF	17q21	0.28		HHIP	4q28-q32	0.3		CEACAM8	19q13.2	0.28			HNRNPUL1	19q13.2	0.32			DCAF16	4p15.31	0.3			ZNF112	19q13.2	0.27
SERPINE2	2q36.1	0.28		EEF2KMT	16p13.3	0.3		CLN3	16p12.1	0.28			LACC1	13q14.11	0.32			SETD5	3p25.3	0.3			ZNF236	18q22-q23	0.27
PMS2	7p22.2	0.28		LET-7E/7E	null	0.29		COL2A1	12q13.11	0.28			ZXDC	3q21.3	0.32			DHTKD1	10p14	0.3			MOGS	2p13.1	0.27
MED1	17q12	0.28		LET-7E/7E*	null	0.29		CYP2B6	19q13.2	0.28			BAIAP2L2	22q13.1	0.32			ZFP30	19q13.12	0.3			KAT6A	8p11	0.27
PROX1	1q41	0.28		ABCF1	6p21.33	0.29		CYP2D7	22q13	0.28			HKDC1	10q22.1	0.32			KANSL3	2q11.2	0.3			ULK1	12q24.3	0.27
PURA	5q31	0.28		ACOX1	17q25.1	0.29		DUSP8	11p15.5	0.28			ACSF2	17q21.33	0.32			YEATS2	3q27.1	0.3			NCK2	2q12	0.27
MAP4K2	11q13	0.28		ADD3	10q25.2	0.29		ELAVL2	9p21	0.28			TSC22D4	7p21-p15	0.32			DOK4	16q21	0.3			YBX3	12p13.1	0.27
SPINK1	5q32	0.28		PLIN2	9p22.1	0.29		FABP1	2p11	0.28			APCDD1	18p11.22	0.32			VPS35	16q12	0.3			FAM193A	4p16.3	0.27
SYK	9q22	0.28		MIR-1269/1269	null	0.29		FABP6	5q33.3-q34	0.28			TMUB1	7q36.1	0.32			SARM1	17q11	0.3			EIF3B	7p22.3	0.27
TMPRSS2	21q22.3	0.28		MIR-192/192	null	0.29		INPP5A	10q26.3	0.28			PRELID3B	20q13.32	0.32			TBC1D2B	15q24.3-q25.1	0.3			TRIM24	7q32-q34	0.27
UCHL3	13q22.2	0.28		MIR-192/192*	null	0.29		KCNJ14	19q13	0.28			PHF20L1	8q24.22	0.32			CLASP2	3p22.3	0.3			CTR9	11p15.3	0.27
EIF2B5	3q27.1	0.28		MIR-362/5P	null	0.29		SMAD7	18q21.1	0.28			ABLIM2	4p16.1	0.32			LARP4B	10p15.3	0.3			MACROD2	20p12.1	0.27
SELENBP1	1q21.3	0.28		TMPRSS6	22q12.3	0.29		ZNF92	7q11.21	0.28			ZNF44	19p13.2	0.32			MCF2L	13q34	0.3			DEPDC5	22q12.3	0.27
KALRN	3q21.2	0.28		MIR-374A/374A	null	0.29		NUP98	11p15.5	0.28			LRP11	6q25.1	0.32			PHF3	6q12	0.3			PUM1	1p35.2	0.27
ATP6V1F	7q32	0.28		MIR-374A/374A*	null	0.29		PC	11q13.4-q13.5	0.28			PPP1R16A	8q24.3	0.32			C8ORF44	8q13.1	0.3			PLEKHM1	17q21.31	0.27
PPT2	6p21.3	0.28		CHRM3	1q43	0.29		PCDH8	13q21.1	0.28			TUBGCP6	22q13.31-q13.33	0.32			RPL7L1	6p21.1	0.3			DENND4B	1q21	0.27
NMT2	10p13	0.28		CST3	20p11.21	0.29		ENPP1	6q22-q23	0.28			FBXO34	14q22.3	0.32			ZNF746	7q36.1	0.3			MVP	16p11.2	0.27
MICAL2	11p15.3	0.28		CYP4A11	1p33	0.29		PEPD	19q13.11	0.28			RNF220	1p34.1	0.32			STARD7	2q11.2	0.3			ARFRP1	20q13.3	0.27
TTLL4	2p24.3-p24.1	0.28		DHCR7	11q13.4	0.29		PROC	2q13-q14	0.28			SLC38A7	16q21	0.32			KCNK17	6p21.1	0.3			TOB1	17q21	0.27
DHX38	16q22	0.28		DLX6	7q22	0.29		OLFML2A	9q33.3	0.28			DDX51	12q24.33	0.32			EMILIN3	20q12	0.3			STK25	2q37.3	0.27
SETDB1	1q21	0.28		GP5	3q29	0.29		RBBP6	16p12.2	0.28			DIS3	13q22.1	0.32			METAP1D	2q31.1	0.3			SEMA4D	9q22.2	0.27
CFDP1	16q22.2-q22.3	0.28		GRM3	7q21.1-q21.2	0.29		SLC2A4	17p13	0.28			DENND4C	9p22.1	0.32			PPM1H	12q14.1	0.3			ARFGEF2	20q13.13	0.27
COG5	7q31	0.28		RIPPLY2	6q14.2	0.29		COMMD6	13q22	0.28			TRAK1	3p22.1	0.32			KLHL42	12p11.22	0.3			SORBS1	10q23.33	0.27
PROSC	8p11.2	0.28		KCNA2	1p13	0.29		ZNF3	7q22.1	0.28			FAM222B	17q11.2	0.32			IGSF9	1q22-q23	0.3			KAT7	17q21.32	0.27
LY6G6E	6p21.3	0.28		MAFG	17q25.3	0.29		ZNF12	7p22.1	0.28			DOPEY1	6q15	0.32			GPAM	10q25.2	0.3			HHLA2	3q13.13	0.27
DHRS12	13q14.3	0.28		MOCS1	6p21.3	0.29		AIMP2	7p22	0.28			ZNF292	6q14.3	0.32			LCE2C	1q21.3	0.3			NISCH	3p21.1	0.27
RABEP2	16p11.2	0.28		ZNF786	7q36.1	0.29		SLC7A5	16q24.3	0.28			SYNE2	14q23.2	0.32			ZNF71	19q13.4	0.3			PACSIN2	22q13.2-q13.33	0.27
NANOG	12p13.31	0.28		PBX1	1q23	0.29		EEA1	12q22	0.28			TRIM2	4q31.3	0.32			USP49	6p21	0.3			MBOAT7	19q13.4	0.27
B3GNT8	19q13.2	0.28		PC	11q13.4-q13.5	0.29		EIF2B4	2p23.3	0.28			NOMO1	16p13.11	0.32			ISX	22q12.3	0.3			QTRTD1	3q13.31	0.27
ESRP2	16q22.1	0.28		PDK2	17q21.33	0.29		SELENBP1	1q21.3	0.28			TRIM39	6p21.3	0.32			SH2B1	16p11.2	0.3			C1ORF115	1q41	0.27
GPR157	1p36.23	0.28		FXYD1	19q13.1	0.29		NRG2	5q31.2	0.28			WDR27	6q27	0.32			EARS2	16p12.2	0.3			MYH14	19q13.33	0.27
FAAP100	17q25.3	0.28		PRKDC	8q11	0.29		MICAL2	11p15.3	0.28			C9ORF69	9q34.3	0.32			OR8B8	11q24.2	0.3			KIAA0319L	1p34.2	0.27
PIGZ	3q29	0.28		PROX1	1q41	0.29		TTLL4	2p24.3-p24.1	0.28			CASKIN2	17q25.1	0.32			INTS6	13q14.3	0.3			PMS2CL	7p22.1	0.27
CYB5B	16q22.1	0.28		RLN2	9p24.1	0.29		ZNF646	16p11.2	0.28			WDFY1	2q36.1	0.32			MED4	13q14.2	0.3			TRIM8	10q24.3	0.27
ENTHD2	17q25.3	0.28		SATB1	3p23	0.29		YAP1	11q13	0.28			EP400	12q24.33	0.32			PACSIN3	11p12-p11.12	0.3			C6ORF62	6p22.3	0.27
WBSCR22	7q11.23	0.28		HIST1H3A	6p22.2	0.29		TCFL5	20q13.33	0.28			C6ORF89	6p21.2	0.32			CYP2S1	19q13.1	0.3			LDOC1L	22q13.31	0.27
ATP6V1C2	null	0.28		ENC1	5q13	0.29		EHMT2	6p21.31	0.28			TMEM41A	3q27.2	0.32			CDIP1	16p13.3	0.3			MCM8	20p12.3	0.27
C19ORF18	19q13.43	0.28		SYNJ2	6q25.3	0.29		PKP3	11p15	0.28			C6ORF47	6p21.3	0.32			ICA1L	2q33.2	0.3			KIAA1755	20q11.23	0.27
ARL11	13q14.2	0.28		USP2	11q23.3	0.29		MPP7	10p12.1	0.28			RNF182	6p23	0.32			MIR-217/217	null	0.29			RIPK4	21q22.3	0.27
ITSN2	2p23.3	0.28		HS6ST1	2q21	0.29		DDX50	10q22.1	0.28			STARD13	13q13.1	0.32			C21ORF2	21q22.3	0.29			SLC46A3	13q12.3	0.27
C19ORF12	19q12	0.28		RECQL5	17q25	0.29		TMUB2	17q21.31	0.28			BEND7	10p13	0.32			CA3	8q21.2	0.29			SLC35F6	2p23.3	0.27
CDCA7	2q31	0.28		CDYL	6p25.1	0.29		CARD14	17q25	0.28			ZNF830	17q12	0.32			MIR-374B/374B	null	0.29			STRBP	9q33.3	0.27
FAM188B	7p14.3	0.28		TBX4	17q21-q22	0.29		CCDC121	2p23.3	0.28			TOX3	16q12.1	0.32			MIR-374B/374B*	null	0.29			CAMK2N1	1p36.12	0.27
RHBDD1	2q36.3	0.28		NRG2	5q31.2	0.29		GRTP1	13q34	0.28			GOLIM4	3q26.2	0.32			CPN1	10q24.2	0.29			MED29	19q13.2	0.27
SLC37A3	7q34	0.28		NFE2L3	7p15.2	0.29		BORA	13q22.1	0.28			TMEM44	3q29	0.32			CREBBP	16p13.3	0.29			OR5D18	11q11	0.27
SYVN1	11q13	0.28		TTLL4	2p24.3-p24.1	0.29		CBLL1	7q22.3	0.28			SLCO4A1	20q13.33	0.32			CTBP2	10q26.13	0.29			COBLL1	2q24.3	0.27
ZAK	2q24.2	0.28		GPRIN2	10q11.22	0.29		B3GNT8	19q13.2	0.28			SFXN5	2p13	0.32			EDN1	6p24.1	0.29			RAB11FIP2	10q26.11	0.27
ANKRD36BP1	1q24.2	0.28		USH1C	11p14.3	0.29		FHOD3	18q12	0.28			LRRIQ3	1p31.1	0.32			EVPL	17q25.1	0.29			URGCP	7p13	0.27
REPS1	6q24.1	0.28		AKAP9	7q21-q22	0.29		KIF12	9q32	0.28			IYD	6q25.1	0.32			FAH	15q25.1	0.29			VPS35	16q12	0.27
FBXO41	2p13.2	0.28		GDF11	12q13.2	0.29		TEX261	2p13.3	0.28			STRN4	19q13.2	0.32			SLC37A4	11q23.3	0.29			NT5C2	10q24.32	0.27
STRIP1	1p13.3	0.28		COPS6	7q22.1	0.29		ZNF34	8q24.3	0.28			EEF2K	16p12.2	0.32			IGF2R	6q26	0.29			MBD5	2q23.1	0.27
PUS10	2p16.1	0.28		NUPL2	7p15	0.29		KDM7A	7q34	0.28			HOOK2	19p13.2	0.32			KCNJ12	17p11.2	0.29			SETX	9q34.13	0.27
CDHR5	11p15.5	0.28		SESN3	11q21	0.29		SLC5A11	16p12.1	0.28			FITM2	20q13.12	0.32			NKTR	3p22.1	0.29			TBC1D2B	15q24.3-q25.1	0.27
UNC93A	6q27	0.28		SAP130	2q14.3	0.29		KLHDC3	6p21.1	0.28			NSUN5P2	7q11.23	0.32			OAT	10q26	0.29			POGZ	1q21.3	0.27
SH3TC1	4p16.1	0.28		ZNF322	6p22.1	0.29		RRP15	1q41	0.28			XYLT2	17q21.33	0.32			PBX2	6p21.3	0.29			BAIAP2L1	7q22.1	0.27
TBC1D13	9q34.11	0.28		RABEP2	16p11.2	0.29		STK40	1p34.3	0.28			ADRBK2	22q12.1	0.31			PCDH8	13q21.1	0.29			MAN2B2	4p16.1	0.27
SLC26A11	17q25.3	0.28		GRHL2	8q22.3	0.29		RBM48	7q21.2	0.28			ABCC6	16p13.1	0.31			POLR2C	16q13-q21	0.29			SPPL3	12q24.31	0.27
ALKBH4	7q22.1	0.28		DBF4B	17q21.31|17q21	0.29		ZNF107	7q11.2	0.28			MIR-224/224	null	0.31			MAPK13	6p21.31	0.29			SLC7A10	19q13.1	0.27
ZNF493	19p12	0.28		FHOD3	18q12	0.29		ING5	2q37.3	0.28			MIR-224/224*	null	0.31			PTPRO	12p13.3-p13.2|12p13-p12	0.29			NUP62	19q13.33	0.27
ANO10	3p22.1	0.28		GLCCI1	7p21.3	0.29		MRPS33	7q34	0.28			CAD	2p22-p21	0.31			PURA	5q31	0.29			PPP1R15A	19q13.2	0.27
THNSL2	2p11.2	0.28		C6ORF25	6p21.33	0.29		IP6K3	6p21.31	0.28			CELP	9q34.3	0.31			SLC1A5	19q13.3	0.29			PLEKHG5	1p36.31	0.27
LSG1	3q29	0.28		ZNF738	19p12	0.29		CCDC183	9q34.3	0.28			CLCN6	1p36	0.31			SLC22A4	5q31.1	0.29			ZNF490	19p13.2	0.27
CNOT11	2q11.2	0.28		PUS3	11q24.2	0.29		FAM117B	2q33.2	0.28			CYP1A2	15q24.1	0.31			SSRP1	11q12	0.29			EHBP1L1	11q13.1	0.27
BCAS4	20q13.13	0.28		C10ORF11	10q22.3	0.29		NUDT9P1	10q23.32	0.28			MIR-552/552	null	0.31			COMMD6	13q22	0.29			ZBTB4	17p13.1	0.27
SV2C	5q13.3	0.28		PRAC1	17q21	0.29		ANKRD16	10p15.1	0.28			DHCR7	11q13.4	0.31			USP4	3p21.3	0.29			PHRF1	11p15.5	0.27
DOPEY1	6q15	0.28		LUC7L3	17q21.33	0.29		TBC1D13	9q34.11	0.28			EFNA4	1q21-q22	0.31			ZNF133	20p11.23	0.29			PLEKHA4	19q13.33	0.27
ITFG2	12p13.33	0.28		GHDC	17q21.2	0.29		SLC26A11	17q25.3	0.28			EIF4G1	3q27.1	0.31			NUP214	9q34.1	0.29			DSTYK	1q32.1	0.27
ZNF423	16q12	0.28		ZAK	2q24.2	0.29		SLC41A3	3q21.2	0.28			ELAVL1	19p13.2	0.31			NR0B2	1p36.1	0.29			NGEF	2q37	0.27
ERP27	12p12.3	0.28		USP30	12q24.11	0.29		NOL8	9q22.31	0.28			MARK2	11q13.1	0.31			IFITM1	11p15.5	0.29			CIZ1	9q34.1	0.27
RRS1	8q13.1	0.28		LRP11	6q25.1	0.29		DCUN1D2	13q34	0.28			ESRRA	11q13	0.31			NR1I2	3q12-q13.3	0.29			ZNF473	19q13.33	0.27
RPRD2	1q21.3	0.28		C1ORF94	1p34.3	0.29		LRRC20	10q22.1	0.28			F7	13q34	0.31			GTF3C5	9q34	0.29			ACOT11	1p32.3	0.27
PATZ1	22q12.2	0.28		PALM2-AKAP2	9q31.3	0.29		RNLS	10q23.31	0.28			FCGRT	19q13.3	0.31			ZNF826P	19p12	0.29			PLEKHG3	14q23.3	0.27
BRD1	22q13.33	0.28		SUGT1P3	13q14.11	0.29		GPALPP1	13q14.12	0.28			GAK	4p16	0.31			MAPK8IP1	11p11.2	0.29			ZBTB20	3q13.2	0.27
NKAIN3	8q12.3	0.28		SLC24A5	15q21.1	0.29		USP12	13q12.13	0.28			RAPGEF1	9q34.3	0.31			USP6NL	10p13	0.29			EML3	11q12.3	0.27
ANKRD9	14q32.31	0.28		FAM218A	4q32.3	0.29		BCAS4	20q13.13	0.28			CC2D1B	1p32.3	0.31			DNAJC6	1p31.3	0.29			BRPF3	6p21	0.27
REXO4	9q34.2	0.28		MIOS	7p21.3	0.29		DIS3	13q22.1	0.28			SOWAHA	5q31.1	0.31			STK35	20p13	0.29			EXOC4	7q31	0.27
ILDR1	3q13.33	0.28		FAM105A	5p15.2	0.29		AVL9	7p14.3	0.28			MAP3K4	6q26	0.31			DENND4B	1q21	0.29			SHPRH	6q24.3	0.27
CPNE2	16q13	0.28		PCDH18	4q31	0.29		RRP12	10q24.1	0.28			MNT	17p13.3	0.31			TSHZ1	18q22.3	0.29			YPEL2	17q22	0.27
ZNF608	5q23.2	0.28		FNBP1L	1p22.1	0.29		KIAA1217	10p12.31	0.28			MYBL2	20q13.1	0.31			INADL	1p31.3	0.29			IYD	6q25.1	0.27
NYNRIN	14q12	0.28		HEATR3	16q12.1	0.29		RPRM	2q23.3	0.28			MYH9	22q13.1	0.31			2017-03-06	5p15.2	0.29			MYLIP	6p22.3	0.27
ADGRF4	6p12.3	0.28		MARVELD2	5q13.2	0.29		STARD7	2q11.2	0.28			PLXNA1	3q21.3	0.31			CDIPT	16p11.2	0.29			ARL8A	1q32.1	0.27
USP36	17q25.3	0.28		THNSL2	2p11.2	0.29		NIT2	3q12.2	0.28			PRKDC	8q11	0.31			CAMKK2	12q24.2	0.29			PILRA	7q22.1	0.27
C6ORF89	6p21.2	0.28		SMPD3	16q22.1	0.29		CAMK1D	10p13	0.28			PROX1	1q41	0.31			SLC12A7	5p15	0.29			CHMP4B	20q11.22	0.27
STARD13	13q13.1	0.28		FAM150B	2p25.3	0.29		RBM33	7q36.3	0.28			PEX5	12p13.31	0.31			NUDT4	12q21	0.29			MMS19	10q24-q25	0.27
KBTBD2	7p14.3	0.28		PLA2R1	2q23-q24	0.29		WDR27	6q27	0.28			MAP4K2	11q13	0.31			NISCH	3p21.1	0.29			ENGASE	17q25.3	0.27
ANKS3	16p13.3	0.28		SLC4A1AP	2p23.3	0.29		PAPLN	14q24.2	0.28			RBL1	20q11.2	0.31			PRKRIP1	7q22.1	0.29			WNK2	9q22.3	0.27
AATF	17q12	0.28		THSD1	13q14.3	0.29		TBC1D24	16p13.3	0.28			SLC6A6	3p25.1	0.31			CSPP1	8q13.2	0.29			ABAT	16p13.2	0.26
ANKRD13B	17q11.2	0.28		ACSS2	20q11.22	0.29		LRFN2	6p21.2-p21.1	0.28			SYK	9q22	0.31			BORA	13q22.1	0.29			AOC1	7q36.1	0.26
TJAP1	6p21.1	0.28		CUX2	12q24.12	0.29		SRGAP1	12q14.2	0.28			SYT1	12cen-q21	0.31			FBXL18	7p22.2	0.29			AP2A2	11p15.5	0.26
SCAMP5	15q24.2	0.28		PUM2	2p24.1	0.29		ZSWIM5	1p34.1	0.28			ZNF131	5p12	0.31			TEX261	2p13.3	0.29			AMPD2	1p13.3	0.26
RAB17	2q37.3	0.28		GLTSCR1L	6p21.1	0.29		MYH7B	20q11.22	0.28			ZNF112	19q13.2	0.31			WBSCR22	7q11.23	0.29			MIR-154/154	null	0.26
BBS5	2q31.1	0.28		PATZ1	22q12.2	0.29		ZBTB9	6p21.32	0.28			IFT88	13q12.1	0.31			KLHDC3	6p21.1	0.29			ADCY4	14q12	0.26
ARAP3	5q31.3	0.28		KCMF1	2p11.2	0.29		TWISTNB	7p21.1	0.28			ULK1	12q24.3	0.31			TAS2R10	12p13	0.29			MIR-154/154*	null	0.26
CRTC3	15q26.1	0.28		KLC4	6p21.1	0.29		DAGLB	7p22.1	0.28			EIF3A	10q26	0.31			ARMC2	6q21	0.29			MIR-221/221*	null	0.26
C8ORF33	8q24.3	0.28		CSRP2BP	20p11.23	0.29		NRN1L	16q22.1	0.28			HERC1	15q22	0.31			ZNF394	7q22.1	0.29			MIR-221/221	null	0.26
ADARB2	10p15.3	0.27		METAP1D	2q31.1	0.29		ZNF250	8q24.3	0.28			SYT7	11q12.2	0.31			ZBED3	5q13.3	0.29			MIR-337/3P	null	0.26
MIR-136/136	null	0.27		USP36	17q25.3	0.29		ZNF345	19q13.12	0.28			TRIP10	19p13.3	0.31			SRRT	7q21	0.29			MIR-379/379	null	0.26
MIR-136/136*	null	0.27		MCM9	6q22.31	0.29		DCAF13	8q22.3	0.28			SLC22A13	3p21.3	0.31			LZTS2	10q24	0.29			MIR-379/379*	null	0.26
LINC00638	14q32.33	0.27		ZNF479	7p11.2	0.29		PARS2	1p32.2	0.28			SH3PXD2A	10q24.33	0.31			RTEL1	20q13.3	0.29			CEACAM3	19q13.2	0.26
MIR-196B/196B	null	0.27		ZNF682	19p12	0.29		KCTD20	6p21.31	0.28			SAFB2	19p13.3	0.31			ZBTB37	1q25.1	0.29			TPP1	11p15	0.26
MIR-196B/196B*	null	0.27		NGEF	2q37	0.29		EARS2	16p12.2	0.28			ZNF518A	10q24.1	0.31			ZFYVE27	10q24.2	0.29			CRY2	11p11.2	0.26
MIR-361/5P	null	0.27		PLEKHG4	16q22.1	0.29		TMEM44	3q29	0.28			ABCF2	7q36	0.31			ZNF530	19q13.43	0.29			CTNNA1	5q31.2	0.26
CEACAM8	19q13.2	0.27		ENPP5	6p21.1-p11.2	0.29		SHPRH	6q24.3	0.28			TRIM28	19q13.4	0.31			ZNF595	4p16.3	0.29			DYNC1LI2	16q22.1	0.26
CHRM3	1q43	0.27		OR7E24	19p13.2	0.29		ZNF790	19q13.12	0.28			AKAP8	19p13.1	0.31			ZNF493	19p12	0.29			DSC2	18q12.1	0.26
CKMT2	5q13.3	0.27		CHMP4C	8q21.13	0.29		MED4	13q14.2	0.28			KIF1C	17p13.2	0.31			MSL2	3q22.3	0.29			MTOR	1p36.2	0.26
CCR6	6q27	0.27		NUDT14	14q32.33	0.29		DENND5B	12p11.21	0.28			BTN2A1	6p22.1	0.31			RNF220	1p34.1	0.29			GNB2	7q22	0.26
CPN1	10q24.2	0.27		AKAP8L	19p13.12	0.29		TAS2R50	12p13.2	0.28			FYCO1	3p21.31	0.31			FGGY	1p32.1	0.29			GRIN2B	12p12	0.26
MIR-497/497	null	0.27		RBMXL2	11p15	0.29		FTSJ2	7p22	0.28			ZDHHC14	6q25.3	0.31			RSAD1	17q21.33	0.29			GRINA	8q24.3	0.26
MIR-497/497*	null	0.27		SHPRH	6q24.3	0.29		BLOC1S5	6p25.1-p24.3	0.28			RABEP2	16p11.2	0.31			SEC14L4	22q12.2	0.29			GSS	20q11.2	0.26
CTBP2	10q26.13	0.27		PRSS50	3p21.31	0.29		TAF8	6p21.1	0.28			KIAA0319L	1p34.2	0.31			CASC3	17q21.1	0.29			IGSF3	1p13	0.26
CXADR	21q21.1	0.27		RBM12B	8q22.1	0.29		MIR-192/192	null	0.27			ZNF611	19q13.41	0.31			PLA2R1	2q23-q24	0.29			ITGB1	10p11.2	0.26
CYP2D7	22q13	0.27		PURG	8p11	0.29		MIR-192/192*	null	0.27			SETDB2	13q14	0.31			H2AFJ	12p12.3	0.29			LIMK2	22q12.2	0.26
DACH1	13q22	0.27		AQP12B	2q37.3	0.29		MIR-196A-1/196A	null	0.27			SNX9	6q25.3	0.31			ERMARD	6q27	0.29			EPCAM	2p21	0.26
ELAVL1	19p13.2	0.27		XYLT1	16p12.3	0.29		MIR-196A-2/196A	null	0.27			ARAP1	11q13.4	0.31			SPEN	1p36	0.29			MYO1C	17p13.3	0.26
ARHGAP35	19q13.3	0.27		RFWD2	1q25.1-q25.2	0.29		ARL2	11q13	0.27			DNAJC30	7q11.23	0.31			ZNF621	3p22.1	0.29			NFRKB	11q24-q25	0.26
ITGB5	3q21.2	0.27		GREM2	1q43	0.29		MIR-30D/30D	null	0.27			VPS54	2p13-p14	0.31			ZDHHC17	12q21.2	0.29			PDE6A	5q31.2-q34	0.26
JUN	1p32-p31	0.27		DEPTOR	8q24.12	0.29		MIR-30D/30D*	null	0.27			RAB3IP	12q15	0.31			KIAA0368	9q31.3	0.29			POU2F1	1q24.2	0.26
MAN2A2	15q26.1	0.27		AHSA2	2p15	0.29		CA3	8q21.2	0.27			MAP1LC3A	20q11.22	0.31			KIAA1217	10p12.31	0.29			MED1	17q12	0.26
MXI1	10q24-q25	0.27		ADCY3	2p23.3	0.28		SCARB1	12q24.31	0.27			CROCCP2	1p36.13	0.31			ZNF789	7q22.1	0.29			PRKDC	8q11	0.26
MYO7A	11q13.5	0.27		ATP1B3	3q23	0.28		CDH9	5p14	0.27			CMTM8	3p22.3	0.31			REXO4	9q34.2	0.29			ALDH18A1	10q24.3	0.26
NOTCH1	9q34.3	0.27		ATP7B	13q14.3	0.28		CEACAM3	19q13.2	0.27			UNC93A	6q27	0.31			VARS2	6p21.33	0.29			SFSWAP	12q24.33	0.26
PEPD	19q13.11	0.27		MIR-369/3P	null	0.28		CHRM3	1q43	0.27			GAR1	4q25	0.31			RALGAPA2	20p11.22	0.29			SLC4A2	7q36.1	0.26
PMS2P3	7q11.23	0.27		CCT6A	7p11.2	0.28		CLNS1A	11q13.5-q14	0.27			EPDR1	7p14.1	0.31			ADGRF4	6p12.3	0.29			BMS1P5	10q11.22	0.26
TAPT1-AS1	4p15.32	0.27		MIR-483/3P	null	0.28		CXADR	21q21.1	0.27			SLC26A11	17q25.3	0.31			RAB40C	16p13.3	0.29			PWWP2B	10q26.3	0.26
PROC	2q13-q14	0.27		EEF1G	11q12.3	0.28		CYP27A1	2q35	0.27			CDHR2	5q35.2	0.31			NRN1L	16q22.1	0.29			TARBP1	1q42.3	0.26
PSPH	7p11.2	0.27		FBL	19q13.1	0.28		ERBB3	12q13	0.27			CAMK2N1	1p36.12	0.31			PNISR	6q16.3	0.29			TFDP1	13q34	0.26
PTPRN2	7q36	0.27		GLDC	9p22	0.28		FBL	19q13.1	0.27			UBE2Q1	1q21.3	0.31			DNM3	1q24.3	0.29			TLE3	15q22	0.26
PEX5	12p13.31	0.27		GPLD1	6p22.1	0.28		ESRRG	1q41	0.27			URGCP	7p13	0.31			MCMDC2	8q13.1	0.29			TSC2	16p13.3	0.26
SGSH	17q25.3	0.27		MNX1	7q36	0.28		GPD1	12q13.12	0.27			PLA2R1	2q23-q24	0.31			GPR160	3q26.2-q27	0.29			VAV2	9q34.1	0.26
SPG7	16q24.3	0.27		POU5F2	5q15	0.28		ZNF585A	19q13.12	0.27			PHLPP2	16q22.2	0.31			LRRC75A	17p11.2	0.29			ZNF19	16q22	0.26
TCP10	6q27	0.27		HSPE1	2q33.1	0.28		IMPDH1	7q31.3-q32	0.27			PDXDC1	16p13.11	0.31			ANKRD11	16q24.3	0.29			ABHD16A	6p21.3	0.26
TPP2	13q32-q33	0.27		SLC11A2	12q13	0.28		MARK1	1q41	0.27			SARM1	17q11	0.31			SLC17A9	20q13.33	0.29			OR1E1	17p13.3	0.26
TRAF5	1q32	0.27		PCDH8	13q21.1	0.28		MYO1A	12q13-q14	0.27			ASH1L	1q22	0.31			STRA6	15q24.1	0.29			PDXK	21q22.3	0.26
TTPA	8q12.3	0.27		PFKM	12q13.3	0.28		OVGP1	1p13	0.27			ATP10B	5q34	0.31			LGI4	19q13.12|19q13.11	0.29			URI1	19q12	0.26
USP4	3p21.3	0.27		POU2F1	1q24.2	0.28		PDE7A	8q13	0.27			CEP68	2p14	0.31			DENND2C	1p13.2	0.29			ARHGEF2	1q21-q22	0.26
ZNF141	4p16.3	0.27		PSG7	19q13.2	0.28		ENPP3	6q22	0.27			KIF13B	8p12	0.31			MIR-18A/18A	null	0.28			KIAA0100	17q11.2	0.26
ZNF112	19q13.2	0.27		PSMD7	16q22.3	0.28		POLR2I	19q12	0.27			USP24	1p32.3	0.31			MIR-18A/18A*	null	0.28			ZSWIM3	20q13.12	0.26
PIP5K1B	9q13	0.27		RPLP2	11p15.5	0.28		PRKCQ	10p15	0.27			SPPL3	12q24.31	0.31			MIR-199A-1/3P	null	0.28			TMEM94	17q25.1	0.26
RGS5	1q23.1	0.27		SMARCC1	3p21.31	0.28		PSKH1	16q22.1	0.27			MACF1	1p32-p31	0.31			MIR-199A-2/3P	null	0.28			KIAA0232	4p16.1	0.26
PER2	2q37.3	0.27		SYK	9q22	0.28		PTPN3	9q31	0.27			FAM215A	17q21.31	0.31			MIR-199B/3P	null	0.28			KBTBD11	8p23.3	0.26
ARHGEF7	13q34	0.27		TGFBR2	3p22	0.28		PEX5	12p13.31	0.27			ZNF746	7q36.1	0.31			ZFHX3	16q22.3	0.28			WDR1	4p16.1	0.26
GTF3C5	9q34	0.27		TPD52L2	20q13.2-q13.3	0.28		TCF3	19p13.3	0.27			NKAIN3	8q12.3	0.31			C2	6p21.3	0.28			SLC12A6	15q13	0.26
PGS1	17q25.3	0.27		TYRP1	9p23	0.28		TRAPPC10	21q22.3	0.27			STARD7	2q11.2	0.31			CACNB2	10p12	0.28			DGCR2	22q11.21	0.26
MTRF1	13q14.1-q14.3	0.27		WNT2B	1p13	0.28		VIPR2	7q36.3	0.27			OTUD7B	1q21.2	0.31			COL2A1	12q13.11	0.28			RANBP9	6p23	0.26
FARP2	2q37.3	0.27		TFEB	6p21	0.28		ZMYM2	13q11-q12	0.27			ZNF30	19q13.11	0.31			DOCK1	10q26.13-q26.3	0.28			NMUR1	2q37.1	0.26
AP5Z1	7p22.2	0.27		AXIN1	16p13.3	0.28		FZD5	2q33.3	0.27			TSPAN18	11p11.2	0.31			SLC26A2	5q31-q34	0.28			YAP1	11q13	0.26
KBTBD11	8p23.3	0.27		FZD4	11q14.2	0.28		TRRAP	7q21.2-q22.1	0.27			AS3MT	10q24.32	0.31			FUT6	19p13.3	0.28			USP19	3p21.31	0.26
MRPS31	13q14.11	0.27		ATRN	20p13	0.28		PPFIA3	19q13.33	0.27			ZNF608	5q23.2	0.31			EIF3E	8q22-q23	0.28			CCNI	4q21.1	0.26
PROCR	20q11.2	0.27		RNASET2	6q27	0.28		RNASET2	6q27	0.27			NUFIP2	17q11.2	0.31			KCNH2	7q36.1	0.28			TMEM119	12q23.3	0.26
SUGT1	13q14.3	0.27		EIF3F	11p15.4	0.28		PLOD3	7q22	0.27			PDP2	16q22.1	0.31			MAP3K11	11q13.1-q13.3	0.28			MAP4K5	14q11.2-q21	0.26
CCDC170	6q25.1	0.27		USF3	3q13.2	0.28		GTF3C3	2q33.1	0.27			ADGRF4	6p12.3	0.31			MUC20	3q29	0.28			PKP3	11p15	0.26
CEP63	3q22.2	0.27		PGS1	17q25.3	0.28		KMT2B	19q13.1	0.27			ZSWIM5	1p34.1	0.31			NF1	17q11.2	0.28			SEC23IP	10q25-q26	0.26
NOTUM	17q25.3	0.27		NAALAD2	11q14.3-q21	0.28		MFAP3L	4q32.3	0.27			ZNF251	8q24.3	0.31			PDK4	7q21.3	0.28			LY6G6E	6p21.3	0.26
MBD6	null	0.27		MERTK	2q14.1	0.28		PTBP3	9q32	0.27			ZDHHC23	3q13.31	0.31			RAG1	11p13	0.28			C10ORF76	10q24.32	0.26
ZNF526	19q13.2	0.27		CIB2	15q24	0.28		DGCR2	22q11.21	0.27			PRR15	7p14.3	0.31			SUPT5H	19q13.2	0.28			EGLN2	19q13.2	0.26
TAS2R10	12p13	0.27		TCFL5	20q13.33	0.28		HRSP12	8q22	0.27			ZNF345	19q13.12	0.31			ZNF525	19q13.42	0.28			PPP1R3B	8p23.1	0.26
MLXIPL	7q11.23	0.27		WASF3	13q12	0.28		STK25	2q37.3	0.27			AHCTF1	1q44	0.31			VIPR2	7q36.3	0.28			CPSF7	11q12.2	0.26
NSRP1	17q11.2	0.27		LUZP2	11p14.3	0.28		SLC19A2	1q23.3	0.27			C2CD2	21q22.3	0.31			BRPF1	3p26-p25	0.28			MROH7	1p32.3	0.26
TMEM117	12q12	0.27		ILVBL	19p13.1	0.28		RPP40	6p25.1	0.27			VPS13B	8q22.2	0.31			MTERF1	7q21.2	0.28			RUFY1	5q35.3	0.26
MACC1	7p21.1	0.27		MPP7	10p12.1	0.28		WDR3	1p12	0.27			ANKRD13B	17q11.2	0.31			MLLT10	10p12	0.28			VOPP1	7p11.2	0.26
VPS54	2p13-p14	0.27		LY6G6E	6p21.3	0.28		MTMR11	1q21.2	0.27			PCIF1	20q13.12	0.31			SLC7A5	16q24.3	0.28			DSG4	18q12.1	0.26
ZBED3	5q13.3	0.27		ZNF576	19q13.31	0.28		WBP4	13q14.11	0.27			ZNF513	2p23.3	0.31			ULK1	12q24.3	0.28			STK11IP	2q35	0.26
LCOR	10q24	0.27		FBXO31	16q24.2	0.28		LRFN4	11q13.2	0.27			ACR	22q13.33	0.3			SNX4	3q21.2	0.28			LENG8	19q13.42	0.26
RFFL	17q12	0.27		ORAI2	7q22.1	0.28		PPP1R3B	8p23.1	0.27			AMPD2	1p13.3	0.3			FGF18	5q34	0.28			TOP1MT	8q24.3	0.26
CGNL1	15q21.3	0.27		FAAP100	17q25.3	0.28		DHRS12	13q14.3	0.27			DDR1	6p21.3	0.3			KALRN	3q21.2	0.28			FRMD8	11q13	0.26
NKD2	5p15.3	0.27		TYW1B	7q11.23	0.28		ORAI2	7q22.1	0.27			CEBPA	19q13.1	0.3			SLC9A3R1	17q25.1	0.28			ZBTB7B	1q21.3	0.26
FHDC1	4q31.3	0.27		FBXO17	19q13.2	0.28		PDGFD	11q22.3	0.27			COL9A1	6q13	0.3			TM9SF2	13q32.3	0.28			STK40	1p34.3	0.26
SLC38A11	2q24.3	0.27		ZNF681	19p12	0.28		TRIM73	7q11.23	0.27			CYP2D7	22q13	0.3			RAPGEF2	4q32.1	0.28			METTL13	1q24-q25.3	0.26
TTC14	3q26.33	0.27		TCF7L1	2p11.2	0.28		CLPTM1L	5p15.33	0.27			EEF2	19p13.3	0.3			SCRN1	7p14.3	0.28			ZNF512	2p23	0.26
LRP1B	2q21.2	0.27		SH3BGRL2	6q14.1	0.28		ZNF480	19q13.41	0.27			FKTN	9q31.2	0.3			ZNF623	8q24.3	0.28			MOGAT3	7q22.1	0.26
CCDC88B	11q12.3	0.27		RRP15	1q41	0.28		MLXIPL	7q11.23	0.27			JAG2	14q32	0.3			TBC1D4	13q22.2	0.28			SPIRE2	16q24	0.26
DDX49	19p12	0.27		KCTD10	12q24.11	0.28		KBTBD7	13q14.11	0.27			MTF1	1p33	0.3			HS3ST4	16p11.2	0.28			LUC7L3	17q21.33	0.26
PPP1R12C	19q13.42	0.27		LARS	5q32	0.28		MACC1	7p21.1	0.27			NEDD4	15q	0.3			NUP153	6p22.3	0.28			RSF1	11q14.1	0.26
NOL8	9q22.31	0.27		NOP58	2q33.1	0.28		WDR83	19p13.2	0.27			NUP98	11p15.5	0.3			NAALADL1	11q12	0.28			FAM136A	2p13.3	0.26
ARHGAP17	16p12.1	0.27		CATSPER2	15q15.3	0.28		UTP23	8q24.11	0.27			PRKCSH	19p13.2	0.3			ABCF2	7q36	0.28			ZNF566	19q13.12	0.26
FGGY	1p32.1	0.27		RTEL1	20q13.3	0.28		SRRT	7q21	0.27			PTPRG	3p21-p14	0.3			AKAP9	7q21-q22	0.28			FBXO41	2p13.2	0.26
CAMK2N1	1p36.12	0.27		TMEM8B	9p13.3	0.28		NIFK	2q14.3	0.27			SALL1	16q12.1	0.3			AKAP8	19p13.1	0.28			COL27A1	9q32	0.26
DHTKD1	10p14	0.27		ZNF566	19q13.12	0.28		METTL13	1q24-q25.3	0.27			FBXW4	10q24	0.3			SUGT1	13q14.3	0.28			STRIP1	1p13.3	0.26
DDX51	12q24.33	0.27		FAM84A	2p24.3	0.28		KIAA1841	2q14	0.27			SULT2A1	19q13.3	0.3			CLASRP	19q13.3	0.28			TPCN1	12q24.13	0.26
FAM222B	17q11.2	0.27		TTC14	3q26.33	0.28		LINC00852	3p25.3	0.27			TKT	3p14.3	0.3			WBP4	13q14.11	0.28			SLC39A5	12q13.3	0.26
SARM1	17q11	0.27		FAM3B	21q22.3	0.28		CCDC88B	11q12.3	0.27			UBE2G2	21q22.3	0.3			PDAP1	7q22.1	0.28			CROT	7q21.1	0.26
RRP12	10q24.1	0.27		CCNJ	10q23.33	0.28		SLC24A5	15q21.1	0.27			UBE2I	16p13.3	0.3			EXOC3	5p15.33	0.28			DAB2IP	9q33.1-q33.3	0.26
EXOC7	17q25.1	0.27		MANSC1	12p13.2	0.28		ZNF595	4p16.3	0.27			VDR	12q13.11	0.3			WDR77	1p13.2	0.28			UBE2R2	9p13.3	0.26
KIAA0368	9q31.3	0.27		TRMT12	8q24.13	0.28		ATAD2B	2p24.1-p23.3	0.27			ZNF213	16p13.3	0.3			SAP130	2q14.3	0.28			ZNF780A	19q13.2	0.26
RELL2	5q31.3	0.27		PPM1E	17q22	0.28		FAM134B	5p15.1	0.27			ZNF224	19q13.2	0.3			DYNC2H1	11q21-q22.1	0.28			RCBTB1	13q14	0.26
SLC39A14	8p21.3	0.27		ZNF507	19q13.11	0.28		FAM105A	5p15.2	0.27			RNF103	2p11.2	0.3			NANOG	12p13.31	0.28			FOXJ3	1p34.2	0.26
RPRM	2q23.3	0.27		AMBRA1	11p11.2	0.28		GYLTL1B	11p11.2	0.27			EEA1	12q22	0.3			SEMA6D	15q21.1	0.28			PAXIP1	7q36	0.26
MFF	2q36.3	0.27		ZNF334	20q13.12	0.28		DDX49	19p12	0.27			CDC14B	9q22.3	0.3			PAAF1	11q13.4	0.28			MON2	12q14.1	0.26
PRDM11	11p11	0.27		EDEM2	20q11.22	0.28		PXK	3p14.3	0.27			LOC729603	6q25.3	0.3			CDK5RAP3	17q21.32	0.28			UBAP2	9p13.3	0.26
HPS4	22cen-q12.3	0.27		AGK	7q34	0.28		TMEM260	14q22.3	0.27			MBTPS1	16q24	0.3			CXXC4	4q24	0.28			ZNF395	8p21.1	0.26
SMURF1	7q22.1	0.27		TTC17	11p11.2	0.28		IFT57	3q13.13	0.27			ARHGEF7	13q34	0.3			SRCIN1	17q12	0.28			SEL1L3	4p15.2	0.26
PRR12	19q13.33	0.27		SLC22A11	11q13.1	0.28		DZANK1	20p11.23	0.27			SQSTM1	5q35	0.3			TYW1B	7q11.23	0.28			MGA	15q14	0.26
AARS2	6p21.1	0.27		ZC3H4	19q13.32	0.28		ZNF444	19q13.43	0.27			MAGI1	3p14.1	0.3			TUBB1	20q13.32	0.28			DNPEP	2q35	0.26
COG6	13q14.11	0.27		MCF2L	13q34	0.28		MTIF3	13q12.2	0.27			ZNF235	19q13.2	0.3			KLC3	19q13	0.28			DDAH2	6p21.3	0.26
KCTD16	5q31.3	0.27		SUZ12	17q11.2	0.28		SUPT20H	13q13.3	0.27			TM9SF2	13q32.3	0.3			ZNF582	19q13.43	0.28			CDC42EP4	17q24-q25	0.26
TMEM181	6q25.3	0.27		CDK20	9q22.1	0.28		ZNF507	19q13.11	0.27			COG1	17q25.1	0.3			ZNF558	19p13.2	0.28			SPHK2	19q13.2	0.26
WDFY1	2q36.1	0.27		ZNF789	7q22.1	0.28		SLC39A4	8q24.3	0.27			TJP2	9q13-q21	0.3			TCF7L1	2p11.2	0.28			ZBTB38	3q23	0.26
DHX37	12q24.31	0.27		ANKRD9	14q32.31	0.28		CEP164	11q23.3	0.27			TMEM94	17q25.1	0.3			DYNLRB2	16q23.3	0.28			KCMF1	2p11.2	0.26
RHOU	1q42.11-q42.3	0.27		MFF	2q36.3	0.28		SLC4A1AP	2p23.3	0.27			ARHGEF11	1q21	0.3			KMT5B	11q13.2	0.28			ZNF318	6p21.1	0.26
PLA2G4F	15q15.1	0.27		FAM171A1	10p13	0.28		TTC17	11p11.2	0.27			STK35	20p13	0.3			KIAA1109	4q27	0.28			MIDN	19p13.3	0.26
ZC3H18	16q24.2	0.27		SPATA13	13q12.12	0.28		ZNF302	19q13.11	0.27			MVP	16p11.2	0.3			VPS54	2p13-p14	0.28			CSRP2BP	20p11.23	0.26
UBXN7	3q29	0.27		PPP1R35	7q22.1	0.28		KMT2E	7q22.1	0.27			TOM1	22q13.1	0.3			CUTA	6p21.32	0.28			CLUHP3	16p11.2	0.26
EARS2	16p12.2	0.27		ZNF250	8q24.3	0.28		MDN1	6q15	0.27			DPP3	11q13.2	0.3			UTP4	16q22.1	0.28			PLEKHH1	14q24.1	0.26
PTF1A	10p12.2	0.27		TMEM186	16p13.2	0.28		ZC3H4	19q13.32	0.27			AKAP9	7q21-q22	0.3			TIGD5	8q24.3	0.28			MKL2	16p13.12	0.26
EIF2AK1	7p22	0.27		SLC35F1	6q22.31	0.28		CAMTA1	1p36.31-p36.23	0.27			RBM5	3p21.3	0.3			TUBGCP6	22q13.31-q13.33	0.28			RPTOR	17q25.3	0.26
CPNE7	16q24.3	0.27		ZNRF2	7p14.3	0.28		MGA	15q14	0.27			CFDP1	16q22.2-q22.3	0.3			CEP295	11q21	0.28			CCDC146	7q11.23	0.26
TNRC6A	16p11.2	0.27		INTS6	13q14.3	0.28		IQCE	7p22.3	0.27			PAPD7	5p15	0.3			DDX56	7p13	0.28			DENND1A	9q33.3	0.26
TMEM44	3q29	0.27		FAM184B	4p16	0.28		MAU2	19p13.11	0.27			NUDT4	12q21	0.3			FADS6	17q25.1	0.28			ZNF598	16p13.3	0.26
CPSF1	8q24.23	0.27		TOX3	16q12.1	0.28		ZNF253	19p13.11	0.27			EXOC3	5p15.33	0.3			PGPEP1	19p13.11	0.28			CTDSP1	2q35	0.26
CDIP1	16p13.3	0.27		TMEM97	17q11.2	0.28		LCN12	9q34.3	0.27			CCDC137	17q25.3	0.3			PID1	2q36.3	0.28			NRN1L	16q22.1	0.26
GPR89A	1q21.1	0.27		SUN3	7p12.3	0.28		HPS4	22cen-q12.3	0.27			DDX50	10q22.1	0.3			PHIP	6q14	0.28			TMEM259	19p13.3	0.26
GORASP1	3p22-p21.33	0.27		USP54	10q22.2	0.28		THAP11	16q22.1	0.27			CARD14	17q25	0.3			ARHGAP17	16p12.1	0.28			FBXO7	22q12.3	0.26
MTHFSD	16q24.1	0.27		DNAH14	1q42.12	0.28		DHX37	12q24.31	0.27			C10ORF76	10q24.32	0.3			ABCF3	3q27.1	0.28			ZC3H18	16q24.2	0.26
LGI4	19q13.12|19q13.11	0.27		TSPY26P	20q11.21	0.28		CCDC34	11p14.1	0.27			ZNF768	16p11.2	0.3			CHDH	3p21.1	0.28			OSBPL3	7p15	0.26
UBR3	2q31.1	0.27		DENND2C	1p13.2	0.28		RAB3GAP2	1q41	0.27			C2ORF54	2q37.3	0.3			GPALPP1	13q14.12	0.28			ANKS3	16p13.3	0.26
MIR-1-1/1	null	0.26		UBR3	2q31.1	0.28		NGEF	2q37	0.27			ZNF767P	7q36.1	0.3			MTF2	1p22.1	0.28			TES	7q31.2	0.26
MIR-1-2/1	null	0.26		WNK4	17q21.2	0.28		BRI3	7q21.3	0.27			ZSCAN22	19q13.43	0.3			PUF60	8q24.3	0.28			INTS4	11q14.1	0.26
ADH4	4q22	0.26		METTL7B	12q13.2	0.28		BRMS1	11q13.2	0.27			PHACTR3	20q13.32-q13.33	0.3			FERMT1	20p12.3	0.28			VPS13B	8q22.2	0.26
AMPD2	1p13.3	0.26		MIR-105-1/105	null	0.27		KIAA1429	8q22.1	0.27			FAM160A2	11p15.4	0.3			SLC4A1AP	2p23.3	0.28			AFF4	5q31	0.26
ZBTB10	8q13-q21.1	0.26		MIR-105-2/105	null	0.27		SMDT1	22q13.2	0.27			GHDC	17q21.2	0.3			MAPKBP1	15q15.1	0.28			MOCS3	20q13.13	0.26
MIR-374B/374B	null	0.26		MIR-127/5P	null	0.27		KLHL3	5q31	0.27			TMEM8B	9p13.3	0.3			PDZD2	5p13.3	0.28			TNRC6A	16p11.2	0.26
MIR-374B/374B*	null	0.26		ART4	12p13-p12	0.27		CPNE7	16q24.3	0.27			KDM2B	12q24.31	0.3			FNBP1	9q34	0.28			FAM213B	1p36.32	0.26
CDK8	13q12	0.26		MIR-30D/30D	null	0.27		FAM184B	4p16	0.27			CEP295	11q21	0.3			ZKSCAN7	3p21.32	0.28			TFCP2L1	2q14	0.26
GLYCTK	3p21.1	0.26		MIR-30D/30D*	null	0.27		PDCD4	10q24	0.27			ANKDD1A	15q22.31	0.3			NUP205	7q33	0.28			SPATA25	20q13.12	0.26
TBCB	19q13.11-q13.12	0.26		BCL2L1	20q11.21	0.27		TMEM97	17q11.2	0.27			NUP43	6q25.1	0.3			PRRC2C	1q23.3	0.28			AQP12B	2q37.3	0.26
COMT	22q11.21	0.26		CA4	17q23	0.27		SUN3	7p12.3	0.27			PDXDC2P	16q22.1	0.3			IQCE	7p22.3	0.28			PBLD	10q21.3	0.26
DDX10	11q22-q23	0.26		MIR-374B/374B	null	0.27		ELOVL5	6p12.1	0.27			PDP1	8q22.1	0.3			HAUS5	19q13.12	0.28			GAL3ST2	2q37.3	0.26
DEFB1	8p23.1	0.26		MIR-374B/374B*	null	0.27		ZFAND4	10q11.22	0.27			TMEM260	14q22.3	0.3			ARHGEF12	11q23.3	0.28			RAB17	2q37.3	0.26
DPEP1	16q24.3	0.26		MIR-483/5P	null	0.27		UBN1	16p13.3	0.27			ARHGAP17	16p12.1	0.3			PARD3	10p11.21	0.28			RHBDF1	16p13.3	0.26
SLC29A1	6p21.1	0.26		CYP2B6	19q13.2	0.27		DPY19L2P1	7p14.2	0.27			DZANK1	20p11.23	0.3			CDK20	9q22.1	0.28			IKZF4	12q13	0.26
FOXO1	13q14.1	0.26		MIR-532/3P	null	0.27		CDIP1	16p13.3	0.27			SLC25A36	3q23	0.3			GTPBP4	10p15-p14	0.28			MTMR14	3p26	0.26
GDF10	10q11.22	0.26		DDX10	11q22-q23	0.27		PILRB	7q22.1	0.27			APPL2	12q24.1	0.3			PPP1R15A	19q13.2	0.28			LPIN3	20q12	0.26
ICA1	7p22	0.26		MIR-660/660	null	0.27		AQP12B	2q37.3	0.27			USP40	2q37.1	0.3			SPRYD7	13q14	0.28			AAMP	2q35	0.25
IHH	2q33-q35	0.26		FBN2	5q23-q31	0.27		DIS3L2	2q37.1	0.27			YY1AP1	1q22	0.3			FAM171A1	10p13	0.28			AARS	16q22	0.25
INPP5A	10q26.3	0.26		FGB	4q28	0.27		ADD3	10q25.2	0.26			RSAD1	17q21.33	0.3			AK9	6q21	0.28			MIR-100/100	null	0.25
JARID2	6p24-p23	0.26		GNAS	20q13.3	0.27		AGXT	2q37.3	0.26			CEP162	6q14.3	0.3			PPP1R35	7q22.1	0.28			MIR-100/100*	null	0.25
JUND	19p13.2	0.26		HMGB1	13q12	0.27		AKT2	19q13.1-q13.2	0.26			NPLOC4	17qter	0.3			TIGD7	16p13.3	0.28			MIR-127/3P	null	0.25
LIPE	19q13.2	0.26		HP	16q22.2	0.27		AQP1	7p14	0.26			SCMH1	1p34	0.3			CREBZF	11q14	0.28			MIR-152/152	null	0.25
MLLT1	19p13.3	0.26		IFRD1	7q31.1	0.27		MIR-217/217	null	0.26			ENAH	1q42.12	0.3			ZNF502	3p21.31	0.28			MIR-214/214*	null	0.25
MYO10	5p15.1	0.26		ADAT2	6q24.2	0.27		ART4	12p13-p12	0.26			ERC1	12p13.3	0.3			PLEKHG4	16q22.1	0.28			MIR-29C/29C	null	0.25
P2RY2	11q13.4	0.26		IRAK1BP1	6q14-q15	0.27		MIR-25/25*	null	0.26			KAZN	1p36.21	0.3			KIAA1429	8q22.1	0.28			MIR-33A/33A	null	0.25
ENPP1	6q22-q23	0.26		LY75	2q24	0.27		MIR-25/25	null	0.26			CAMTA1	1p36.31-p36.23	0.3			IDI2	10p15.3	0.28			MIR-33A/33A*	null	0.25
ABCB1	7q21.12	0.26		MARK1	1q41	0.27		ATP6V1C1	8q22.3	0.26			MGA	15q14	0.3			ERAL1	17q11.2	0.28			CBL	11q23.3	0.25
POLR2J	7q22.1	0.26		MAP3K11	11q13.1-q13.3	0.27		ATP7B	13q14.3	0.26			PATL1	11q12.1	0.3			INTS4	11q14.1	0.28			CLK1	2q33	0.25
PPARA	22q13.31	0.26		NPAS4	11q13	0.27		BMP5	6p12.1	0.26			LRRC8B	1p22.2	0.3			ZNF549	19q13.43	0.28			MIR-505/505*	null	0.25
PSD	10q24	0.26		NPY1R	4q32.2	0.27		CACNB2	10p12	0.26			PARD3	10p11.21	0.3			CAPN13	2p22-p21	0.28			MIR-505/505	null	0.25
PSEN2	1q42.13	0.26		OVGP1	1p13	0.27		CAPS	19p13.3	0.26			RPL7L1	6p21.1	0.3			PTF1A	10p12.2	0.28			DAXX	6p21.3	0.25
RALA	7p15-p13	0.26		PAFAH1B3	19q13.1	0.27		MIR-381/381	null	0.26			C10ORF2	10q24	0.3			HCAR1	12q24.31	0.28			PPARGC1B	5q32	0.25
RAP2A	13q34	0.26		PALM	19p13.3	0.27		CDX2	13q12.3	0.26			FAM83H	8q24.3	0.3			C14ORF93	14q11.2	0.28			NR5A2	1q32.1	0.25
CLDN23	8p23.1	0.26		POLR2C	16q13-q21	0.27		FOXN3	14q31.3	0.26			CHPT1	12q	0.3			LRRIQ3	1p31.1	0.28			GPD1	12q13.12	0.25
RPL30	8q22	0.26		POLRMT	19p13.3	0.27		CPN2	3q29	0.26			REXO4	9q34.2	0.3			TFCP2L1	2q14	0.28			GPR39	2q21-q22	0.25
SIAH1	16q12.1	0.26		ZNF572	8q24.13	0.27		CPT1A	11q13.2	0.26			LRRC43	12q24.31	0.3			PGBD4	15q14	0.28			RASSF6	4q13.3	0.25
SMO	7q32.3	0.26		SNTA1	20q11.2	0.27		CYP2D6	22q13.1	0.26			KIAA1161	9p13.3	0.3			RHBDF1	16p13.3	0.28			HDGF	1q23.1	0.25
NAIF1	9q34.11	0.26		MAP3K7	6q15	0.27		E2F5	8q21.2	0.26			USP35	11q14.1	0.3			PLEKHH2	2p21	0.28			HIVEP1	6p24-p22.3	0.25
TGFBR2	3p22	0.26		TTPA	8q12.3	0.27		GPX2	14q24.1	0.26			LCE2C	1q21.3	0.3			ASIC2	17q12	0.27			MNX1	7q36	0.25
HERC2P2	15q11.2	0.26		TTR	18q12.1	0.27		GRM3	7q21.1-q21.2	0.26			SCAF1	19q13.3-q13.4	0.3			LINC00638	14q32.33	0.27			DNAJB2	2q35	0.25
VEGFA	6p12	0.26		VDR	12q13.11	0.27		IGF1R	15q26.3	0.26			TMEM184B	22q12	0.3			AMPD2	1p13.3	0.27			EIF6	20q12	0.25
VIPR2	7q36.3	0.26		WT1	11p13	0.27		LFNG	7p22.2	0.26			DNM3	1q24.3	0.3			MIR-199B/5P	null	0.27			KDR	4q11-q12	0.25
KCNAB2	1p36.3	0.26		ZSCAN9	6p21.3	0.27		LLGL2	17q25.1	0.26			SLC38A10	17q25.3	0.3			AQP7	9p13	0.27			LAD1	1q25.1-q32.3	0.25
CDC14B	9q22.3	0.26		KHSRP	19p13.3	0.27		MLLT6	17q21	0.26			INTS4	11q14.1	0.3			ART4	12p13-p12	0.27			LY75	2q24	0.25
TSC22D1	13q14	0.26		BECN1	17q21	0.27		OGG1	3p26.2	0.26			PAN3	13q12.2	0.3			CAMK2G	10q22	0.27			M6PR	12p13	0.25
BTRC	10q24.32	0.26		DGAT1	8q24.3	0.27		PAFAH1B3	19q13.1	0.26			MEX3A	1q22	0.3			CDH1	16q22.1	0.27			MYO10	5p15.1	0.25
H6PD	1p36	0.26		CES2	16q22.1	0.27		PBX1	1q23	0.26			TRMT10B	9p13.2	0.3			CKMT2	5q13.3	0.27			OSBP	11q12-q13	0.25
NFE2L3	7p15.2	0.26		ZNF826P	19p12	0.27		PCK1	20q13.31	0.26			CENPBD1	16q24.3	0.3			CLCN6	1p36	0.27			CNTN3	3p12.3	0.25
GPRIN2	10q11.22	0.26		SLC25A27	6p12.3	0.27		PCK2	14q11.2	0.26			PRPF19	11q12.2	0.3			CLU	8p21-p12	0.27			PDE7A	8q13	0.25
ZSCAN12	6p21	0.26		DNAJC6	1p31.3	0.27		PDK4	7q21.3	0.26			EML4	2p21	0.3			CRY2	11p11.2	0.27			PEPD	19q13.11	0.25
RNF40	16p11.2-p11.1	0.26		TBC1D4	13q22.2	0.27		ABCB1	7q21.12	0.26			PCLO	7q21.11	0.3			E2F1	20q11.2	0.27			PPARA	22q13.31	0.25
DNAJC6	1p31.3	0.26		NME6	3p21	0.27		PROX1	1q41	0.26			YPEL2	17q22	0.3			MIR-99A/99A	null	0.27			PTK6	20q13.3	0.25
NMUR1	2q37.1	0.26		LEFTY1	1q42.1	0.27		SMARCC1	3p21.31	0.26			ASTE1	3q22.1	0.3			MIR-99A/99A*	null	0.27			PTPN9	15q24.2	0.25
FAXDC2	5q31-q32	0.26		RAB40B	17q25.3	0.27		SPINK1	5q32	0.26			RBM12B	8q22.1	0.3			FAT2	5q33.1	0.27			QARS	3p21.31	0.25
DNHD1	11p15.4	0.26		DDX52	17q21.1	0.27		TEAD3	6p21.2	0.26			CARD10	22q13.1	0.3			GABRR1	6q15	0.27			RAD52	12p13-p12.2	0.25
TMUB2	17q21.31	0.26		RAPGEF4	2q31-q32	0.27		TPP2	13q32-q33	0.26			LRRC4	7q31.3	0.3			GNL1	6p21.3	0.27			DPF2	11q13	0.25
RDH12	14q24.1	0.26		XPOT	12q14.2	0.27		TSC2	16p13.3	0.26			ICA1L	2q33.2	0.3			HP	16q22.2	0.27			SDC4	20q12	0.25
PRKRIP1	7q22.1	0.26		PIWIL4	11q21	0.27		UBP1	3p22.3	0.26			UBR3	2q31.1	0.3			JARID2	6p24-p23	0.27			SLC6A4	17q11.2	0.25
PAAF1	11q13.4	0.26		FTO	16q12.2	0.27		UMPS	3q13	0.26			ZFC3H1	12q21.1	0.3			PCK1	20q13.31	0.27			SNTB2	16q22.1	0.25
SMTNL2	17p13.2	0.26		CHCHD7	8q12.1	0.27		SART1	11q13.1	0.26			AMT	3p21.31	0.29			PFKM	12q13.3	0.27			ADAM17	2p25	0.25
TMEM150C	4q21.22	0.26		BIRC7	20q13.3	0.27		SCRN1	7p14.3	0.26			ATP1A3	19q13.31	0.29			POLRMT	19p13.3	0.27			GPAT4	8p11.21	0.25
WBSCR16	7q11.23	0.26		PPP1R3B	8p23.1	0.27		ZNF623	8q24.3	0.26			SLC2A11	22q11.23	0.29			PPP2R5D	6p21.1	0.27			TCF7	5q31.1	0.25
BTBD9	6p21	0.26		GTDC1	2q22.3	0.27		LCMT2	15q15.3	0.26			CDK6	7q21-q22	0.29			PRKAR2A	3p21.3-p21.2	0.27			TFCP2	12q13	0.25
CROCCP3	1p36.13	0.26		ASB13	10p15.1	0.27		ZBTB39	12q13.3	0.26			CRYGS	3q27.3	0.29			RASGRF1	15q24.2	0.27			TNFRSF1B	1p36.22	0.25
ZNF681	19p12	0.26		DHRS12	13q14.3	0.27		HELZ	17q24.2	0.26			DAB2	5p13.1	0.29			KDM5A	12p11	0.27			TSC1	9q34	0.25
TRMT61A	14q32	0.26		GPR157	1p36.23	0.27		HS3ST4	16p11.2	0.26			ELF3	1q32.2	0.29			STX1A	7q11.23	0.27			TUFT1	1q21	0.25
TAS2R4	7q34	0.26		ZNF430	19p12	0.27		LRPPRC	2p21	0.26			FAT2	5q33.1	0.29			TDGF1	3p21.31	0.27			ALMS1	2p13	0.25
DYNLRB2	16q23.3	0.26		ENTHD2	17q25.3	0.27		PRMT3	11p15.1	0.26			HNRNPU	1q44	0.29			TERF2	16q22.1	0.27			IRS2	13q34	0.25
C10ORF11	10q22.3	0.26		EFCAB3	17q23.2	0.27		MPHOSPH10	2p13.3	0.26			JAK1	1p32.3-p31.3	0.29			ZNF431	19p12	0.27			GALNT4	12q21.33	0.25
RAPGEFL1	17q21.1	0.26		SNX27	1q21.3	0.27		KLHL41	2q31.1	0.26			JUND	19p13.2	0.29			TOP2B	3p24	0.27			ABCC3	17q22	0.25
ZNF219	14q11	0.26		ZNF582	19q13.43	0.27		B3GNT3	19p13.1	0.26			PEPD	19q13.11	0.29			ZNF384	12p12	0.27			SLC13A2	17p13.2	0.25
LARS	5q32	0.26		AK3	9p24.1	0.27		PKDREJ	22q13.31	0.26			PIK3C2B	1q32	0.29			CCT3	1q23	0.27			WDR46	6p21.3	0.25
UFM1	13q13.3	0.26		C19ORF12	19q12	0.27		SYCP2	20q13.33	0.26			PLTP	20q13.12	0.29			ZNF75A	16p13.3	0.27			PPT2	6p21.3	0.25
SRRT	7q21	0.26		DYNLRB2	16q23.3	0.27		CCDC84	11q23.3	0.26			POU5F1	6p21.31	0.29			ZNF175	19q13.4	0.27			MTRF1	13q14.1-q14.3	0.25
LUC7L2	7q34	0.26		KBTBD7	13q14.11	0.27		RAPGEF4	2q31-q32	0.26			REST	4q12	0.29			ZNF112	19q13.2	0.27			CELSR1	22q13.3	0.25
CROCCP2	1p36.13	0.26		LCOR	10q24	0.27		PRDM4	12q23-q24.1	0.26			SOX9	17q24.3	0.29			BRD3	9q34	0.27			RALGPS1	9q33.3	0.25
RAX2	19p13.3	0.26		ST6GAL2	2q12.3	0.27		BTN2A1	6p22.1	0.26			SREBF2	22q13	0.29			CUL3	2q36.2	0.27			RAB11FIP3	16p13.3	0.25
C2ORF15	2q11.2	0.26		CGNL1	15q21.3	0.27		TP53TG1	7q21.1	0.26			ST14	11q24-q25	0.29			RGS5	1q23.1	0.27			TRPM6	9q21.13	0.25
PALM2-AKAP2	9q31.3	0.26		SSH2	17q11.2	0.27		CBX3	7p15.2	0.26			TSC1	9q34	0.29			MATN4	20q13.12	0.27			VPRBP	3p21.2	0.25
TUBGCP6	22q13.31-q13.33	0.26		LOC643406	20p12.3	0.27		SESN3	11q21	0.26			SLC39A7	6p21.3	0.29			ZPR1	11q23.3	0.27			ARHGAP32	11q24.3	0.25
PDDC1	11p15.5	0.26		C10ORF62	10q24.2	0.27		PIWIL4	11q21	0.26			STK24	13q31.2-q32.3	0.29			BTRC	10q24.32	0.27			SFI1	22q12.2	0.25
RBFOX1	16p13.3	0.26		NCBP2-AS2	3q29	0.27		TMEM249	8q24.3	0.26			PER2	2q37.3	0.29			UBE4A	11q23.3	0.27			ZNF518A	10q24.1	0.25
GON4L	1q22	0.26		NUP43	6q25.1	0.27		TANGO6	16q22.1	0.26			LIMD1	3p21.3	0.29			RECQL4	8q24.3	0.27			ZBED4	22q13.33	0.25
SLC41A3	3q21.2	0.26		TRMT13	1p21.2	0.27		PIGZ	3q29	0.26			BRSK2	11p15.5	0.29			CHST10	2q11.2	0.27			SEC16A	9q34.3	0.25
USP47	11p15.3	0.26		RNF186	1p36.13	0.27		FAM83D	20q11.23	0.26			HIP1R	12q24	0.29			SETD1A	16p11.2	0.27			ARPC1B	7q22.1	0.25
HKR1	19q13.12	0.26		PDP1	8q22.1	0.27		FBXO17	19q13.2	0.26			SPAG9	17q21.33	0.29			CUL7	6p21.1	0.27			TRIM28	19q13.4	0.25
PLEKHJ1	19p13.3	0.26		AFTPH	2p14	0.27		ZNF570	19q13.12	0.26			USP10	16q24.1	0.29			SMG7	1q25	0.27			ZNF274	19qter	0.25
TRIM68	11p15.4	0.26		GPATCH4	1q22	0.27		POLR1D	13q12.2	0.26			SCAF11	12q12	0.29			SUPT7L	2p23.3	0.27			DDX50	10q22.1	0.25
ZDHHC4	7p22.1	0.26		DET1	15q25.3	0.27		PHF20L1	8q24.22	0.26			LARGE	22q12.3	0.29			PAN2	12q13.3	0.27			ZNF343	20p13	0.25
USP40	2q37.1	0.26		EBLN2	3p13	0.27		ZNF219	14q11	0.26			EFTUD2	17q21.31	0.29			MBNL2	13q32.1	0.27			SETD6	16q21	0.25
LAPTM4B	8q22.1	0.26		DZANK1	20p11.23	0.27		CMSS1	3q12.1	0.26			NRG2	5q31.2	0.29			HRSP12	8q22	0.27			VPS26B	11q25	0.25
PRELID2	5q32	0.26		USP12	13q12.13	0.27		ZBED3	5q13.3	0.26			CELSR1	22q13.3	0.29			SAP18	13q12.11	0.27			TTYH3	7p22	0.25
SMPD4	2q21.1	0.26		SUPT20H	13q13.3	0.27		ZNF528	19q13	0.26			BCLAF1	6q23.3	0.29			POLQ	3q13.33	0.27			ZNF563	19p13.2	0.25
URGCP	7p13	0.26		FAM222B	17q11.2	0.27		UTP4	16q22.1	0.26			CBX1	17q21.32	0.29			STARD3	17q11-q12	0.27			KIR3DL3	19q13.42	0.25
YEATS2	3q27.1	0.26		ENAH	1q42.12	0.27		REPS1	6q24.1	0.26			POLR3A	10q22.3	0.29			HNRNPUL1	19q13.2	0.27			PHF13	1p36.31	0.25
UGGT2	13q32.1	0.26		FNBP1	9q34	0.27		STRIP1	1p13.3	0.26			NISCH	3p21.1	0.29			HIBADH	7p15.2	0.27			RC3H1	1q25.1	0.25
TBC1D9B	5q35.3	0.26		RPRD2	1q21.3	0.27		SEMA5B	3q21.1	0.26			TSEN34	19q13.4	0.29			RBM42	19q13.12	0.27			NUB1	7q36	0.25
TBC1D2B	15q24.3-q25.1	0.26		TSPYL4	6q22.1	0.27		ANKIB1	7q21.2	0.26			SLC52A2	8q24.3	0.29			HMBOX1	8p21.1	0.27			ABCC13	21q11.2	0.25
GPRC5C	17q25	0.26		ICE1	5p15.32	0.27		RNF216	7p22.1	0.26			C1ORF115	1q41	0.29			AGBL2	11p11.2	0.27			MAP1LC3A	20q11.22	0.25
PRRC2C	1q23.3	0.26		SPECC1L	22q11.23	0.27		PRMT7	16q22.1	0.26			PCNXL2	1q42.2	0.29			FAM192A	16q13	0.27			RAX2	19p13.3	0.25
DTX4	11q12.1	0.26		DICER1	14q32.13	0.27		HMGCLL1	6p12.1	0.26			VOPP1	7p11.2	0.29			HKDC1	10q22.1	0.27			FAM117B	2q33.2	0.25
FAM189A1	15q13.1	0.26		KIAA1217	10p12.31	0.27		DDX56	7p13	0.26			NOTUM	17q25.3	0.29			RNF157	17q25.1	0.27			PALM2-AKAP2	9q31.3	0.25
ARHGEF12	11q23.3	0.26		NIT2	3q12.2	0.27		KANSL1	17q21.31	0.26			WIPF2	17q21.2	0.29			ZNF714	19p12	0.27			ANKDD1A	15q22.31	0.25
ZNF253	19p13.11	0.26		AK9	6q21	0.27		GATAD2A	19p13.11	0.26			SMYD4	17p13.3	0.29			SHISA4	1q32.1	0.27			DGCR8	22q11.2	0.25
DDAH1	1p22	0.26		LRRN1	3p26.2	0.27		CDHR2	5q35.2	0.26			RRP15	1q41	0.29			AGAP1	2q37	0.27			GPATCH4	1q22	0.25
KCMF1	2p11.2	0.26		POGK	1q24.1	0.27		INO80D	2q33.3	0.26			SERPINA10	14q32.13	0.29			UTP23	8q24.11	0.27			DPP8	15q22	0.25
VARS2	6p21.33	0.26		TWISTNB	7p21.1	0.27		TMEM38B	9q31.2	0.26			ZNF394	7q22.1	0.29			ARFGAP2	11p11.2-p11.12	0.27			RNF43	17q22	0.25
KIAA1161	9p13.3	0.26		PNISR	6q16.3	0.27		SEC14L4	22q12.2	0.26			CAMKK1	17p13.2	0.29			METTL13	1q24-q25.3	0.27			PHF10	6q27	0.25
USP31	16p12.2	0.26		HACL1	3p25.1	0.27		AMBRA1	11p11.2	0.26			LARS	5q32	0.29			SYVN1	11q13	0.27			FAM150B	2p25.3	0.25
ZBTB2	6q25.1	0.26		ABHD12	20p11.21	0.27		MORC2	22q12.2	0.26			SPIRE2	16q24	0.29			ABLIM2	4p16.1	0.27			PRPF40A	2q23.3	0.25
ZNF682	19p12	0.26		ZNF549	19q13.43	0.27		ENAH	1q42.12	0.26			ANKRD36BP1	1q24.2	0.29			KDM2B	12q24.31	0.27			NPLOC4	17qter	0.25
YTHDC1	4q13.2	0.26		HAVCR1	5q33.2	0.27		VWA8	13q14.11	0.26			MICALCL	11p15.3	0.29			CGNL1	15q21.3	0.27			HABP4	9q22.3-q31	0.25
CNNM4	2q11	0.26		SND1-IT1	7q31	0.27		ATG2A	11q13.1	0.26			RAB24	5q35.3	0.29			CCDC183	9q34.3	0.27			RPIA	2p11.2	0.25
SLC7A5P2	16p12.2	0.26		AFAP1	4p16	0.27		ADGRL3	4q13.1	0.26			C21ORF62-AS1	21q22.11	0.29			C2ORF15	2q11.2	0.27			GPATCH8	17q21.31	0.25
C10ORF99	10q23.1	0.26		MISP	19p13.3	0.27		FAM189A1	15q13.1	0.26			TSPEAR	21q22.3	0.29			UNC93A	6q27	0.27			ACSS2	20q11.22	0.25
CDH26	20q13.33	0.26		LRRIQ3	1p31.1	0.27		ORAOV1	11q13.3	0.26			SH3TC1	4p16.1	0.29			ATAD2B	2p24.1-p23.3	0.27			CIC	19q13.2	0.25
IZUMO2	19q13.33	0.26		MED4	13q14.2	0.27		SPIDR	8q11.21	0.26			KANSL1	17q21.31	0.29			TBC1D13	9q34.11	0.27			SULF2	20q13.12	0.25
LRRIQ3	1p31.1	0.26		ZNF704	8q21.13	0.27		FAM171A1	10p13	0.26			DAB2IP	9q33.1-q33.3	0.29			KANSL1	17q21.31	0.27			RHOBTB2	8p21.3	0.25
TSPY26P	20q11.21	0.26		ZNF280A	22q11.22	0.27		USP36	17q25.3	0.26			ZNF780A	19q13.2	0.29			PDP1	8q22.1	0.27			KHNYN	14q12	0.25
AQP12B	2q37.3	0.26		TMEM198	2q35	0.27		ZNF479	7p11.2	0.26			CCDC186	10q25.3	0.29			DNAJB12	10q22.1	0.27			RNF20	9q22	0.25
HHIP	4q28-q32	0.26		LET-7C/7C	null	0.26		TMED4	7p13	0.26			PIWIL2	8p21.3	0.29			FBXL12	19p13.2	0.27			SUZ12	17q11.2	0.25
EEF2KMT	16p13.3	0.26		MIR-1-1/1	null	0.26		USP49	6p21	0.26			NAT10	11p13	0.29			ARGLU1	13q33.3	0.27			PATZ1	22q12.2	0.25
ABCF1	6p21.33	0.25		MIR-1-2/1	null	0.26		ENPP5	6p21.1-p11.2	0.26			LAPTM4B	8q22.1	0.29			USP40	2q37.1	0.27			EIF4ENIF1	22q11.2	0.25
MIR-101-1/101	null	0.25		MIR-1247/1247	null	0.26		ANKRD46	8q22.2	0.26			FEM1A	19p13.3	0.29			ECHDC2	1p32.3	0.27			OTUD7B	1q21.2	0.25
MIR-101-2/101	null	0.25		ADCY5	3q21.1	0.26		CRCP	7q11.21	0.26			CASC3	17q21.1	0.29			LRRC36	16q22.1	0.27			UBE3B	12q24.11	0.25
ACHE	7q22	0.25		AQP8	16p12	0.26		ZNF782	9q22.33	0.26			GOLGA2P5	12q23.1	0.29			MTIF3	13q12.2	0.27			WDR27	6q27	0.25
MIR-127/5P	null	0.25		MIR-199A-1/3P	null	0.26		EXOC4	7q31	0.26			SMPD4	2q21.1	0.29			ZNF652	17q21.32	0.27			SALL4	20q13.2	0.25
MIR-1275/1275	null	0.25		MIR-199A-2/3P	null	0.26		ACTR8	null	0.26			BAHD1	15q15.1	0.29			ADGRL1	19p13.2	0.27			AK9	6q21	0.25
AP2A2	11p15.5	0.25		MIR-199B/3P	null	0.26		TMEM176B	7q36.1	0.26			ANKRD13A	12q24.11	0.29			NCBP2	3q29	0.27			KIAA1211	4q12	0.25
BMPR2	2q33-q34	0.25		GRAMD2	15q23	0.26		PRSS50	3p21.31	0.26			CARKD	13q34	0.29			UGGT2	13q32.1	0.27			ZNF160	19q13.42	0.25
ZNF48	16p11.2	0.25		ASGR1	17p13.2	0.26		DNAH14	1q42.12	0.26			H2AFJ	12p12.3	0.29			USE1	19p13.11	0.27			TLDC1	16q24.1	0.25
CASP2	7q34-q35	0.25		AZGP1	7q22.1	0.26		GZF1	20p11.21	0.26			TNRC6B	22q13.1	0.29			TEX2	17q23.3	0.27			KDM1B	6p22.3	0.25
CEL	9q34.3	0.25		CAPS	19p13.3	0.26		ZNF550	19q13.43	0.26			XPO6	16p11.2	0.29			PASK	2q37.3	0.27			COX19	7p22.3	0.25
COCH	14q11.2-q13	0.25		CASP6	4q25	0.26		DEPTOR	8q24.12	0.26			DOCK9	13q32.3	0.29			DTX4	11q12.1	0.27			CCDC149	4p15.2	0.25
DNMT3A	2p23	0.25		KRIT1	7q21.2	0.26		LPIN3	20q12	0.26			KHNYN	14q12	0.29			CAMTA1	1p36.31-p36.23	0.27			RPAP1	15q15.1	0.25
EDN1	6p24.1	0.25		CD81	11p15.5	0.26		ZNF513	2p23.3	0.26			FNBP4	11p11.2	0.29			SATB2	2q33	0.27			ANKRD17	4q13.3	0.25
EPHB1	3q21-q23	0.25		FOXN3	14q31.3	0.26		TMEM198	2q35	0.26			FRYL	4p11	0.29			SIK3	11q23.3	0.27			HERC4	10q21.3	0.25
ERF	19q13	0.25		TBCB	19q13.11-q13.12	0.26		MIR-1-1/1	null	0.25			SIK3	11q23.3	0.29			TNPO3	7q32.1	0.27			SLC7A5P2	16p12.2	0.25
FAT2	5q33.1	0.25		MAPK14	6p21.3-p21.2	0.26		MIR-1-2/1	null	0.25			KIAA0368	9q31.3	0.29			FAM83H	8q24.3	0.27			VPS41	7p14-p13	0.25
FKTN	9q31.2	0.25		MIR-502/3P	null	0.26		ADARB2	10p15.3	0.25			STXBP4	17q22	0.29			DPYSL5	2p23.3	0.27			VPS4A	16q22.1	0.25
FGB	4q28	0.25		MIR-542/3P	null	0.26		ADH4	4q22	0.25			NUP62	19q13.33	0.29			ABCC10	6p21.1	0.27			SHKBP1	19q13.2	0.25
PHOSPHO2	2q31.1	0.25		DHX8	17q21.31	0.26		ADRBK2	22q12.1	0.25			CLDN15	7q11.22	0.29			JMJD1C	10q21.3	0.27			SERINC5	5q14.1	0.25
GARS	7p15	0.25		DOCK1	10q26.13-q26.3	0.26		HFM1	1p22.2	0.25			CCDC47	17q23.3	0.29			DENND1A	9q33.3	0.27			SLCO4A1	20q13.33	0.25
GOLGA4	3p22-p21.3	0.25		EPHB1	3q21-q23	0.26		MIR-199B/5P	null	0.25			PCBP4	3p21	0.29			CDHR3	7q22.3	0.27			PAXBP1	21q21.3	0.25
GP5	3q29	0.25		FAT2	5q33.1	0.26		GRAMD2	15q23	0.25			ADCK1	14q24.3	0.29			CIZ1	9q34.1	0.27			NECAB3	20q11.22	0.25
GPR20	8q24.3	0.25		GTF3A	13q12.3-q13.1	0.26		ZSCAN18	19q13.43	0.25			SPRYD7	13q14	0.29			DCAF13	8q22.3	0.27			ATL2	2p22.3	0.25
ZBTB49	4p16.3	0.25		HDAC2	6q21	0.26		CYP4F12	19p13.1	0.25			CSRP2BP	20p11.23	0.29			MYRIP	3p22.1	0.27			ZNF106	15q15.1	0.25
HDGF	1q23.1	0.25		KCNH2	7q36.1	0.26		ATP1B3	3q23	0.25			CPNE2	16q13	0.29			TBC1D10B	16p11.2	0.27			RSRC2	12q24.31	0.25
POU5F2	5q15	0.25		KIF5A	12q13.13	0.26		LDLRAD4	18p11.21	0.25			SEMA6A	5q23.1	0.29			ABHD12	20p11.21	0.27			FKBP9P1	7p11.1	0.25
DNAJC21	5p13.2	0.25		LRP4	11p11.2	0.26		CCR6	6q27	0.25			ZNF160	19q13.42	0.29			KLHL3	5q31	0.27			LET-7C/7C	null	0.24
IMPDH1	7q31.3-q32	0.25		SRSF12	6q15	0.26		CRMP1	4p16.1	0.25			FAM135A	6q13	0.29			GNL3	3p21.1	0.27			ABCF1	6p21.33	0.24
ITPKB	1q42.13	0.25		MLLT3	9p22	0.26		CRYGS	3q27.3	0.25			FBXO7	22q12.3	0.29			NPHP3	3q22.1	0.27			APAF1	12q23	0.24
JAG2	14q32	0.25		MYBL2	20q13.1	0.26		MIR-500A/500A*	null	0.25			TMEM8A	16p13.3	0.29			TMEM44	3q29	0.27			ABCC6	16p13.1	0.24
LLGL2	17q25.1	0.25		PMS2P3	7q11.23	0.26		CYP4A11	1p33	0.25			KLHL3	5q31	0.29			PAXBP1	21q21.3	0.27			ARRB2	17p13	0.24
LRP5	11q13.4	0.25		PPARG	3p25	0.26		BRINP1	9q32-q33	0.25			ZNF350	19q13.41	0.29			HILPDA	7q32.1	0.27			BNIP2	15q22.2	0.24
MLLT6	17q21	0.25		PRKACB	1p31.1	0.26		DHX8	17q21.31	0.25			DIEXF	1q32.2	0.29			ZNF709	19p13.2	0.27			VPS51	11q13	0.24
NCL	2q37.1	0.25		PRLR	5p13.2	0.26		DEFB1	8p23.1	0.25			AGO2	8q24	0.29			PLEKHG2	19q13.2	0.27			CDH5	16q22.1	0.24
PABPC3	13q12-q13	0.25		PTPN4	2q14.2	0.26		DPH2	1p34	0.25			SESN1	6q21	0.29			TMEM198	2q35	0.27			CDK8	13q12	0.24
PALM	19p13.3	0.25		RALA	7p15-p13	0.26		ETS2	21q22.2	0.25			C14ORF93	14q11.2	0.29			ZFC3H1	12q21.1	0.27			CDR2	16p12.3	0.24
PARK2	6q25.2-q27	0.25		RBMS1	2q24.2	0.26		FMO4	1q24.3	0.25			SNX33	15q24.2	0.29			LET-7C/7C	null	0.26			CEL	9q34.3	0.24
PBX1	1q23	0.25		RPS19	19q13.2	0.26		GAB1	4q31.21	0.25			SCAMP5	15q24.2	0.29			MIR-100/100	null	0.26			CLTC	17q23.1	0.24
PDZK1	1q21	0.25		ATXN2	12q24.1	0.26		GALNS	16q24.3	0.25			FAM213B	1p36.32	0.29			MIR-100/100*	null	0.26			CRKL	22q11.21	0.24
PLXNA1	3q21.3	0.25		NAIF1	9q34.11	0.26		GNAS	20q13.3	0.25			TAS2R50	12p13.2	0.29			PLIN2	9p22.1	0.26			CYP3A4	7q21.1	0.24
POLR2C	16q13-q21	0.25		UBP1	3p22.3	0.26		GUCY2C	12p12	0.25			FNIP1	5q23.3	0.29			ADRBK2	22q12.1	0.26			DDB1	11q12-q13	0.24
PSG4	19q13.2	0.25		ZNF133	20p11.23	0.26		POU5F2	5q15	0.25			ZNF791	19p13.2	0.29			AZGP1	7q22.1	0.26			MIR-744/744	null	0.24
PTK2	8q24.3	0.25		ZNF134	19q13.4	0.26		JAG2	14q32	0.25			ABL2	1q25.2	0.28			MIR-33A/33A	null	0.26			MIR-744/744*	null	0.24
SAFB	19p13.3-p13.2	0.25		ZNF195	11p15.5	0.26		KCNS1	20q12	0.25			ABR	17p13.3	0.28			MIR-33A/33A*	null	0.26			ELN	7q11.23	0.24
SNTB2	16q22.1	0.25		PRDM2	1p36.21	0.26		LAMP1	13q34	0.25			APLP2	11q24	0.28			MIR-362/5P	null	0.26			DMTN	8p21.1	0.24
SPAG1	8q22.2	0.25		BTG2	1q32	0.26		MAP3K11	11q13.1-q13.3	0.25			CYP4F12	19p13.1	0.28			GLYCTK	3p21.1	0.26			FLNB	3p14.3	0.24
SULT2A1	19q13.3	0.25		CUL3	2q36.2	0.26		MSH5	6p21.3	0.25			BYSL	6p21.1	0.28			CRMP1	4p16.1	0.26			FUS	16p11.2	0.24
SYT1	12cen-q21	0.25		PLPP3	1p32.2	0.26		NFIX	19p13.3	0.25			CDC25B	20p13	0.28			MIR-497/497	null	0.26			GOLGA2	9q34.11	0.24
CLIP2	7q11.23	0.25		C2ORF69	2q33.1	0.26		PIK3R1	5q13.1	0.25			CEACAM5	19q13.1-q13.2	0.28			MIR-497/497*	null	0.26			GRB7	17q12	0.24
SERF1A	5q13	0.25		PLOD3	7q22	0.26		PPP1R2	3q29	0.25			MIR-452/452	null	0.28			MIR-502/3P	null	0.26			DNAJC21	5p13.2	0.24
CADPS	3p14.2	0.25		TAF1B	2p25	0.26		PPP2R5D	6p21.1	0.25			MIR-452/452*	null	0.28			CYP1A2	15q24.1	0.26			ID1	20q11	0.24
RAB29	1q32	0.25		WDR46	6p21.3	0.26		PRKCD	3p21.31	0.25			CSNK2A2	16q21	0.28			DDC	7p12.2	0.26			IMPDH1	7q31.3-q32	0.24
CH25H	10q23	0.25		ZNF235	19q13.2	0.26		UPF1	19p13.11	0.25			DSP	6p24	0.28			DPEP1	16q24.3	0.26			ITGB4	17q25	0.24
TRIP10	19p13.3	0.25		RNF113B	13q32.2	0.26		RSU1	10p13	0.25			GPX2	14q24.1	0.28			DVL3	3q27	0.26			LTA4H	12q22	0.24
GAL3ST1	22q12.2	0.25		TM9SF2	13q32.3	0.26		SRSF1	17q22	0.25			H1F0	22q13.1	0.28			ELN	7q11.23	0.26			MXD1	2p13-p12	0.24
BRE	2p23.2	0.25		CHODL	21q11.2	0.26		NDUFAF6	8q22.1	0.25			HIP1	7q11.23	0.28			EPHB1	3q21-q23	0.26			MET	7q31	0.24
SUPT7L	2p23.3	0.25		MFAP3L	4q32.3	0.26		SMPD2	6q21	0.25			LAD1	1q25.1-q32.3	0.28			ERCC3	2q21	0.26			MMP15	16q13	0.24
ZNF263	16p13.3	0.25		TSHZ1	18q22.3	0.26		SSRP1	11q12	0.25			LTBR	12p13	0.28			FKTN	9q31.2	0.26			MST1	3p21	0.24
TOB1	17q21	0.25		CHERP	19p13.1	0.26		TAL2	9q32	0.25			NCL	2q37.1	0.28			FUS	16p11.2	0.26			PCDH1	5q31.3	0.24
N4BP2L2	13q13.1	0.25		WDR3	1p12	0.26		SF1	11q13	0.25			OXTR	3p25	0.28			GCLC	6p12	0.26			PDK4	7q21.3	0.24
EXOC3	5p15.33	0.25		HSF2BP	21q22.3	0.26		ZKSCAN1	7q22	0.25			PI4KA	22q11.21	0.28			GRM3	7q21.1-q21.2	0.26			PNN	14q21.1	0.24
MGLL	3q21.3	0.25		DHRS11	17q12	0.26		ZNF85	19p12	0.25			PKLR	1q21	0.28			IFRD1	7q31.1	0.26			PROX1	1q41	0.24
MSL1	17q21.1	0.25		RNF219	13q31.1	0.26		IFT88	13q12.1	0.25			PLAGL1	6q24-q25	0.28			KCNQ1	11p15.5	0.26			PTBP1	19p13.3	0.24
DDX50	10q22.1	0.25		BORA	13q22.1	0.26		EIF3H	8q24.11	0.25			UBL3	13q12-q13	0.28			LIG4	13q33-q34	0.26			C7ORF31	7p15.3	0.24
RBM42	19q13.12	0.25		LRRTM4	2p12	0.26		CES2	16q22.1	0.25			ALDH18A1	10q24.3	0.28			LRP5	11q13.4	0.26			RAB5A	3p24.3	0.24
RNASEH2B	13q14.3	0.25		ZFP90	16q22.1	0.26		ARHGEF7	13q34	0.25			SLC9A3	5p15.3	0.28			SMAD7	18q21.1	0.26			RARA	17q21	0.24
EGLN2	19q13.2	0.25		TUBB1	20q13.32	0.26		DDX18	2q14.1	0.25			SOX4	6p22.3	0.28			KMT2A	11q23	0.26			KDM5A	12p11	0.24
NEIL1	15q24.2	0.25		KCNH6	17q23.3	0.26		NRXN3	14q31	0.25			SOX12	20p13	0.28			ABCC1	16p13.1	0.26			SCT	11p15.5	0.24
PRRT2	16p11.2	0.25		APOLD1	12p13.1	0.26		RECQL4	8q24.3	0.25			TCOF1	5q32	0.28			MYO10	5p15.1	0.26			SGSH	17q25.3	0.24
ZNF768	16p11.2	0.25		GFOD2	16q22.1	0.26		CELSR1	22q13.3	0.25			ZNF384	12p12	0.28			NPAS2	2q11.2	0.26			SLC6A6	3p25.1	0.24
BORA	13q22.1	0.25		FOXP4	6p21.1	0.26		SNCAIP	5q23.2	0.25			VEZF1	17q22	0.28			PC	11q13.4-q13.5	0.26			SLC20A2	8p11.21	0.24
FDX1L	19p13.2	0.25		NRIP2	12p13.33	0.26		DHX38	16q22	0.25			HIPK1	1p13.2	0.28			PPP1R10	6p21.3	0.26			MED22	9q34.2	0.24
PDGFD	11q22.3	0.25		TPRKB	2p24.3-p24.1	0.26		STK35	20p13	0.25			CUL1	7q36.1	0.28			PTPRK	6q22.2-q22.3	0.26			SURF6	9q34.2	0.24
RNF157	17q25.1	0.25		MRPS17	7p11	0.26		USH1C	11p14.3	0.25			ENC1	5q13	0.28			RARA	17q21	0.26			TCF21	6q23.2	0.24
ZNF565	19q13.12	0.25		WDR83	19p13.2	0.26		RBM6	3p21.3	0.25			EIF3D	22q13.1	0.28			UPF1	19p13.11	0.26			CORO2A	9q22.3	0.24
RRP15	1q41	0.25		CUTA	6p21.32	0.26		UBAC2	13q32.3	0.25			DGAT1	8q24.3	0.28			SMARCA4	19p13.2	0.26			ZNF12	7p22.1	0.24
PHF20L1	8q24.22	0.25		NIFK	2q14.3	0.26		ALG3	3q27.1	0.25			EIF2B5	3q27.1	0.28			TCF3	19p13.3	0.26			EEA1	12q22	0.24
TRAPPC12	2p25.3	0.25		DSCR8	21q22.2	0.26		MAP3K2	2q14.3	0.25			PDCD5	19q13.11	0.28			TFDP1	13q34	0.26			DPM1	20q13.13	0.24
NAGPA	16p13.3	0.25		STON2	14q31.1	0.26		CPSF4	7q22.1	0.25			NOLC1	10q24.32	0.28			TPR	1q25	0.26			HGS	17q25	0.24
ARMC2	6q21	0.25		AQP11	11q14.1	0.26		KAT7	17q21.32	0.25			CDYL	6p25.1	0.28			TSC2	16p13.3	0.26			ADGRG1	16q21	0.24
CCDC115	2q21.1	0.25		CDHR5	11p15.5	0.26		DNHD1	11p15.4	0.25			PGS1	17q25.3	0.28			TAF1L	9p21.1	0.26			B4GALT6	18q11	0.24
CUTA	6p21.32	0.25		SH3TC1	4p16.1	0.26		GTDC1	2q22.3	0.25			ZNF254	19p12	0.28			WNT11	11q13.5	0.26			GPRIN2	10q11.22	0.24
MCM8	20p12.3	0.25		NDFIP2	13q31.1	0.26		ZNF768	16p11.2	0.25			CXCL14	5q31	0.28			ATRN	20p13	0.26			NOS1AP	1q23.3	0.24
LTV1	6q24.2	0.25		GIPC2	1p31.1	0.26		PTCD2	5q13.2	0.25			IER2	19p13.2	0.28			CDC14B	9q22.3	0.26			CKAP5	11p11.2	0.24
MFSD5	12q13.13	0.25		GATAD2A	19p13.11	0.26		PLBD1	12p13.1	0.25			FAM53B	10q26.13	0.28			TCAP	17q12	0.26			C2CD2L	11q23.3	0.24
UNK	17q25.1	0.25		TMEM248	7q11.21	0.26		DENND1C	19p13.3	0.25			RUBCN	3q29	0.28			DGAT1	8q24.3	0.26			FRAT1	10q24.1	0.24
BTBD16	10q26.13	0.25		FGGY	1p32.1	0.26		FBXL18	7p22.2	0.25			FARP2	2q37.3	0.28			ZNF235	19q13.2	0.26			PDIA6	2p25.1	0.24
PRMT7	16q22.1	0.25		QRSL1	6q21	0.26		COASY	17q21.2	0.25			DMTF1	7q21	0.28			TTC37	5q15	0.26			PSME3	17q21	0.24
ANKRD16	10p15.1	0.25		CNOT11	2q11.2	0.26		GLCCI1	7p21.3	0.25			ZNF680	7q11.21	0.28			USP34	2p15	0.26			APPBP2	17q23.2	0.24
DDX56	7p13	0.25		DIS3	13q22.1	0.26		EEPD1	7p14.2	0.25			DNHD1	11p15.4	0.28			GINS1	20p11.21	0.26			SUGT1	13q14.3	0.24
C1ORF56	1q21.3	0.25		MAPRE3	2p23.3-p23.1	0.26		HENMT1	1p13.3	0.25			DHRS11	17q12	0.28			ARHGAP44	17p12	0.26			BTNL3	5q35.3	0.24
DZANK1	20p11.23	0.25		PAXIP1	7q36	0.26		LMAN2L	2q11.2	0.25			UGT2A3	4q13.2	0.28			TRIM28	19q13.4	0.26			CDC37	19p13.2	0.24
MED29	19q13.2	0.25		MYO16	13q33.3	0.26		MYEF2	15q21.1	0.25			CDAN1	15q15.2	0.28			NCOA2	8q13.3	0.26			FAM101A	12q24.31	0.24
TRMT1	19p13.2	0.25		NMNAT2	1q25	0.26		KMT5B	11q13.2	0.25			SPDYE3	7q22.1	0.28			CUEDC1	17q23.2	0.26			FAM134A	2q35	0.24
SLC39A4	8q24.3	0.25		KDM4C	9p24.1	0.26		FAM234A	16p13.3	0.25			KIR3DL3	19q13.42	0.28			SF3B2	11q13.1	0.26			FAM109A	12q24.12	0.24
SYBU	8q23.2	0.25		UBFD1	16p12	0.26		TMEM216	11q13.1	0.25			GUCD1	22q11.2	0.28			FAM101A	12q24.31	0.26			HECTD3	1p34.1	0.24
IWS1	2q14.3	0.25		GLYATL2	11q12.1	0.26		ZNF117	7q11.21	0.25			MLXIPL	7q11.23	0.28			MAPKAP1	9q33.3	0.26			MMRN2	10q23.2	0.24
ZNF621	3p22.1	0.25		FAM215A	17q21.31	0.26		WDR17	4q34	0.25			ZNF219	14q11	0.28			BIRC7	20q13.3	0.26			CCDC92	12q24.31	0.24
KANK1	9p24.3	0.25		ATOH7	10q21.3|10q21.3-q22.1	0.26		TMEM117	12q12	0.25			HGH1	8q24.3	0.28			PPP1R3B	8p23.1	0.26			CEP63	3q22.2	0.24
NEDD4L	18q21.31	0.25		SCARA5	8p21.1	0.26		AGAP1	2q37	0.25			REV1	2q11.1-q11.2	0.28			ZYG11B	1p32.3	0.26			RNF39	6p21.3	0.24
NCSTN	1q22-q23	0.25		LGALS14	19q13.2	0.26		SLC37A3	7q34	0.25			FAM213A	10q23.1	0.28			CENPT	16q22.1	0.26			ARHGAP39	8q24.3	0.24
PHF3	6q12	0.25		ZNF398	7q36.1	0.26		CUTA	6p21.32	0.25			LUC7L3	17q21.33	0.28			WNT5B	12p13.3	0.26			IL34	16q22.1	0.24
CAPN7	3p24	0.25		ZBTB2	6q25.1	0.26		ASB1	2q37	0.25			GPT2	16q12.1	0.28			FAM117A	17q21.33	0.26			RUNDC1	17q21.31	0.24
SRRM2	16p13.3	0.25		STARD13	13q13.1	0.26		TRIM52	5q35.3	0.25			TMEM209	7q32.2	0.28			ZNF611	19q13.41	0.26			SLC25A25	9q34.11	0.24
RPL7L1	6p21.1	0.25		CREBZF	11q14	0.26		MB21D2	3q29	0.25			MFSD5	12q13.13	0.28			BTBD9	6p21	0.26			PHACTR3	20q13.32-q13.33	0.24
ZNF789	7q22.1	0.25		NDUFAF3	3p21.31	0.26		SH3TC1	4p16.1	0.25			FAM117B	2q33.2	0.28			ZNF689	16p11.2	0.26			DCAF8	1q22-q23	0.24
ZNF707	8q24.3	0.25		ZNF337	20p11.1	0.26		MIOS	7p21.3	0.25			UNK	17q25.1	0.28			TRMT61A	14q32	0.26			TRAPPC9	8q24.3	0.24
WRNIP1	6p25.2	0.25		IDI2	10p15.3	0.26		ING3	7q31	0.25			FHDC1	4q31.3	0.28			TMUB1	7q36.1	0.26			SHISA5	3p21.31	0.24
CA10	17q21.33	0.25		MYOZ3	5q33.1	0.26		NDFIP2	13q31.1	0.25			CEP170B	14q32.33	0.28			KBTBD7	13q14.11	0.26			CHMP3	2p11.2	0.24
TSPAN18	11p11.2	0.25		ZFP3	17p13.2	0.26		CHDH	3p21.1	0.25			TERF2IP	16q23.1	0.28			WDR17	4q34	0.26			ARID4B	1q42.3	0.24
TBC1D32	6q22.31	0.25		ZNF764	16p11.2	0.26		PRELID2	5q32	0.25			DNAJB12	10q22.1	0.28			POLDIP3	22q13.2	0.26			PLA2G12B	10q22.1	0.24
CASKIN2	17q25.1	0.25		EIF2AK1	7p22	0.26		PUF60	8q24.3	0.25			ANKRD10	13q34	0.28			LINC00654	20p12.3	0.26			KDM2B	12q24.31	0.24
ZNF398	7q36.1	0.25		RGS9BP	19q13.11	0.26		PDCD11	10q24.33	0.25			FOXJ3	1p34.2	0.28			MORC2-AS1	22q12.2	0.26			LMNB2	19p13.3	0.24
ZNF492	19p12	0.25		LGALSL	2p14	0.26		ZCCHC24	10q22.3	0.25			FBXO21	12q24.22	0.28			BAGE2	21p	0.26			ANKRD36BP1	1q24.2	0.24
GPAM	10q25.2	0.25		DENND5B	12p11.21	0.26		UBAP2	9p13.3	0.25			PCID2	13q34	0.28			ZNF518B	4p16.1	0.26			TRIM52	5q35.3	0.24
ZNF598	16p13.3	0.25		NXPH1	7p22	0.26		CDK19	6q21	0.25			ZCCHC24	10q22.3	0.28			C21ORF62-AS1	21q22.11	0.26			ZNF587	19q13.43	0.24
PABPC1	8q22.2-q23	0.25		NSUN5P2	7q11.23	0.26		ZNF621	3p22.1	0.25			GPRC5C	17q25	0.28			SEMA5B	3q21.1	0.26			FIZ1	19q13.42	0.24
ZNF782	9q22.33	0.25		ZNF610	19q13.41	0.26		GGA3	17q25.1	0.25			STOX1	10q22.1	0.28			MIOS	7p21.3	0.26			TUBGCP6	22q13.31-q13.33	0.24
AFAP1	4p16	0.25		CCDC14	3q21.1	0.26		LARP4B	10p15.3	0.25			CTTNBP2NL	1p13.2	0.28			GATAD2A	19p13.11	0.26			C10ORF62	10q24.2	0.24
ZNF441	19p13.2	0.25		MICAL1	6q21	0.26		DTX4	11q12.1	0.25			TTLL12	22q13.31	0.28			GPATCH4	1q22	0.26			NUDT9P1	10q23.32	0.24
SHPRH	6q24.3	0.25		ALDH2	12q24.2	0.25		NEDD4L	18q21.31	0.25			ZDHHC17	12q21.2	0.28			ZNF547	19q13.43	0.26			SH3D19	4q31.3	0.24
CARD10	22q13.1	0.25		AQP7	9p13	0.25		CLASP1	2q14.2-q14.3	0.25			LARS2	3p21.3	0.28			SAMD4B	19q13.2	0.26			GON4L	1q22	0.24
CCDC122	13q14.11	0.25		ZSCAN18	19q13.43	0.25		SPPL3	12q24.31	0.25			YLPM1	14q24.3	0.28			RBM28	7q32.1	0.26			FAM208B	10p15.1	0.24
SLX4IP	20p12.2	0.25		LDLRAD4	18p11.21	0.25		LYRM2	6q15	0.25			SLC39A14	8p21.3	0.28			YY1AP1	1q22	0.26			TUG1	22q12.2	0.24
NOD2	16q21	0.25		ENTPD5	14q24	0.25		CSRP2BP	20p11.23	0.25			RICTOR	5p13.1	0.28			CHST12	7p22	0.26			DZANK1	20p11.23	0.24
XYLT1	16p12.3	0.25		CDX2	13q12.3	0.25		USP31	16p12.2	0.25			ATP13A1	19p13.11	0.28			RBM38	20q13.31	0.26			NBPF15	1q21.2	0.24
RHBDF1	16p13.3	0.25		CEACAM3	19q13.2	0.25		KCTD16	5q31.3	0.25			KLHL42	12p11.22	0.28			DDX51	12q24.33	0.26			ASXL2	2p24.1	0.24
METTL7B	12q13.2	0.25		CEACAM8	19q13.2	0.25		ZNF398	7q36.1	0.25			KLHL8	4q22.1	0.28			MLXIP	12q24.31	0.26			ZNF444	19q13.43	0.24
MIR-199A-1/3P	null	0.24		CISH	3p21.3	0.25		PDP2	16q22.1	0.25			SEMA4G	10q24.31	0.28			CEP72	5p15.33	0.26			ICK	6p12.1	0.24
MIR-199A-2/3P	null	0.24		CLNS1A	11q13.5-q14	0.25		MCM9	6q22.31	0.25			TECPR1	7q21.3	0.28			SAYSD1	6p21.2	0.26			VAC14	16q22.1	0.24
MIR-199B/3P	null	0.24		CPE	4q32.3	0.25		HACL1	3p25.1	0.25			SH2B1	16p11.2	0.28			CFAP44	3q13.2	0.26			SLC4A1AP	2p23.3	0.24
AQP7	9p13	0.24		MIR-500A/500A*	null	0.25		ERAL1	17q11.2	0.25			YTHDC1	4q13.2	0.28			ZNF292	6q14.3	0.26			EDEM2	20q11.22	0.24
MIR-30D/30D	null	0.24		CTNNA2	2p12-p11.1	0.25		FAM84B	8q24.21	0.25			INTS6	13q14.3	0.28			KANK1	9p24.3	0.26			DIP2C	10p15.3	0.24
MIR-30D/30D*	null	0.24		CTSH	15q25.1	0.25		HAVCR1	5q33.2	0.25			FAM184B	4p16	0.28			DOCK9	13q32.3	0.26			SLC2A12	6q23.2	0.24
MIR-335/335	null	0.24		DARS	2q21.3	0.25		C6ORF120	6q27	0.25			CHMP2A	19q	0.28			USP24	1p32.3	0.26			KDM4B	19p13.3	0.24
MIR-335/335*	null	0.24		E2F5	8q21.2	0.25		NUDT14	14q32.33	0.25			RGS9BP	19q13.11	0.28			SUZ12	17q11.2	0.26			GGA2	16p12	0.24
BYSL	6p21.1	0.24		ETS2	21q22.2	0.25		DIEXF	1q32.2	0.25			HSPA12A	10q26.12	0.28			WRNIP1	6p25.2	0.26			VWA8	13q14.11	0.24
C2	6p21.3	0.24		EVPL	17q25.1	0.25		STAU2	8q21.11	0.25			GPSM2	1p13.3	0.28			FJX1	11p13	0.26			KAZN	1p36.21	0.24
COL4A4	2q35-q37	0.24		SLCO6A1	5q21.1	0.25		SERHL	22q13.2	0.25			MIR-1-1/1	null	0.27			UMODL1	21q22.3	0.26			CAMTA1	1p36.31-p36.23	0.24
CYP2B6	19q13.2	0.24		GPD1	12q13.12	0.25		SLC39A2	14q11.2	0.25			MIR-1-2/1	null	0.27			SMURF1	7q22.1	0.26			ZC3H7B	22q13.2	0.24
E2F1	20q11.2	0.24		GYPB	4q31.21	0.25		MCUR1	6p23	0.25			KLF5	13q22.1	0.27			GATAD2B	1q21.3	0.26			SZT2	1p34.2	0.24
EGFR	7p12	0.24		UGT3A2	5p13.2	0.25		FIGNL1	7p12.1	0.25			CAMK2G	10q22	0.27			ZNF160	19q13.42	0.26			PATL1	11q12.1	0.24
EIF4G1	3q27.1	0.24		KCNS1	20q12	0.25		NOD2	16q21	0.25			CD151	11p15.5	0.27			ARHGAP23	17q12	0.26			ANKH	5p15.1	0.24
DMTN	8p21.1	0.24		KRT15	17q21.2	0.25		HS1BP3	2p24.1	0.25			CLDN3	7q11.23	0.27			TWISTNB	7p21.1	0.26			GPCPD1	20p12.3	0.24
EPHB2	1p36.1-p35	0.24		LIPE	19q13.2	0.25		AHSA2	2p15	0.25			E2F3	6p22	0.27			LINC01558	6q27	0.26			C10ORF2	10q24	0.24
EVPL	17q25.1	0.24		LRP6	12p13.2	0.25		LET-7E/7E	null	0.24			ELF1	13q13	0.27			ZNF764	16p11.2	0.26			HPS4	22cen-q12.3	0.24
GRK5	10q26.11	0.24		TIGD1	2q37.1	0.25		LET-7E/7E*	null	0.24			EPRS	1q41	0.27			PGAP3	17q12	0.26			LPAR5	12p13.31	0.24
SPAG17	1p12	0.24		ZNF800	7q31.33	0.25		MIR-127/5P	null	0.24			EREG	4q13.3	0.27			SLCO3A1	15q26	0.26			PLXDC1	17q21.1	0.24
ITPR3	6p21	0.24		P2RY2	11q13.4	0.25		MIR-151/3P	null	0.24			EXT1	8q24.11	0.27			FOXQ1	6p25	0.26			NHSL1	6q23.3	0.24
KCNJ12	17p11.2	0.24		CLDN23	8p23.1	0.25		ZNF747	16p11.2	0.24			FOXD2	1p34-p32	0.27			ASTE1	3q22.1	0.26			TBC1D32	6q22.31	0.24
LTF	3p21.31	0.24		RPL37	5p13	0.25		MIR-29A/29A*	null	0.24			GNL1	6p21.3	0.27			DROSHA	5p13.3	0.26			ARID1B	6q25.1	0.24
OVGP1	1p13	0.24		FAM92A1	8q22.1	0.25		C2	6p21.3	0.24			GRK5	10q26.11	0.27			BRD7	16q12	0.26			SLC24A4	14q32.12	0.24
PARN	16p13	0.24		SLC6A2	16q12.2	0.25		NSMCE1	16p12.1	0.24			GRIA4	11q22	0.27			TAS2R50	12p13.2	0.26			XPO5	6p21.1	0.24
PCBP1	2p13-p12	0.24		SNRPB2	20p12.1	0.25		CAD	2p22-p21	0.24			ZBTB49	4p16.3	0.27			SLX4IP	20p12.2	0.26			TAOK1	17q11.2	0.24
PCDHGC3	5q31	0.24		TEAD3	6p21.2	0.25		CDK8	13q12	0.24			ITGB5	3q21.2	0.27			TSPY26P	20q11.21	0.26			GATAD1	7q21-q22	0.24
PDE3A	12p12	0.24		HERC2P2	15q11.2	0.25		MIR-532/3P	null	0.24			JARID2	6p24-p23	0.27			PIEZO2	18p11.22	0.26			DAGLB	7p22.1	0.24
PDE7A	8q13	0.24		TRIP6	7q22	0.25		EGFR	7p12	0.24			KCNA5	12p13	0.27			MTHFSD	16q24.1	0.26			SH2B1	16p11.2	0.24
PDGFA	7p22	0.24		VEZF1	17q22	0.25		FAT2	5q33.1	0.24			KRT15	17q21.2	0.27			ZNF540	19q13.12	0.26			UNC5CL	6p21.1	0.24
PIK3C2B	1q32	0.24		AIMP2	7p22	0.25		GBX2	2q37.2	0.24			LPP	3q28	0.27			MRPL9	1q21	0.26			ZNF500	16p13.3	0.24
PITX2	4q25	0.24		GLRA3	4q34.1	0.25		GLS	2q32-q34	0.24			SMAD6	15q22.31	0.27			ASIC1	12q12	0.25			NUFIP1	13q14	0.24
PRKCA	17q22-q23.2	0.24		TRRAP	7q21.2-q22.1	0.25		HDAC2	6q21	0.24			MAN2A2	15q26.1	0.27			MIR-151/3P	null	0.25			ZNF777	7q36.1	0.24
PRKCI	3q26.3	0.24		ANXA9	1q21	0.25		RIPPLY2	6q14.2	0.24			MYO7A	11q13.5	0.27			APBB1	11p15	0.25			CRCP	7q11.21	0.24
PYGB	20p11.21	0.24		TCAP	17q12	0.25		KCNH2	7q36.1	0.24			CEACAM6	19q13.2	0.27			APOC2	19q13.2	0.25			AVPI1	10q24.2	0.24
RAC1	7p22	0.24		RNF32	7q36	0.25		KIF5B	10p11.22	0.24			PBX1	1q23	0.27			MIR-20A/20A	null	0.25			LRRC75A	17p11.2	0.24
RFXAP	13q14	0.24		CELSR1	22q13.3	0.25		LY75	2q24	0.24			PIK3R1	5q13.1	0.27			MIR-20A/20A*	null	0.25			ZFAND3	6p21.2	0.24
ATXN2	12q24.1	0.24		MDC1	6p21.3	0.25		NBR1	17q21.31	0.24			PRKCI	3q26.3	0.27			FAM43A	3q29	0.25			LRRC75B	22q11.23	0.24
SEPP1	5q31	0.24		MACROD2	20p12.1	0.25		POLRMT	19p13.3	0.24			PTPN4	2q14.2	0.27			CAPS	19p13.3	0.25			ZC3H7A	16p13-p12	0.24
SLC9A3	5p15.3	0.24		ADAMTSL2	9q34.2	0.25		PRKAR1B	7p22	0.24			SLC7A4	22q11.21	0.27			CEL	9q34.3	0.25			GPR89A	1q21.1	0.24
SMARCA4	19p13.2	0.24		SCRN1	7p14.3	0.25		PTK2	8q24.3	0.24			SNRNP70	19q13.3	0.27			CLNS1A	11q13.5-q14	0.25			COPS7B	2q37.1	0.24
SMARCC2	12q13.2	0.24		PLPP6	9p24.1	0.25		RASGRF1	15q24.2	0.24			TGM2	20q12	0.27			COL4A2	13q34	0.25			PARP12	7q34	0.24
SOX4	6p22.3	0.24		ZNF256	19q13.43	0.25		SPG7	16q24.3	0.24			TRAPPC10	21q22.3	0.27			CTSH	15q25.1	0.25			MIR-127/5P	null	0.23
SOX9	17q24.3	0.24		TXNDC9	2q11.2	0.25		SQLE	8q24.1	0.24			CCT3	1q23	0.27			MIR-532/3P	null	0.25			AP1B1	22q12.2	0.23
SRPK1	6p21.31	0.24		SYCP2	20q13.33	0.25		SRF	6p21.1	0.24			TYK2	19p13.2	0.27			DAB2	5p13.1	0.25			ACAN	15q26.1	0.23
STX1A	7q11.23	0.24		NEBL	10p12	0.25		STAT5B	17q11.2	0.24			ZNF141	4p16.3	0.27			DTNB	2p24	0.25			MIR-151/3P	null	0.23
MED22	9q34.2	0.24		DLL3	19q13	0.25		TFAP4	16p13	0.24			SLC7A5	16q24.3	0.27			PPARGC1B	5q32	0.25			AMY2B	1p21	0.23
SEC62	3q26.2	0.24		MAP3K2	2q14.3	0.25		THRA	17q11.2	0.24			IKBKAP	9q31	0.27			GARS	7p15	0.25			MIR-181A-2/2*	null	0.23
TAF1L	9p21.1	0.24		MTMR11	1q21.2	0.25		ZNF525	19q13.42	0.24			PDXK	21q22.3	0.27			GPLD1	6p22.1	0.25			ANXA11	10q23	0.23
ZNF174	16p13.3	0.24		CCDC84	11q23.3	0.25		TSN	2q21.1	0.24			EIF3G	19p13.2	0.27			H1F0	22q13.1	0.25			MIR-23A/23A*	null	0.23
MTERF1	7q21.2	0.24		FZD10	12q24.33	0.25		VIPR1	3p22	0.24			CES2	16q22.1	0.27			HDGF	1q23.1	0.25			MIR-23A/23A	null	0.23
SAMD12	8q24.12	0.24		PROSC	8p11.2	0.25		ZNF7	8q24	0.24			MCM3AP	21q22.3	0.27			RIPPLY2	6q14.2	0.25			MIR-28/5P	null	0.23
TCAP	17q12	0.24		GALNT6	12q13	0.25		ZNF675	19p12	0.24			AP1M1	19p13.12	0.27			IPP	1p34-p32	0.25			ATIC	2q35	0.23
KLF7	2q32	0.24		ZXDC	3q21.3	0.25		ZNF174	16p13.3	0.24			KALRN	3q21.2	0.27			ITPKB	1q42.13	0.25			ATP5E	20q13.32	0.23
NCOA1	2p23	0.24		CDIPT-AS1	16p11.2	0.25		IFRD2	3p21.3	0.24			PRPF3	1q21.1	0.27			ITPR3	6p21	0.25			PRDM1	6q21	0.23
SQSTM1	5q35	0.24		PDZD7	10q24.31	0.25		COIL	17q22	0.24			DDX21	10q21	0.27			ALMS1P1	2p13.1	0.25			BRCA2	13q12.3	0.23
AP1M1	19p13.12	0.24		PSG8	19q13.2	0.25		SUCLG1	2p11.2	0.24			ASB8	12q13.11	0.27			APLF	2p13.3	0.25			MIR-331/3P	null	0.23
DDX21	10q21	0.24		2017-03-11	5p15.1	0.25		USF3	3q13.2	0.24			PITPNM1	11q13	0.27			LRP6	12p13.2	0.25			MIR-34A/34A	null	0.23
RNF113B	13q32.2	0.24		RNF216P1	7p22.1	0.25		SLC9A3R1	17q25.1	0.24			RB1CC1	8q11	0.27			MAN2A2	15q26.1	0.25			MIR-34A/34A*	null	0.23
ZNF254	19p12	0.24		TRIM56	7q22.1	0.25		TMEM37	2q14.2	0.24			RBM19	12q24.21	0.27			MAP3K4	6q26	0.25			CASP2	7q34-q35	0.23
CELSR1	22q13.3	0.24		CBLN2	18q22.3	0.25		RAPGEF2	4q32.1	0.24			RNF10	12q24.31	0.27			MLH1	3p21.3	0.25			CASP8	2q33-q34	0.23
TTC37	5q15	0.24		ZNF558	19p13.2	0.25		USP6NL	10p13	0.24			ZBTB18	1q44	0.27			MST1	3p21	0.25			MIR-424/424	null	0.23
FAM53B	10q26.13	0.24		LRRC3B	3p24	0.25		GPRIN2	10q11.22	0.24			IPO7	11p15.4	0.27			PI4KB	1q21	0.25			MIR-424/424*	null	0.23
NOS1AP	1q23.3	0.24		SLC35C2	20q13.12	0.25		TBC1D4	13q22.2	0.24			CCNI	4q21.1	0.27			UBL3	13q12-q13	0.25			CFL1	11q13	0.23
ARHGEF11	1q21	0.24		CEP83	12q22	0.25		KIAA0196	8q24.13	0.24			ESPNL	2q37.3	0.27			PEX5	12p13.31	0.25			CRYGS	3q27.3	0.23
ZBTB39	12q13.3	0.24		FAM234A	16p13.3	0.25		TSHZ1	18q22.3	0.24			FAM134A	2q35	0.27			RBMS1	2q24.2	0.25			CSNK1G2	19p13.3	0.23
WDR1	4p16.1	0.24		HGH1	8q24.3	0.25		CDIPT	16p11.2	0.24			COLGALT1	19p13.11	0.27			SLC1A7	1p32.3	0.25			CYP2C9	10q24	0.23
MVP	16p11.2	0.24		FAM160A2	11p15.4	0.25		COG5	7q31	0.24			NANOG	12p13.31	0.27			SLC6A2	16q12.2	0.25			DDX6	11q23.3	0.23
UBAC2	13q32.3	0.24		POLR1B	2q13	0.25		NCOA2	8q13.3	0.24			VPS26B	11q25	0.27			SLIT1	10q23.3-q24	0.25			DNMT3A	2p23	0.23
PNPLA6	19p13.2	0.24		WDR17	4q34	0.25		IGF2BP1	17q21.32	0.24			TARS2	1q21.3	0.27			TAF2	8q24.12	0.25			DNMT3B	20q11.2	0.23
CACFD1	9q34	0.24		LINC00654	20p12.3	0.25		CLP1	11q12	0.24			CEP63	3q22.2	0.27			TEAD4	12p13.3-p13.2	0.25			DTX1	12q24.13	0.23
NUPL2	7p15	0.24		NUDT16L1	16p13.3	0.25		ILVBL	19p13.1	0.24			ZFP90	16q22.1	0.27			TGFBR2	3p22	0.25			ESRRA	11q13	0.23
LRFN4	11q13.2	0.24		FAM71F2	7q32.1	0.25		PROSC	8p11.2	0.24			AKNA	9q32	0.27			DNAJC7	17q21.2	0.25			F10	13q34	0.23
WDR77	1p13.2	0.24		IP6K3	6p21.31	0.25		XPOT	12q14.2	0.24			SPDYE2	7q22.1	0.27			ZNF154	19q13.4	0.25			FLII	17p11.2	0.23
HMBOX1	8p21.1	0.24		KIAA1841	2q14	0.25		ASB14	3p21.1	0.24			FMNL2	2q23.3	0.27			IFT88	13q12.1	0.25			FOSL2	2p23.3	0.23
HPS6	10q24.32	0.24		HPDL	1p34.1	0.25		SECISBP2	9q22.2	0.24			C19ORF18	19q13.43	0.27			CYP4F2	19p13.12	0.25			FUT4	11q21	0.23
CBLL1	7q22.3	0.24		BTBD16	10q26.13	0.25		PRR15L	17q21.32	0.24			ZNF565	19q13.12	0.27			KHSRP	19p13.3	0.25			FUT6	19p13.3	0.23
VPS26B	11q25	0.24		ANKDD1A	15q22.31	0.25		RDH12	14q24.1	0.24			ZNF681	19p12	0.27			HSPB3	5q11.2	0.25			MKNK2	19p13.3	0.23
FHOD3	18q12	0.24		SLC26A11	17q25.3	0.25		KCTD17	22q12.3	0.24			PHF13	1p36.31	0.27			AP4M1	7q22.1	0.25			GRB2	17q24-q25	0.23
COASY	17q21.2	0.24		NXPE4	11q23.2	0.25		ARMC5	16p11.2	0.24			CCM2	7p13	0.27			NRXN3	14q31	0.25			HNRNPA2B1	7p15	0.23
ARHGAP39	8q24.3	0.24		SOHLH2	13q13.3	0.25		ZBTB3	11q12.3	0.24			TRAPPC12	2p25.3	0.27			CELSR1	22q13.3	0.25			HOXA11	7p15.2	0.23
PMS2CL	7p22.1	0.24		SLC25A42	19p13.11	0.25		ABCA11P	4p16.3	0.24			UBR5	8q22	0.27			AP5Z1	7p22.2	0.25			IRF3	19q13.3-q13.4	0.23
DTX2	7q11.23	0.24		DARS2	1q25.1	0.25		HSD11B1L	19p13.3	0.24			FAM188B	7p14.3	0.27			IQSEC1	3p25.2	0.25			ITPR2	12p11	0.23
LRRC10	12q15	0.24		SLC39A4	8q24.3	0.25		IFT74	9p21.2	0.24			SLC37A3	7q34	0.27			PCGF3	4p16.3	0.25			IPO5	13q32.2	0.23
CCDC130	19p13.2	0.24		NSUN5	7q11.23	0.25		WDR82	3p21.2	0.24			ARFGAP2	11p11.2-p11.12	0.27			CFDP1	16q22.2-q22.3	0.25			LIG3	17q11.2-q12	0.23
NCKAP5	2q21.2	0.24		WDR12	2q33.2	0.25		ITIH5	10p14	0.24			LUC7L2	7q34	0.27			B4GALNT4	11p15.5	0.25			MYC	8q24.21	0.23
POLR2J2	7q22.1	0.24		FAM179B	14q21.2	0.25		TSC22D4	7p21-p15	0.24			RTEL1	20q13.3	0.27			WWP1	8q21	0.25			NOTCH4	6p21.3	0.23
CRIM1	2p21	0.24		POGZ	1q21.3	0.25		TRIM56	7q22.1	0.24			ZAK	2q24.2	0.27			PRSS23	11q14.1	0.25			PCSK5	9q21.3	0.23
HGH1	8q24.3	0.24		NEDD4L	18q21.31	0.25		TMUB1	7q36.1	0.24			C10ORF62	10q24.2	0.27			PRDM4	12q23-q24.1	0.25			PI4KB	1q21	0.23
BFAR	16p13.12	0.24		KCNH3	12q13	0.25		TUBE1	6q21	0.24			CNNM2	10q24.32	0.27			CYP4F8	19p13.1	0.25			POR	7q11.2	0.23
NBPF3	1p36.12	0.24		ARL10	5q35.2	0.25		EVA1A	2p12	0.24			AHI1	6q23.3	0.27			LY6G6E	6p21.3	0.25			PPM1G	2p23.3	0.23
WDR83	19p13.2	0.24		CCDC89	11q14.1	0.25		ESF1	20p12.1	0.24			ANKZF1	2q35	0.27			ZNF768	16p11.2	0.25			PREP	6q22	0.23
ABCC13	21q11.2	0.24		LSMEM1	7q31.1	0.25		PRAC1	17q21	0.24			VPS13D	1p36.22	0.27			CPSF7	11q12.2	0.25			PTK2	8q24.3	0.23
KIAA1841	2q14	0.24		FJX1	11p13	0.25		CCZ1	7p22.1	0.24			SEC14L4	22q12.2	0.27			PUS1	12q24.33	0.25			RALA	7p15-p13	0.23
MIOS	7p21.3	0.24		STOX2	4q35.1	0.25		DCTN5	16p12.2	0.24			BCAS4	20q13.13	0.27			LRRC56	11p15.5	0.25			RPL28	19q13.4	0.23
MBTD1	17q21.33	0.24		REXO4	9q34.2	0.25		KLRG2	7q34	0.24			TMEM127	2q11.2	0.27			ZNF738	19p12	0.25			RSU1	10p13	0.23
SLC38A7	16q21	0.24		COG6	13q14.11	0.25		MORC2-AS1	22q12.2	0.24			MAPRE3	2p23.3-p23.1	0.27			C6ORF48	6p21.3	0.25			TMEM184A	7p22.3	0.23
SLC29A3	10q22.1	0.24		CASKIN2	17q25.1	0.25		PALM2-AKAP2	9q31.3	0.24			SLC2A12	6q23.2	0.27			YPEL3	16p11.2	0.25			SELP	1q24.2	0.23
CASC3	17q21.1	0.24		KMT2C	7q36.1	0.25		RHPN2	19q13.11	0.24			CENPJ	13q12.12	0.27			WDR83	19p13.2	0.25			SLC3A2	11q13	0.23
DIP2C	10p15.3	0.24		DSTYK	1q32.1	0.25		MSS51	10q22.2	0.24			ZNF423	16q12	0.27			C7ORF50	7p22.3	0.25			SNX19	11q25	0.23
KIF21B	1q32.1	0.24		FAAP24	19q13.11	0.25		FAM84A	2p24.3	0.24			ZZEF1	17p13.2	0.27			ATP6V1H	8q11.2	0.25			STAT3	17q21.31	0.23
SETD1B	12q24.31	0.24		SOSTDC1	7p21.1	0.25		LRP1B	2q21.2	0.24			HAUS5	19q13.12	0.27			ZNF44	19p13.2	0.25			TSPYL1	6q22.1	0.23
MYCBP2	13q22	0.24		UBXN7	3q29	0.25		FADS6	17q25.1	0.24			CABIN1	22q11.23	0.27			KMT5C	19q13.42	0.25			TYK2	19p13.2	0.23
CDK19	6q21	0.24		LTN1	21q22.11	0.25		PPP1R12C	19q13.42	0.24			DDAH1	1p22	0.27			C1ORF94	1p34.3	0.25			VEGFA	6p12	0.23
POGZ	1q21.3	0.24		ANKS3	16p13.3	0.25		NSMCE4A	10q26.13	0.24			CD2AP	6p12	0.27			SSH2	17q11.2	0.25			LINC00909	18q22.3	0.23
ATG2A	11q13.1	0.24		SLC7A5P2	16p12.2	0.25		DARS2	1q25.1	0.24			KCMF1	2p11.2	0.27			LRP1B	2q21.2	0.25			ZKSCAN1	7q22	0.23
ANKRD28	3p25.1	0.24		NAAA	4q21.1	0.25		PLEKHG6	12p13.31	0.24			ZNF287	17p11.2	0.27			PANK1	10q23.31	0.25			CSDE1	1p22	0.23
SZT2	1p34.2	0.24		CENPBD1	16q24.3	0.25		CPPED1	16p13.12	0.24			GATAD2B	1q21.3	0.27			SH3TC1	4p16.1	0.25			NPHS2	1q25.2	0.23
SPPL3	12q24.31	0.24		VENTX	10q26.3	0.25		SLC29A3	10q22.1	0.24			KCTD16	5q31.3	0.27			DGCR8	22q11.2	0.25			ATRN	20p13	0.23
NUDCD3	7p13-p12	0.24		EML4	2p21	0.25		TMEM74B	20p13	0.24			ZNF687	1q21.3	0.27			SMOX	20p13	0.25			KHSRP	19p13.3	0.23
LARS2	3p21.3	0.24		EXOC4	7q31	0.25		CAMK2N1	1p36.12	0.24			DENND1A	9q33.3	0.27			AFTPH	2p14	0.25			NCOA1	2p23	0.23
TARDBP	1p36.22	0.24		ELOVL5	6p12.1	0.25		DLGAP4	20q11.23	0.24			DAGLB	7p22.1	0.27			CDHR2	5q35.2	0.25			TAX1BP1	7p15	0.23
SF3B3	16q22.1	0.24		PAXBP1	21q21.3	0.25		KIF16B	20p11.23	0.24			CIZ1	9q34.1	0.27			MKS1	17q22	0.25			HERC3	4q21	0.23
SPIDR	8q11.21	0.24		SCAMP5	15q24.2	0.25		R3HDM2	12q13.3	0.24			BRI3	7q21.3	0.27			SLC25A42	19p13.11	0.25			BAZ1B	7q11.23	0.23
DNPEP	2q35	0.24		ACAD9	3q21.3	0.25		ZNF334	20q13.12	0.24			SESTD1	2q31.2	0.27			HEATR1	1q43	0.25			VAPB	20q13.33	0.23
CDK20	9q22.1	0.24		CCDC122	13q14.11	0.25		CARKD	13q34	0.24			KBTBD2	7p14.3	0.27			LRRC20	10q22.1	0.25			CYTH2	19q13.33	0.23
SCARA5	8p21.1	0.24		UBN1	16p13.3	0.25		SMG1	16p12.3	0.24			AUTS2	7q11.22	0.27			THNSL2	2p11.2	0.25			MUC17	7q22.1	0.23
STARD7	2q11.2	0.24		CST9L	20p11.21	0.25		NMNAT2	1q25	0.24			ALKBH8	11q22.3	0.27			COPRS	17q11.2	0.25			GTPBP1	22q13.1	0.23
TBC1D24	16p13.3	0.24		PGBD4	15q14	0.25		ITFG2	12p13.33	0.24			MCMDC2	8q13.1	0.27			CAMK2N1	1p36.12	0.25			PITPNM1	11q13	0.23
FAM135A	6q13	0.24		GIGYF1	7q22	0.25		MGRN1	16p13.3	0.24			ZNF285	null	0.27			CEP162	6q14.3	0.25			TTC37	5q15	0.23
ZFP14	19q13.12	0.24		MIR-106A/106A	null	0.24		U2SURP	3q23	0.24			ZNF638	2p13.1	0.27			NPLOC4	17qter	0.25			PIEZO1	16q24.3	0.23
TRIB3	20p13-p12.2	0.24		MIR-106A/106A*	null	0.24		PUM2	2p24.1	0.24			DGKH	13q14.11	0.27			ZNF415	19q13.42	0.25			TLK1	2q31.1	0.23
LRWD1	7q22.1	0.24		DNAJC19	3q26.33	0.24		PHF3	6q12	0.24			RBM15B	3p21.2	0.27			CDK19	6q21	0.25			OPTN	10p13	0.23
CDHR3	7q22.3	0.24		ACAN	15q26.1	0.24		PARD3	10p11.21	0.24			SYNE4	19q13.12	0.27			ACSS2	20q11.22	0.25			SUGP2	19p12	0.23
NIPBL	5p13.2	0.24		ALAD	9q33.1	0.24		TNPO3	7q32.1	0.24			LPIN3	20q12	0.27			TARDBP	1p36.22	0.25			MPHOSPH10	2p13.3	0.23
ZDHHC5	11q12.1	0.24		MIR-199B/5P	null	0.24		WRNIP1	6p25.2	0.24			NPHP4	1p36	0.27			ORC3	6q14.3-q16.1	0.25			2017-03-06	5p15.2	0.23
TRAF3IP1	2q37.3	0.24		MIR-32/32	null	0.24		FJX1	11p13	0.24			ADARB2	10p15.3	0.26			INPP5E	9q34.3	0.25			ZNF234	19q13.31	0.23
IDI2	10p15.3	0.24		MIR-32/32*	null	0.24		RPTOR	17q25.3	0.24			ATP1A4	1q23.2	0.26			XKR6	8p23.1	0.25			ASCC3	6q16	0.23
CNNM3	2p12-p11.2	0.24		CA3	8q21.2	0.24		GRAMD1A	19q13.13	0.24			ATP6V1C1	8q22.3	0.26			CBWD5	9q21.11	0.25			GCN1	12q24.2	0.23
FAM84B	8q24.21	0.24		CCKBR	11p15.4	0.24		KIAA1549	7q34	0.24			ATP7B	13q14.3	0.26			ZNF248	10p11.2	0.25			PDAP1	7q22.1	0.23
CYFIP2	5q33.3	0.24		SCARB1	12q24.31	0.24		ZNF598	16p13.3	0.24			AZGP1	7q22.1	0.26			ZNF490	19p13.2	0.25			ZNF680	7q11.21	0.23
TJP3	19p13.3	0.24		CDH12	5p14.3	0.24		ZNF233	19q13.31	0.24			MIR-497/497	null	0.26			KLHL8	4q22.1	0.25			AHNAK	11q12.2	0.23
YPEL2	17q22	0.24		CKM	19q13.32	0.24		WIZ	19p13.1	0.24			MIR-497/497*	null	0.26			SYCP2L	6p24.2	0.25			LRRC2	3p21.31	0.23
SNX33	15q24.2	0.24		CXADR	21q21.1	0.24		RSL1D1	16p13.13	0.24			MIR-592/592	null	0.26			DAGLB	7p22.1	0.25			SH3D21	1p34.3	0.23
NKIRAS2	17q21.2	0.24		MIR-539/539	null	0.24		TINAG	6p12.1	0.24			DLX4	17q21.33	0.26			NIPBL	5p13.2	0.25			GRTP1	13q34	0.23
TMEM176B	7q36.1	0.24		EFNA1	1q21-q22	0.24		NKIRAS2	17q21.2	0.24			EGFR	7p12	0.26			PRKD2	19q13.3	0.25			LRRC31	3q26.2	0.23
FAM213B	1p36.32	0.24		ERBB2	17q12	0.24		PPP1R14A	19q13.1	0.24			SLC29A1	6p21.1	0.26			SLC35F1	6q22.31	0.25			PRR5L	11p13-p12	0.23
ANKRD11	16q24.3	0.24		ERF	19q13	0.24		DNAJC15	13q14.1	0.24			EPHB1	3q21-q23	0.26			C2CD2	21q22.3	0.25			ZNF696	8q24.3	0.23
HOOK2	19p13.2	0.24		FOLR1	11q13.3-q14.1	0.24		CEMP1	16p13.3	0.24			FOXO1	13q14.1	0.26			TMEM98	17q11.2	0.25			FAM192A	16q13	0.23
CERS2	1q21.3	0.24		FRZB	2q32.1	0.24		LIN7B	19q13.3	0.24			GOLGB1	3q13	0.26			KCTD20	6p21.31	0.25			PI4KAP2	22q11.21	0.23
EMID1	22q12.2	0.24		ZBTB49	4p16.3	0.24		MICAL1	6q21	0.24			GRB7	17q12	0.26			CCDC9	19q13.32	0.25			PLCD3	17q21.31	0.23
ZNRD1	6p21.3	0.24		GUCA2A	1p35-p34	0.24		ZNF676	19p12	0.24			HNRNPD	4q21	0.26			YTHDC1	4q13.2	0.25			COASY	17q21.2	0.23
DIS3L2	2q37.1	0.24		NRG1	8p12	0.24		LRRC19	9p21.2	0.24			KCNJ12	17p11.2	0.26			USP21	1q22	0.25			NACA2	17q23.2	0.23
TMEM168	7q31.32	0.24		HOXD11	2q31.1	0.24		METTL7B	12q13.2	0.24			IPO5	13q32.2	0.26			TMEM169	2q35	0.25			SCAMP4	19p13.3	0.23
SLC26A6	3p21.3	0.24		HTR1E	6q14-q15	0.24		LET-7C/7C	null	0.23			PM20D2	6q15	0.26			DRC1	2p23.3	0.25			ITIH5	10p14	0.23
FKBP9P1	7p11.1	0.24		ICA1	7p22	0.24		AP2A2	11p15.5	0.23			MLH1	3p21.3	0.26			PCLO	7q21.11	0.25			ZSCAN22	19q13.43	0.23
MIR-1269/1269	null	0.23		KCNC1	11p15	0.24		MIR-18A/18A	null	0.23			MRE11A	11q21	0.26			ACAD9	3q21.3	0.25			ZBP1	20q13.31	0.23
AGXT	2q37.3	0.23		LLGL2	17q25.1	0.24		MIR-18A/18A*	null	0.23			ZNF92	7q11.21	0.26			SETD2	3p21.31	0.25			CLPTM1L	5p15.33	0.23
HFM1	1p22.2	0.23		NBR1	17q21.31	0.24		ARRB2	17p13	0.23			PCBP1	2p13-p12	0.26			FAM150A	8q11.23	0.25			MCM3AP-AS1	21q22.3	0.23
ZFHX3	16q22.3	0.23		LOC200726	2q33.3	0.24		ASGR1	17p13.2	0.23			PKD1	16p13.3	0.26			ZNF704	8q21.13	0.25			LINC00597	15q23-q24	0.23
NSMCE1	16p12.1	0.23		MSH5	6p21.3	0.24		ATR	3q23	0.23			POLR2C	16q13-q21	0.26			XPNPEP3	22q13.2	0.25			SPRY4	5q31.3	0.23
CAPN3	15q15.1	0.23		NFE2L2	2q31	0.24		SERPINA6	14q32.1	0.23			PPP2R5D	6p21.1	0.26			RAB17	2q37.3	0.25			GUCD1	22q11.2	0.23
CCT6A	7p11.2	0.23		TMEM139	7q34	0.24		CLU	8p21-p12	0.23			RPL11	1p36.1-p35	0.26			ARAP3	5q31.3	0.25			SLC35C2	20q13.12	0.23
CHKA	11q13.2	0.23		ENPP1	6q22-q23	0.24		DIO3	14q32	0.23			FAM102A	9q34.11	0.26			DCLRE1C	10p13	0.25			NAGPA	16p13.3	0.23
CRKL	22q11.21	0.23		TMEM192	4q32.3	0.24		E2F4	16q22.1	0.23			SKIV2L	6p21	0.26			CCDC14	3q21.1	0.25			WFDC10B	20q13.12	0.23
CSNK1G2	19p13.3	0.23		RPL31	2q11.2	0.24		ELF1	13q13	0.23			SOS1	2p21	0.26			LPIN3	20q12	0.25			ARID5B	10q21.2	0.23
MIR-502/3P	null	0.23		RPS3	11q13.3-q13.5	0.24		FGB	4q28	0.23			SPTAN1	9q34.11	0.26			ZNF513	2p23.3	0.25			SLX4	16p13.3	0.23
MIR-539/539	null	0.23		RRBP1	20p12	0.24		GABRA5	15q12	0.23			MAP3K7	6q15	0.26			ZNF649	19q13.41	0.25			LNX1	4q12	0.23
MIR-660/660	null	0.23		SCNN1B	16p12.2-p12.1	0.24		GPS1	17q25.3	0.23			TLE2	19p13.3	0.26			MIR-125B-1/125B	null	0.24			PLEKHA8	7p14.3	0.23
E2F4	16q22.1	0.23		SFSWAP	12q24.33	0.24		HOXA2	7p15.2	0.23			UBTF	17q21.31	0.26			MIR-125B-2/125B	null	0.24			LRP11	6q25.1	0.23
ERBB2	17q12	0.23		SMARCC2	12q13.2	0.24		JUN	1p32-p31	0.23			ARID1A	1p35.3	0.26			MIR-1275/1275	null	0.24			PHYKPL	5q35.3	0.23
FOXF1	16q24	0.23		TAF10	11p15.3	0.24		KRT15	17q21.2	0.23			ADAM20	14q24.1	0.26			MIR-139/5P	null	0.24			EAF1	3p25.1	0.23
GNL1	6p21.3	0.23		TMPRSS2	21q22.3	0.24		MEA1	6p21.3-p21.1	0.23			RAB29	1q32	0.26			AMY2A	1p21	0.24			RAB24	5q35.3	0.23
H1F0	22q13.1	0.23		TTC3	21q22.2	0.24		PKD1L1	7p12.3	0.23			HGS	17q25	0.26			GRAMD2	15q23	0.24			KANSL1	17q21.31	0.23
IGF1R	15q26.3	0.23		ZNF131	5p12	0.24		NCL	2q37.1	0.23			LONP1	19p13.2	0.26			CDK8	13q12	0.24			PPP1R14D	15q15.1	0.23
KCNA2	1p13	0.23		SLC7A5	16q24.3	0.24		OXTR	3p25	0.23			PPT2	6p21.3	0.26			CEBPG	19q13.11	0.24			BANP	16q24	0.23
SMAD7	18q21.1	0.23		NCOA1	2p23	0.24		PCP4	21q22.2	0.23			BRE	2p23.2	0.26			CHRM3	1q43	0.24			FBXO34	14q22.3	0.23
MAP3K11	11q13.1-q13.3	0.23		SYT7	11q12.2	0.24		PMM2	16p13	0.23			ZNF592	15q25.3	0.26			COMT	22q11.21	0.24			EBLN2	3p13	0.23
PFKM	12q13.3	0.23		PRPF3	1q21.1	0.24		POU2F1	1q24.2	0.23			KIAA0430	16p13.11	0.26			CYP27A1	2q35	0.24			MARVELD2	5q13.2	0.23
POU2F1	1q24.2	0.23		NCOR2	12q24	0.24		POU4F1	13q31.1	0.23			DEPDC5	22q12.3	0.26			DNMT3A	2p23	0.24			MRGBP	20q13.33	0.23
PTPN4	2q14.2	0.23		MTRF1	13q14.1-q14.3	0.24		PSG4	19q13.2	0.23			IST1	16q22.2	0.26			E2F5	8q21.2	0.24			GOLGA2P5	12q23.1	0.23
RXRA	9q34.3	0.23		SMCR5	null	0.24		RALA	7p15-p13	0.23			SCRN1	7p14.3	0.26			F11	4q35	0.24			AMBRA1	11p11.2	0.23
ADCK5	8q24.3	0.23		AP5Z1	7p22.2	0.24		RRBP1	20p12	0.23			SFI1	22q12.2	0.26			FOXO1	13q14.1	0.24			POLR3E	16p12.2	0.23
SLC18A3	10q11.2	0.23		HS3ST4	16p11.2	0.24		SNRPB2	20p12.1	0.23			DNAJC6	1p31.3	0.26			GTF3A	13q12.3-q13.1	0.24			DNAJC11	1p36.31	0.23
SMARCC1	3p21.31	0.23		SAE1	19q13.32	0.24		SSBP1	7q34	0.23			MED24	17q21.1	0.26			HTT	4p16.3	0.24			PHLPP2	16q22.2	0.23
SNTA1	20q11.2	0.23		TSSC4	11p15.5	0.24		TGM2	20q12	0.23			DENND4B	1q21	0.26			ANKRD23	2q11.2	0.24			BDP1	5q13	0.23
ST14	11q24-q25	0.23		PKDREJ	22q13.31	0.24		TH	11p15.5	0.23			IQSEC1	3p25.2	0.26			MME	3q25.2	0.24			MAST2	1p34.1	0.23
STX3	11q12.1	0.23		SUGT1	13q14.3	0.24		CLEC3B	3p22-p21.3	0.23			NMUR1	2q37.1	0.26			MYO1C	17p13.3	0.24			RTF1	15q15.1	0.23
TAL2	9q32	0.23		AKAP11	13q14.11	0.24		TOP2B	3p24	0.23			ASCC3	6q16	0.26			NFRKB	11q24-q25	0.24			PHLPP1	18q21.33	0.23
TFCP2	12q13	0.23		CYP4F8	19p13.1	0.24		UBE2I	16p13.3	0.23			UBE2C	20q13.12	0.26			P2RX5	17p13.3	0.24			RPRD2	1q21.3	0.23
TGM2	20q12	0.23		TAF1D	11q21	0.24		WNT2B	1p13	0.23			RAPGEF4	2q31-q32	0.26			ENPP1	6q22-q23	0.24			KIAA1107	1p22.1	0.23
ZNF525	19q13.42	0.23		PRR15L	17q21.32	0.24		ZNF133	20p11.23	0.23			TOPBP1	3q22.1	0.26			POLH	6p21.1	0.24			ICE1	5p15.32	0.23
UBC	12q24.3	0.23		OR51B4	11p15	0.24		MAPKAPK3	3p21.3	0.23			XPOT	12q14.2	0.26			MED1	17q12	0.24			NUDCD3	7p13-p12	0.23
WNT2B	1p13	0.23		C2ORF47	2q33.1	0.24		BAG6	6p21.3	0.23			NRBP2	8q24.3	0.26			PPL	16p13.3	0.24			RYBP	3p13	0.23
ZNF133	20p11.23	0.23		CARS2	13q34	0.24		HIST1H2AJ	6p22.1	0.23			PLEKHA7	11p15.1	0.26			PRKAB1	12q24.1-q24.3	0.24			OR2V2	5q35.3	0.23
ZNF213	16p13.3	0.23		GRTP1	13q34	0.24		STK24	13q31.2-q32.3	0.23			LRFN4	11q13.2	0.26			PRKCA	17q22-q23.2	0.24			PSD4	2q13	0.23
EEA1	12q22	0.23		FAM192A	16q13	0.24		PLPP3	1p32.2	0.23			PRR15L	17q21.32	0.26			RLN2	9p24.1	0.24			RICTOR	5p13.1	0.23
NR0B2	1p36.1	0.23		VWC2	7p12.2	0.24		TSC22D1	13q14	0.23			HMBOX1	8p21.1	0.26			ZNF572	8q24.13	0.24			MUC13	3q21.2	0.23
DHX16	6p21.3	0.23		HENMT1	1p13.3	0.24		AIP	11q13.3	0.23			PRRT2	16p11.2	0.26			SRSF1	17q22	0.24			ATP13A1	19p13.11	0.23
IFITM1	11p15.5	0.23		MIR600HG	9q33.3	0.24		EBAG9	8q23	0.23			CSPP1	8q13.2	0.26			ERICH5	8q22.2	0.24			ADCK1	14q24.3	0.23
RNASET2	6q27	0.23		FAHD1	16p13.3	0.24		NOLC1	10q24.32	0.23			CDIPT-AS1	16p11.2	0.26			SNRPN	15q11.2	0.24			EMILIN3	20q12	0.23
SUCLA2	13q14.2	0.23		PCMTD1	8q11.23	0.24		PPT2	6p21.3	0.23			SEMA6D	15q21.1	0.26			TPTE	21p11	0.24			SNX21	20q13.12	0.23
AP3D1	19p13.3	0.23		AADACL2	3q25.1	0.24		CDYL	6p25.1	0.23			PIGZ	3q29	0.26			UBTF	17q21.31	0.24			KIAA2013	1p36.22	0.23
HSPB3	5q11.2	0.23		PMFBP1	16q22.2	0.24		POLR1C	6p21.1	0.23			SCAMP4	19p13.3	0.26			ZNF131	5p12	0.24			PLEKHG1	6q25.1	0.23
SMC3	10q25	0.23		TAS2R4	7q34	0.24		NCOR2	12q24	0.23			TRIM73	7q11.23	0.26			ZNF134	19q13.4	0.24			ZNF398	7q36.1	0.23
ABCG1	21q22.3	0.23		FIS1	7q22.1	0.24		TTC37	5q15	0.23			PMS2CL	7p22.1	0.26			KCNAB2	1p36.3	0.24			ZFYVE28	4p16.3	0.23
RBM19	12q24.21	0.23		POLR1D	13q12.2	0.24		R3HDML	20q13.12	0.23			ZFAS1	20q13.13	0.26			BECN1	17q21	0.24			ZDHHC23	3q13.31	0.23
ARPC1B	7q22.1	0.23		TRIM17	1q42	0.24		ZBTB24	6q21	0.23			SLC25A28	10q24.2	0.26			CTSF	11q13	0.24			R3HDM4	19p13.3	0.23
RAD50	5q31	0.23		NCOR1P1	20p11.1	0.24		FAM92A1P2	4q35.1	0.23			ZNF689	16p11.2	0.26			ADAM20	14q24.1	0.24			ZNF451	6p12.1	0.23
AKAP8	19p13.1	0.23		ABLIM2	4p16.1	0.24		RBM14	11q13.2	0.23			GRWD1	19q13.33	0.26			MED26	19p13.11	0.24			EHF	11p12	0.23
LEFTY1	1q42.1	0.23		ACSS1	20p11.21	0.24		NEBL	10p12	0.23			BFAR	16p13.12	0.26			EI24	11q24	0.24			EPN1	19q13.42	0.23
TCFL5	20q13.33	0.23		KLRG2	7q34	0.24		SUGT1	13q14.3	0.23			ARMC2	6q21	0.26			VPRBP	3p21.2	0.24			NSUN5P2	7q11.23	0.23
ZNF274	19qter	0.23		MYO18B	22q12.1	0.24		RNPS1	16p13.3	0.23			KBTBD7	13q14.11	0.26			CCP110	16p12.3	0.24			GALNT11	7q36.1|7q36.1	0.23
ZPBP	7p14.3	0.23		SFT2D3	2q14.3	0.24		COPS5	8q13.1	0.23			GLYR1	16p13.3	0.26			STK25	2q37.3	0.24			XYLT2	17q21.33	0.23
WWP2	16q22.1	0.23		WDR73	15q25.2	0.24		DUS4L	7q22-q31	0.23			LTV1	6q24.2	0.26			RAPGEF4	2q31-q32	0.24			NSD1	5q35	0.23
SESN3	11q21	0.23		PPP1R16A	8q24.3	0.24		LY6G6E	6p21.3	0.23			C2ORF15	2q11.2	0.26			TOPBP1	3q22.1	0.24			GMCL1	2p13.3	0.23
COLEC11	2p25.3	0.23		CCDC88B	11q12.3	0.24		CCDC172	10q25.3	0.23			FBXO41	2p13.2	0.26			ZNF678	1q42.13	0.24			UBR3	2q31.1	0.23
RHPN1-AS1	8q24	0.23		GAR1	4q25	0.24		ZNF322	6p22.1	0.23			SSH2	17q11.2	0.26			BEST3	12q15	0.24			MIR-1-1/1	null	0.22
CCDC172	10q25.3	0.23		ANKRD16	10p15.1	0.24		PRKRIP1	7q22.1	0.23			TTC14	3q26.33	0.26			LRFN4	11q13.2	0.24			MIR-1-2/1	null	0.22
C10ORF76	10q24.32	0.23		CRLS1	20p13-p12.3	0.24		BBS10	12q21.2	0.23			CSNK1G1	15q22.1-q22.31	0.26			TAF1D	11q21	0.24			ANK3	10q21	0.22
RNF219	13q31.1	0.23		SLC38A9	5q11.2	0.24		ESRP2	16q22.1	0.23			INO80	15q15.1	0.26			RNASEH2B	13q14.3	0.24			ARCN1	11q23.3	0.22
HSPBAP1	3q21.1	0.23		LRRC49	15q23	0.24		PUS1	12q24.33	0.23			CROT	7q21.1	0.26			ZNF322	6p22.1	0.24			ATP1A4	1q23.2	0.22
ARHGAP28	18p11.31	0.23		PXK	3p14.3	0.24		ZNF565	19q13.12	0.23			MED18	1p35.3	0.26			UGT2A3	4q13.2	0.24			CEACAM1	19q13.2	0.22
GRHL2	8q22.3	0.23		UBE2R2	9p13.3	0.24		ZNF582	19q13.43	0.23			PIGG	4p16.3	0.26			TMC7	16p12.3	0.24			C2	6p21.3	0.22
ITIH5	10p14	0.23		GPALPP1	13q14.12	0.24		ZNF681	19p12	0.23			NSUN2	5p15.31	0.26			WWC2	4q35.1	0.24			CBLB	3q13.11	0.22
LRRC37A2	17q21.31	0.23		OR5AS1	11q12.1	0.24		TMEM133	11q22.1	0.23			BANP	16q24	0.26			CHD9	16q12.2	0.24			COL9A3	20q13.3	0.22
CAB39L	13q14.2	0.23		SYBU	8q23.2	0.24		C10ORF11	10q22.3	0.23			HEATR3	16q12.1	0.26			FHOD3	18q12	0.24			ATF6B	6p21.3	0.22
DUOX2	15q15.3	0.23		SV2C	5q13.3	0.24		POLR1B	2q13	0.23			TRIM68	11p15.4	0.26			DTX2P1-UPK3BP1-PMS2P11	7q11.23	0.24			CSNK1A1	5q32	0.22
TCF7L1	2p11.2	0.23		LMBRD1	6q13	0.24		C20ORF196	20p12.3	0.23			ECHDC2	1p32.3	0.26			VOPP1	7p11.2	0.24			MIR-497/497	null	0.22
NRIP2	12p13.33	0.23		ZCCHC24	10q22.3	0.24		WWOX	16q23	0.23			LRRC36	16q22.1	0.26			FAM83D	20q11.23	0.24			MIR-497/497*	null	0.22
POLR1D	13q12.2	0.23		CMTR1	6p21.2	0.24		PPP1R9B	17q21.33	0.23			PPP6R3	11q13	0.26			SMYD4	17p13.3	0.24			FGFR3	4p16.3	0.22
CRYL1	13q12.11	0.23		VWA8	13q14.11	0.24		CROCCP2	1p36.13	0.23			ICK	6p12.1	0.26			KIR3DL3	19q13.42	0.24			LRRC32	11q13.5-q14	0.22
RNF135	17q11.2	0.23		ERBB2IP	5q12.3	0.24		MICALCL	11p15.3	0.23			PACS1	11q13.1-q13.2	0.26			C19ORF12	19q12	0.24			HNRNPU	1q44	0.22
FAM213A	10q23.1	0.23		PRRC2C	1q23.3	0.24		UNK	17q25.1	0.23			LUC7L	16p13.3	0.26			DNAJC27	2p23.3	0.24			HPS1	10q23.1-q23.3	0.22
ZNF44	19p13.2	0.23		CAMTA1	1p36.31-p36.23	0.24		C10ORF62	10q24.2	0.23			NSUN5	7q11.23	0.26			SYDE2	1p22.3	0.24			HTR4	5q31-q33	0.22
ST6GAL2	2q12.3	0.23		FAM153A	5q35.3	0.24		NCBP2-AS2	3q29	0.23			SIRT2	19q13	0.26			MON1A	3p21.31	0.24			ITPKB	1q42.13	0.22
EBPL	13q12-q13	0.23		C10ORF2	10q24	0.24		DNAJB12	10q22.1	0.23			CNKSR3	6q25.2	0.26			TMEM8B	9p13.3	0.24			KLRB1	12p13	0.22
GLYR1	16p13.3	0.23		ZNF707	8q24.3	0.24		GPATCH4	1q22	0.23			NT5C2	10q24.32	0.26			KLRG2	7q34	0.24			ABLIM1	10q25	0.22
TIGD5	8q24.3	0.23		SHD	19p13.3	0.24		CDKAL1	6p22.3	0.23			OGDHL	10q11.23	0.26			LRP11	6q25.1	0.24			LIPE	19q13.2	0.22
C1ORF94	1p34.3	0.23		KCNK17	6p21.1	0.24		TRMT12	8q24.13	0.23			CEP152	15q21.1	0.26			MUM1	19p13.3	0.24			LPP	3q28	0.22
RHPN2	19q13.11	0.23		PCBP4	3p21	0.24		DHTKD1	10p14	0.23			SAYSD1	6p21.2	0.26			RBM17	10p15.1	0.24			LRP6	12p13.2	0.22
C10ORF62	10q24.2	0.23		ACTR3B	7q36.1	0.24		CASC3	17q21.1	0.23			FAM63A	1q21.3	0.26			NLE1	17q12	0.24			MAP4	3p21	0.22
TMEM45B	11q24.3	0.23		PRR12	19q13.33	0.24		MED29	19q13.2	0.23			CLASP2	3p22.3	0.26			HMGCLL1	6p12.1	0.24			MGAT5	2q21.3	0.22
UBE2R2	9p13.3	0.23		IGSF9	1q22-q23	0.24		ANKRD10	13q34	0.23			KANK1	9p24.3	0.26			ANKRD16	10p15.1	0.24			MTIF2	2p16.1	0.22
OXR1	8q23	0.23		ZNF233	19q13.31	0.24		LMTK2	7q21.3	0.23			SULF2	20q13.12	0.26			TMEM260	14q22.3	0.24			PAK1	11q13-q14	0.22
ANKZF1	2q35	0.23		KBTBD2	7p14.3	0.24		LIMS2	2q14.3	0.23			TMEM131	2q11.2	0.26			DET1	15q25.3	0.24			PLAGL1	6q24-q25	0.22
ZFP30	19q13.12	0.23		ANKRD46	8q22.2	0.24		CHFR	12q24.33	0.23			CDC42EP4	17q24-q25	0.26			DARS2	1q25.1	0.24			PNLIPRP2	10q25.3	0.22
OR5AS1	11q12.1	0.23		PXYLP1	3q23	0.24		ZNF415	19q13.42	0.23			ZNF789	7q22.1	0.26			RCBTB1	13q14	0.24			PPP2R1A	19q13.41	0.22
TBC1D22B	6p21.2	0.23		TNRC6A	16p11.2	0.24		CENPJ	13q12.12	0.23			SEMA3G	3p21.1	0.26			SLC38A7	16q21	0.24			DNAJC3	13q32.1	0.22
PRPF40A	2q23.3	0.23		PCLO	7q21.11	0.24		SETD1B	12q24.31	0.23			STOX2	4q35.1	0.26			LSG1	3q29	0.24			PSMD1	2q37.1	0.22
LOC285074	2p11.2	0.23		STRN4	19q13.2	0.24		SLC22A11	11q13.1	0.23			CCNL1	3q25.31	0.26			H2AFY2	10q22.1	0.24			PVRL2	19q13.2	0.22
SPEN	1p36	0.23		BLOC1S5	6p25.1-p24.3	0.24		GPD1L	3p22.3	0.23			PELI2	14q21	0.26			TBC1D22B	6p21.2	0.24			QSOX2	9q34.3	0.22
PHLPP2	16q22.2	0.23		MCUR1	6p23	0.24		PASK	2q37.3	0.23			ZMIZ1	10q22.3	0.26			ZNF692	1q44	0.24			RING1	6p21.3	0.22
STOX1	10q22.1	0.23		LIN7B	19q13.3	0.24		ZNF660	3p21.31	0.23			ARFGEF3	6q23.3	0.26			URGCP	7p13	0.24			SRSF5	14q24	0.22
TYSND1	10q22.1	0.23		NEU4	2q37.3	0.24		ANGEL1	14q24.3	0.23			AK9	6q21	0.26			HABP4	9q22.3-q31	0.24			FAM102A	9q34.11	0.22
ZNF302	19q13.11	0.23		WBSCR17	7q11.23	0.24		RNF212	4p16.3	0.23			ZNF551	19q13.43	0.26			IPO9	1q32.1	0.24			SLC1A5	19q13.3	0.22
KIF13B	8p12	0.23		GZF1	20p11.21	0.24		ICE1	5p15.32	0.23			TAOK1	17q11.2	0.26			SCMH1	1p34	0.24			SLCO2A1	3q21	0.22
MLYCD	16q24	0.23		TMEM168	7q31.32	0.24		SPECC1L	22q11.23	0.23			FNIP2	4q32.1	0.26			AGK	7q34	0.24			STK10	5q35.1	0.22
IL17RA	22q11.1	0.23		PLEKHH2	2p21	0.24		MED13L	12q24.21	0.23			PLEKHA4	19q13.33	0.26			CEP131	17q25.3	0.24			TAP2	6p21.3	0.22
MUC13	3q21.2	0.23		MTHFSD	16q24.1	0.24		ARL10	5q35.2	0.23			MTURN	7p14.3	0.26			KIZ	20p11.23	0.24			TMF1	3p14.1	0.22
AGPAT3	21q22.3	0.23		ZFC3H1	12q21.1	0.24		PSD4	2q13	0.23			RAB11FIP5	2p13	0.26			POGZ	1q21.3	0.24			DNAJC7	17q21.2	0.22
ZNF318	6p21.1	0.23		ASIC2	17q12	0.23		FAM215A	17q21.31	0.23			DECR2	16p13.3	0.26			DCUN1D4	4q12	0.24			ZNF131	5p12	0.22
METAP1D	2q31.1	0.23		LINC00638	14q32.33	0.23		CCDC89	11q14.1	0.23			KIAA1919	6q22	0.26			ANGEL1	14q24.3	0.24			SEMA3B	3p21.3	0.22
ESYT2	7q36.3	0.23		MIR-195/195	null	0.23		RALGAPA2	20p11.22	0.23			SLC17A5	6q13	0.26			RNF212	4p16.3	0.24			RAB7A	3q21.3	0.22
KLHL8	4q22.1	0.23		MIR-195/195*	null	0.23		DPH6	15q14	0.23			CAPN13	2p22-p21	0.26			SPPL3	12q24.31	0.24			BRD3	9q34	0.22
C6ORF47	6p21.3	0.23		CENPBD1P1	19q13.43	0.23		SPATA13	13q12.12	0.23			OPLAH	8q24.3	0.26			SLC39A14	8p21.3	0.24			SHOC2	10q25	0.22
DAGLB	7p22.1	0.23		MIR-29A/29A*	null	0.23		EMILIN3	20q12	0.23			TAF5L	1q42.13	0.26			LEMD3	12q14	0.24			DYRK2	12q15	0.22
CTDSP1	2q35	0.23		TMEM258	11q12.2	0.23		ZNF551	19q13.43	0.23			UTP20	12q23	0.26			STXBP4	17q22	0.24			PPFIBP2	11p15.4	0.22
MPV17L	16p13.11	0.23		CBL	11q23.3	0.23		TBC1D14	4p16.1	0.23			ZFAND4	10q11.22	0.26			FLRT1	11q13.1	0.24			KLF7	2q32	0.22
ZNF502	3p21.31	0.23		CBLN1	16q12.1	0.23		CCDC97	19q13.2	0.23			ORMDL3	17q12	0.26			TRIM39	6p21.3	0.24			BTAF1	10q22-q23	0.22
POLR1A	2p11.2	0.23		CKB	14q32	0.23		DPP10	2q14.1	0.23			PBLD	10q21.3	0.26			NKAIN3	8q12.3	0.24			LATS1	6q25.1	0.22
ENPP5	6p21.1-p11.2	0.23		CRH	8q13	0.23		POGK	1q24.1	0.23			NSD1	5q35	0.26			SEMA3G	3p21.1	0.24			PDLIM1	10q23.1	0.22
PDCD4	10q24	0.23		DIO3	14q32	0.23		ZNF429	19p12	0.23			ARAP3	5q31.3	0.26			YAE1D1	7p14.1	0.24			RAB11B	19p13.2	0.22
CENPBD1	16q24.3	0.23		MIR-767/5P	null	0.23		KIAA1324L	7q21.12	0.23			LGI4	19q13.12|19q13.11	0.26			CAMK1D	10p13	0.24			EFTUD2	17q21.31	0.22
SUN3	7p12.3	0.23		ELF2	4q28	0.23		MPC2	1q24	0.23			ZNF676	19p12	0.26			PAPLN	14q24.2	0.24			RPL23	17q	0.22
EEFSEC	3q21.3	0.23		ESD	13q14.1-q14.2	0.23		DCAF4	14q24.3	0.23			SLC26A6	3p21.3	0.26			CASKIN2	17q25.1	0.24			VGLL4	3p25.3	0.22
ZFAND4	10q11.22	0.23		MECOM	3q26.2	0.23		CNNM3	2p12-p11.2	0.23			ACOX1	17q25.1	0.25			ZNF687	1q21.3	0.24			EFCAB14	1p33	0.22
PAXBP1	21q21.3	0.23		FMO4	1q24.3	0.23		AATF	17q12	0.23			ADARB1	21q22.3	0.25			MED30	8q24.11	0.24			DCANP1	5q31.1	0.22
FOXQ1	6p25	0.23		GRB14	2q22-q24	0.23		VPS13B	8q22.2	0.23			PLIN2	9p22.1	0.25			ZSWIM5	1p34.1	0.24			FIG4	6q21	0.22
NOB1	16q22.3	0.23		H3F3A	1q42.12	0.23		PTF1A	10p12.2	0.23			MIR-195/195	null	0.25			CALCOCO1	12q13.13	0.24			TSPAN3	15q24.3	0.22
DROSHA	5p13.3	0.23		SLC5A9	1p33	0.23		RBMXL2	11p15	0.23			MIR-195/195*	null	0.25			PHRF1	11p15.5	0.24			WASF2	1p36.11	0.22
OR56A3	11p15.4	0.23		C1ORF100	1q44	0.23		EEF2K	16p12.2	0.23			MIR-196B/196B	null	0.25			DDX55	12q24.31	0.24			UBE4B	1p36.3	0.22
EEF2K	16p12.2	0.23		JUND	19p13.2	0.23		GLTSCR2	19q13.3	0.23			MIR-196B/196B*	null	0.25			TP53INP2	20q11.22	0.24			AGPAT1	6p21.3	0.22
[truncated: 849 more rows]
